# Supplementary material for: High-Content Screening of Eukaryotic Kinase Inhibitors Identify CHK2 Inhibitor Activity Against Mycobacterium tuberculosis
Source: Front Microbiol. 2020 Sep 18;11:553962. doi: 10.3389/fmicb.2020.553962 (PMC7530171; doi:10.3389/fmicb.2020.553962)
Supplement: Supplementary file 1 [file Table_1.xlsx]

## Sheet: Raw
Supplementary Table 1
Raw readings and analysis
A1														A2														A3														A4
Feature: ValidObjectCount														Feature: ValidObjectCount														Feature: ValidObjectCount														Feature: ValidObjectCount
	1	2	3	4	5	6	7	8	9	10	11	12			1	2	3	4	5	6	7	8	9	10	11	12			1	2	3	4	5	6	7	8	9	10	11	12			1	2	3	4	5	6	7
A	7853	8215	124	7604	740	7732	6407	4920	634	5510	7049	7221		A	7343	4285	76	5935	7499	8158	0	5829	172	3661	31	6143		A	7132	7481	1062	6810	362	369	6828	583	2844	969	6941	5507		A	7706	6501	7186	1529	8120	7241	4596
B	7154	6773	5304	4153	847	41	5273	33	8123	7344	4712	7923		B	6842	5713	6088	146	5871	2210	7685	0	7436	11	1794	4166		B	7481	5277	5693	2505	2822	3250	88	6326	729	7236	4826	7305		B	7220	7479	518	6086	126	64	3625
C	8064	48	3136	7202	6473	73	4521	4806	5157	4944	6039	7856		C	8059	1798	109	4563	26	8882	7090	2161	5399	4223	4279	7253		C	7670	4576	6543	228	46	3957	7739	7591	5343	6724	5875	7314		C	6628	5845	6904	6197	4735	7158	4302
D	6644	7708	7722	58	76	3857	4295	3757	5096	3733	7783	2941		D	7662	92	3542	1551	1829	1810	6706	173	7331	1387	7190	1887		D	7877	7301	1308	7423	6626	6819	7766	6963	2	3824	6756	6542		D	5559	77	1458	4136	3208	6268	101
E	6734	7976	68	4605	90	2976	505	58	31	1909	4467	7769		E	8064	1355	5035	41	6764	6871	3514	1600	6525	6663	7255	7037		E	7923	6950	6855	60	5386	6255	104	7055	77	115	6813	7472		E	6208	142	5234	3309	72	4400	3407
F	5388	4033	19	8003	6463	5357	1911	6958	2207	4084	4675	7540		F	7935	2411	8257	1297	34	7165	75	5841	6402	5458	1706	7172		F	7387	2148	2804	684	4015	3698	5043	6268	6916	5156	146	8007		F	4980	660	75	6963	6738	6684	4606
G	7700	7085	7122	2428	3736	4368	6892	30	6928	5597	7288	7940		G	7000	100	5420	7332	5367	6189	105	445	7243	64	4817	7761		G	8143	7143	6353	5804	6503	7323	6622	7436	3876	256	1095	7318		G	4316	7768	50	64	0	6540	6011
H	7004	5255	2867	4485	6300	5506	2966	7572	6366	7720	7539	7928		H	6896	6598	6613	4603	334	6845	5263	4788	5750	3258	112	7694		H	6977	7350	4417	2493	78	7	171	3963	6426	6283	5066	6572		H	7225	71	721	8289	5405	3829	5150
Feature: ValidFieldCount														Feature: ValidFieldCount														Feature: ValidFieldCount														Feature: ValidFieldCount
	1	2	3	4	5	6	7	8	9	10	11	12			1	2	3	4	5	6	7	8	9	10	11	12			1	2	3	4	5	6	7	8	9	10	11	12			1	2	3	4	5	6	7
A	9	9	4	9	9	9	9	9	9	8	9	9		A	9	7	6	9	9	9	0	9	9	9	6	8		A	9	9	9	9	9	9	9	9	9	9	9	7		A	9	8	8	2	9	9	9
B	9	9	9	6	9	6	9	6	9	9	9	9		B	9	9	9	6	9	9	9	0	9	2	9	5		B	9	9	9	9	5	9	6	9	9	9	9	9		B	9	9	9	8	4	6	5
C	9	6	5	9	9	6	9	9	9	9	9	9		C	9	9	6	9	6	9	9	9	9	9	9	9		C	9	9	9	6	6	9	9	9	9	9	7	9		C	9	9	9	9	9	9	9
D	9	9	9	5	6	9	9	9	9	9	9	3		D	9	6	5	9	9	7	9	6	9	9	9	9		D	9	9	9	9	9	9	9	9	1	8	9	8		D	7	6	9	9	5	9	6
E	8	9	6	9	6	9	8	6	6	9	9	9		E	9	9	9	5	9	9	9	9	9	9	9	9		E	9	9	9	5	9	9	6	9	6	6	9	9		E	9	6	9	8	6	9	9
F	8	9	4	9	9	9	9	9	9	5	9	9		F	9	5	9	7	6	9	6	9	9	9	9	9		F	9	9	9	9	9	5	7	8	8	8	6	9		F	7	3	6	9	9	9	9
G	9	9	9	9	8	9	9	5	9	9	9	9		G	9	6	9	9	9	9	6	9	9	6	9	9		G	9	9	9	9	9	9	9	9	9	9	9	9		G	5	9	6	6	0	9	8
H	9	9	3	9	9	9	5	9	8	9	9	9		H	9	9	9	9	9	9	9	9	9	9	6	9		H	8	9	8	9	6	1	8	5	9	9	6	8		H	9	6	5	9	8	8	9
Feature: MEAN_CircTotalIntenCh2														Feature: MEAN_CircTotalIntenCh2														Feature: MEAN_CircTotalIntenCh2														Feature: MEAN_CircTotalIntenCh2
	1	2	3	4	5	6	7	8	9	10	11	12			1	2	3	4	5	6	7	8	9	10	11	12			1	2	3	4	5	6	7	8	9	10	11	12			1	2	3	4	5	6	7
A	30350.7	37557.9	65617	36160.8	68027.7	41250.6	51538.8	22442.7	88237	34228	31540	36808		A	33277.9	43741.8	125584	42934.3	38878.1	38746.8		50874	51005.8	43665.5	115859	42842.1		A	26095.3	28547.6	44729.7	26097.9	28936.1	60103.8	30903.7	52277.7	39602.6	56572.3	31508.4	29742.6		A	46155.9	64390.3	64714.2	72280.5	54552.7	69599.6	70627.7
B	31767.6	43766.9	32284.8	40450.7	49601.9	103172	31466.7	42549.6	31789.5	40205.9	39748.9	42780.1		B	29606.3	48214.7	47538.4	60471	41602.7	68428.5	37166.1		39083.5	7917.36	67721.8	47133.3		B	24564.5	27180.1	32725.5	47690.3	37868.4	37615.4	33330.6	30707.3	36956.7	36773	22469.1	28182.1		B	56755.2	63406.2	153617	74260.4	158867	83084.2	48651.1
C	28820	154300	43670.1	38545.3	28412	137828	32251.7	32242.1	46223.1	38793.1	41439	40560.8		C	34133.9	67446	61241.1	41746	131540	54452.4	47238.9	69019.7	40185.5	45273	46288.9	41320.6		C	26948.2	26930.7	28153.3	46702.5	40639.1	44503.4	24533	26686.7	25852.3	31386.2	28701.5	31093.9		C	62883.6	62577.5	53976.2	65930.3	64133.9	74347.2	69045.2
D	41198.7	40965.3	26783.6	46314.2	67827.2	55820.1	47495.2	53367.8	48761.7	63629.8	37193.5	31666.3		D	31908.8	272314	36237.1	98139.5	40461.4	54432.8	37564	53396.1	41188.6	74895.6	35629.6	183625		D	22167.3	27646.1	42731	34804.5	31021.8	33299.5	26470.3	31025.1	709	34216.7	27136.5	26219.1		D	48051	131300	99622.5	65916.4	69313.6	67082.4	15200.4
E	30289.6	38074.4	51818.4	67985.5	170074	54038.5	82431	161566	130993	62493.6	41790.6	36959.3		E	26884.4	65735.2	41819.3	61481.8	40579.4	38938.5	51802.6	74650.5	35494.5	40160.8	29935.2	47045.5		E	24607.5	28118	28077.3	4630.37	32339.2	24537.9	40022.3	25349.7	32043.8	33438.3	31930.9	30920.6		E	47269.4	128914	89047.7	83372.8	211543	72643.4	86461.8
F	35509.7	38979.6	213277	40358.1	33672.1	48779.8	72126.3	34065.4	59953.3	39599.9	29470.9	43188.6		F	33945.2	39805.6	36121.8	49726.7	56491.6	38730.9	92617.6	28858	41892.1	46941.6	55110.8	41098		F	27414.9	67508	37590.8	80564.3	33706.8	28941.3	28250.6	28529.2	28640.8	33180.2	46680.3	27581.5		F	57879.1	69319.8	73025.9	49247.3	65128.2	56778.9	65231.4
G	31196	44133.2	35579.8	45924.1	43413.3	37378.4	33663.9	62193.5	34837.8	29063.4	34100.1	36772.7		G	35742.2	43394.8	36342.6	45409.6	38659.3	30978.8	85930.2	66018.2	35955.1	97190.2	72817.6	46473.4		G	21067.7	31493.4	22308.8	28247.6	29321.9	25628.7	23846.4	26827.1	39815.6	34441.5	40258.3	31180.1		G	51605.1	59701.2	103459	71777.1		60533.3	78323.2
H	30335.7	44757.5	26487.2	43563.6	34177.5	31051.4	61817.2	39048.1	43188.4	38829.4	40728.6	39681		H	32962.9	33085.4	30342.2	41736.2	129135	34646	43854.2	40495.2	46814	95637.9	175024	43129.1		H	23505.8	25776.4	33271.6	20611.6	29040.2	1186.86	35261.7	34319.5	30527.1	29559	20696.4	31615		H	50568.9	186113	85099.7	70184.9	55625.8	87478.9	55116.2
Feature: MEAN_CircAvgIntenCh2														Feature: MEAN_CircAvgIntenCh2														Feature: MEAN_CircAvgIntenCh2														Feature: MEAN_CircAvgIntenCh2
	1	2	3	4	5	6	7	8	9	10	11	12			1	2	3	4	5	6	7	8	9	10	11	12			1	2	3	4	5	6	7	8	9	10	11	12			1	2	3	4	5	6	7
A	43.62	56.08	51.63	49.37	61.78	51.73	62.25	42.08	60.77	44.69	40.96	49.16		A	45.74	57.44	99.16	57.22	53.77	55.5		59.92	54.78	61.1	94.96	58.59		A	35.27	39.96	44.77	43.01	34.41	41.74	44.66	42.75	43.28	47.83	42	39.55		A	63.79	87.05	88.06	91.1	76.06	98	96.17
B	45.56	64.41	54.88	52.97	71.41	130.97	54.1	44.96	44.37	54.88	53.27	58.22		B	41.98	65.58	61	52.08	57.62	70.39	50.69		53.08	10.82	66.57	65.35		B	33.42	45.07	45.84	53.43	50.47	43.86	33.74	46.08	29.68	49.8	34.62	41.03		B	77.36	87.23	102.33	93.52	208.82	71.66	63.51
C	41.77	125.38	71.05	54.55	41.45	82.01	48.19	47.41	60.31	51.24	63.97	55.79		C	45.58	55.39	53.24	66.59	110.01	81.15	60.75	58	55.52	61.41	63.79	58.82		C	36.49	33.12	38.85	34.42	47.01	51.74	39.47	36.56	37.32	43.7	42.64	44.59		C	79.38	80.5	79.51	96.77	89.58	98.85	88.45
D	54.33	56.3	41.75	44.12	70.49	73.3	64.16	60.14	56.31	72.35	53.59	45.61		D	44.72	251.73	54.33	77.89	46.23	55.15	52.61	54.36	59.25	57.98	48.31	162.24		D	30.24	37.83	35.72	47.53	42.42	49.63	40.2	44.57	1.24	44	38.44	35.79		D	63.45	144.15	89.91	78.19	98.93	84.33	14.98
E	42.52	55.87	55.9	81.14	189.8	59.82	61.25	116.86	85.54	59.4	55.44	48.65		E	35.5	58.09	57.95	59.91	62.56	59.95	72.38	64.1	48.55	55.4	46.68	59.36		E	34.16	41.46	37.27	9.27	42.75	34.67	44.47	35.37	37.96	34.3	47.79	41.85		E	56.51	133.54	106.15	107.89	225.82	80.74	88.36
F	46.48	54.38	150.85	57.87	49.07	57.18	71.03	51.2	61.7	55.22	42.86	57.59		F	47.85	62.23	53.57	47.24	62.29	56.5	80.97	43.09	54.49	61.27	42.68	59.55		F	37.67	88.8	44.46	150.28	46.11	41.21	37.65	44.24	41.44	40.34	45.06	38.79		F	72.71	67.89	68.37	68.78	88.33	70.72	99.59
G	43.64	70.03	47.22	47.42	54.86	59.92	47.02	54.24	54.05	41.76	50.48	51.62		G	45.97	45.97	52.91	63.52	55.64	46.37	77.98	56.48	53.04	91.64	92.22	61.21		G	30.81	43.21	34.08	37.73	38.15	36.01	33.77	41.33	39.76	32.36	36.77	43.88		G	67.16	85.46	143.87	87.91		102.81	101.43
H	40.87	62	40.13	68.85	47.34	44.97	71.94	56.74	55.85	54.66	56.78	57.26		H	42.26	42.12	44.1	61.93	86.5	47.85	53.49	52.54	56.91	100.15	128.79	59.32		H	32.28	36.45	44.25	21.69	31.02	1.69	35.55	40.74	42.02	41.01	30.31	43.44		H	70.19	154.97	76.79	93.82	71.98	105.67	76.39
Feature: MEAN_CircSpotTotalIntenCh2														Feature: MEAN_CircSpotTotalIntenCh2														Feature: MEAN_CircSpotTotalIntenCh2														Feature: MEAN_CircSpotTotalIntenCh2
	1	2	3	4	5	6	7	8	9	10	11	12			1	2	3	4	5	6	7	8	9	10	11	12			1	2	3	4	5	6	7	8	9	10	11	12			1	2	3	4	5	6	7
A	7031.72	13263.8	3805.46	11989	22769.9	16004.6	16911.8	9245.76	11217.9	11595.4	10701.1	14898.5		A	6398.42	18623.5	42069.6	11417.8	13798.5	16119.2		23262.7	10129.5	19189.6	40909.3	17629.2		A	3283.71	7489.16	6219.2	10302.6	7857.78	13326.4	12389	6668.33	5745.83	14174.1	12249.9	12849.3		A	19019.4	37551.3	35716.2	46336	28856.7	36818.3	38528.8
B	7757.9	20209.1	15269.6	12472.2	16679.8	37522.5	16576.9	2947.33	15780.7	9918.68	9604.58	19052.6		B	6409.35	19841.2	16764.3	5600.71	16379.9	30629.3	14937.4		14892.2	7237.91	18887.2	22631		B	3612.17	13638.5	12568.1	14900.8	19465.3	8463.86	11.94	14182.2	1024.11	18511.1	3944.21	9040.89		B	18537.4	29939.3	34426	35541.5	142262	3180.11	31682.6
C	8394.17	31692.4	22765.2	13047.3	9319.03	57844.2	17846.8	15272.9	16345.9	10634.3	16559.1	15330.5		C	10790.8	17214	6593.42	16377.2	58091.3	35428.2	23221.8	5781.18	13163.7	19432.6	19953	19494		C	6541.45	6561.99	12300.8	2505.65	6391.11	18887.4	9064.07	6745.68	6481.52	10567.3	6813.28	10170.9		C	18929.8	26566.6	31857.4	33963.7	28683.4	45386.1	31465
D	10469	15873.5	10726.7	5390.16	19845.5	22621.9	21062.9	14477.3	11331.5	21089	11720.6	13984.7		D	11512.5	157799	9113.78	39491.9	19801.2	7493.07	9938.2	7934.85	15374.5	12770.9	13753.6	121696		D	3818.65	8520.98	6763.59	17702.7	14241.8	13087	8774.18	10258	0	7295.97	7844.08	9126.87		D	17845.7	54537.1	15077.5	28336.8	23385.3	29609	3314.65
E	6575.53	20938.5	12425.8	34524.3	68338.7	12370	19497.5	100796	56060.9	12666.1	19618.8	16582.9		E	10389.1	21768.2	15853.1	23350.5	18784.2	17145.5	28936.2	22746.3	15817.7	13411	11510.3	20456.3		E	4475.6	9841.19	9409.48	942.82	8907.41	7392.11	7249.66	8444.51	5109.86	4772.18	13212.3	10327.2		E	15583	30940	36550.6	48842.1	70236.2	37411.9	20734.6
F	5722.36	13348.6	137621	15287	14730.4	19115.1	25501.7	12038.3	14182.7	19516.5	16337.5	14739.9		F	10436.6	21392.2	17089.8	3459.05	8810.03	15273.9	21990.5	4039.9	18071	13756.6	5969.85	17494.5		F	3867.47	41235.4	11680.5	47088.2	11182.8	13267.4	8881.61	14242.8	10765.3	7459.23	7898.75	11631.7		F	17418	9308.34	4598.72	24226	34381.2	24463.6	37413.2
G	12270.2	24682.6	14392.1	9053.99	13425.5	19467.3	11142.1	3518.7	16880	9367.09	14605.1	16772.3		G	6244.25	1146.69	14868.6	15814.7	18041.8	15069.4	29223	18767.9	12314.1	35433.3	40723.2	20756.1		G	3810.28	9834.47	7593.83	7557.59	9014.89	6286.04	6336.67	7214.63	7026.69	1927.05	5419.63	11081.1		G	20747.8	31287.8	34171.8	12981.8		43126.3	41803.3
H	6476.16	18278.7	16847.6	22720.6	10049.1	13938.1	38346.8	16870.4	24805.5	12122.3	15201	14743.5		H	8035.11	12327.9	11227.3	22016.2	18127.7	18560.4	16263.9	17778.6	12955.8	22634.4	110255	19530.4		H	5292.94	7147.59	8492.63	9764.54	0	1186.86	4018.43	6182.37	9654.54	8709.55	5445.75	10610.4		H	17768.2	88547.1	33287.8	40392.2	20018.8	23564.9	31861.4
Feature: MEAN_CircSpotAvgIntenCh2														Feature: MEAN_CircSpotAvgIntenCh2														Feature: MEAN_CircSpotAvgIntenCh2														Feature: MEAN_CircSpotAvgIntenCh2
	1	2	3	4	5	6	7	8	9	10	11	12			1	2	3	4	5	6	7	8	9	10	11	12			1	2	3	4	5	6	7	8	9	10	11	12			1	2	3	4	5	6	7
A	242.23	382.64	132.61	339.16	490.8	388.67	346.49	361.28	258.24	324.73	277	340.97		A	209.95	443.02	618.05	318.5	351.91	434.46		452.21	298.78	458.85	574.64	385.7		A	116.23	197.85	150.78	309.34	62.21	179.95	258.56	171.63	152.64	200.46	237.48	217.77		A	485.14	833.2	697.46	960.42	642.71	712.38	892.87
B	240.49	530.6	382.86	330.03	349.75	451.96	441.04	85.11	384.82	270.26	255.44	346.66		B	249.55	538.74	475.96	239.15	424.58	580.69	376.68		372.35	353.34	403.29	468.57		B	133.81	318.2	279.46	265.17	431.46	199.96	2.99	301.95	33.92	319.33	139.82	190.19		B	515.01	659.11	501.88	671.71	1007.34	131.9	602.83
C	276.16	407.58	542.05	340.36	337.21	327.18	448.05	401.59	425.18	319.1	418.87	354.53		C	250.58	339.78	190.78	400.36	615.15	663.9	473.56	172.76	344.73	455.54	422.16	387.66		C	177.25	188.7	244.4	110.46	145.21	355.93	257.65	189.66	181.46	252	160.64	213.26		C	443.91	695.22	711.56	794.44	602.54	823.65	629.64
D	278.73	395.11	351.06	176.75	396.58	569.99	479.41	249.6	257.2	439.06	332.16	303.23		D	261.35	1596.17	311.19	751.29	394.52	206.08	255.95	200.17	382.54	354.19	306.32	1717.32		D	115.24	215.06	159.65	357.45	311.84	313.91	256	264.22	0	237.08	204.11	199.82		D	455.26	543.66	424.38	584.74	545.32	674.44	175.19
E	248.4	501.04	198.01	742.12	1150.56	340.9	450.45	265.27	348.83	291.51	453.09	339.74		E	265.16	473.18	411.37	220.67	477.05	434.81	636.49	399.59	333.27	377.37	297.91	395.84		E	149.22	246.69	218	14.97	228.94	175.74	144.81	224	103.13	148.17	286.86	210.19		E	378.3	673.83	780.21	999.67	1121.73	741.66	353.88
F	207.27	347.6	771.56	407.9	417.32	328.96	467.53	373.44	319.42	434.71	352.1	319.87		F	289.74	542.2	419.42	127.05	172.75	387.23	172.08	172.38	393.44	327.42	141.63	372.92		F	134.92	770.47	249.25	1025.38	331.23	301.95	215.99	330.02	238.48	185.39	95.88	201.76		F	411.34	228.19	140.35	576.59	695.21	582.15	796.48
G	312.27	610.84	341.35	256.3	370.83	530.63	307.25	106.63	421.84	235.32	408.53	316.06		G	195.15	45.35	447.72	432.3	418.61	331.37	277.03	192.98	341.88	372.4	814.75	315.07		G	138.14	235.75	250.2	195.36	215.24	182.51	191.01	206.85	166.57	69.8	116.21	229.08		G	467.96	692.13	483.51	226.85		861.64	831.87
H	202.32	450.13	429.1	578.03	288.4	378.05	598.56	451.38	510.36	342.96	387.2	306.4		H	213.32	293.76	316.7	509.93	464.64	465.77	404.29	441.8	311.78	649.11	523.68	326.82		H	133.4	193.52	202.08	225.27	0	26.37	81.1	173.53	226.37	190.1	160.61	206.11		H	408.05	659.76	669.62	750.43	515.37	542.22	791.29
Feature: MEAN_CircSpotTotalAreaCh2														Feature: MEAN_CircSpotTotalAreaCh2														Feature: MEAN_CircSpotTotalAreaCh2														Feature: MEAN_CircSpotTotalAreaCh2
	1	2	3	4	5	6	7	8	9	10	11	12			1	2	3	4	5	6	7	8	9	10	11	12			1	2	3	4	5	6	7	8	9	10	11	12			1	2	3	4	5	6	7
A	1.15	1.6	1.09	1.56	3.03	1.92	2.12	1.27	1.45	1.53	1.41	1.9		A	1.06	2.42	4.97	1.48	1.79	2.1		2.26	1.31	2.56	7.64	2.09		A	1.07	1.54	1.55	1.94	0.76	2.22	2.37	1.48	1.12	2.96	2.59	2.4		A	1.71	2.96	2.93	3.7	2.23	2.94	3.27
B	1.28	2.71	1.98	1.56	2.48	2.22	1.84	0.81	2.16	1.55	1.28	2.23		B	0.98	2.33	2.1	3.64	2.06	3.26	1.98		1.96	4.84	2.62	2.61		B	0.92	2.54	2.43	3.48	4.38	1.71	0.03	3.56	0.49	3.29	1.25	2.04		B	1.65	2.37	3.12	2.78	128.65	0.96	2.52
C	1.04	23.85	3.6	1.7	1.37	4.16	2.48	1.72	1.98	1.58	2.17	2.12		C	1.32	2.21	1.62	1.89	11.16	4	2.72	0.85	1.79	2.39	2.94	2.43		C	1.49	1.48	2.67	0.64	1.77	3.5	1.98	1.5	1.54	2.41	1.67	2.29		C	1.82	2.17	2.51	2.96	2.56	3.63	2.4
D	1.47	1.97	1.32	1.34	4.11	2.5	2.56	1.92	1.57	2.66	1.42	1.86		D	1.68	40.18	1.1	3.77	2.78	1.21	1.58	1.78	2.07	1.68	1.98	14.25		D	1.11	2.06	1.72	3.36	3.54	3.19	2.21	2.44	0	1.56	2.05	2.01		D	1.68	3.35	1.49	2.88	2.14	2.36	3.03
E	1.03	2.81	1.68	4.65	19.83	1.51	2.34	5.11	14.47	1.79	2.58	2.08		E	1.22	3.15	1.99	5.99	2.44	2.53	3.95	2.71	2.16	1.65	1.83	2.45		E	1.15	2.34	1.94	0.7	2.3	1.76	1.36	2.03	0.78	1.23	2.9	2.23		E	1.43	2.99	2.95	4.11	8.99	3.18	1.6
F	0.87	2.11	13.45	1.99	2.04	2.18	2.93	1.59	2.07	2.56	2.28	1.79		F	1.45	2.72	2.36	0.69	1	2	4.61	0.72	2.34	1.86	0.96	2.29		F	1.1	7.58	2.78	18.22	2.74	2.74	1.94	3.04	2.29	1.76	1.76	2.33		F	1.65	1.02	1.04	1.94	2.77	2.03	2.95
G	1.66	4.38	1.96	1.21	1.85	2.56	1.51	0.73	2.33	1.52	2.07	2.4		G	1.1	0.52	1.91	1.96	2.97	1.46	2	1.96	1.76	2.96	5.11	2.73		G	1.07	2.26	1.77	1.67	2.21	1.69	1.6	1.82	1.64	0.71	2.22	2.72		G	1.96	2.53	2.09	1.26		3.55	3.34
H	1.17	2.86	2.89	3.44	1.67	1.68	3.89	2.42	2.72	1.74	1.98	2.17		H	1.61	1.79	1.76	3.03	5.01	2.32	2.68	2.21	1.61	7.19	7.29	2.66		H	1.51	1.82	2.3	2.59	0	4.28	1.65	1.54	2.31	1.96	1.48	2.42		H	1.68	5.5	3.26	3.22	1.59	1.9	2.47
Feature: MEAN_CircSpotAvgAreaCh2														Feature: MEAN_CircSpotAvgAreaCh2														Feature: MEAN_CircSpotAvgAreaCh2														Feature: MEAN_CircSpotAvgAreaCh2
	1	2	3	4	5	6	7	8	9	10	11	12			1	2	3	4	5	6	7	8	9	10	11	12			1	2	3	4	5	6	7	8	9	10	11	12			1	2	3	4	5	6	7
A	0.97	1.27	1.09	1.23	2.18	1.47	1.68	1.03	1.06	1.23	1.15	1.45		A	0.94	1.78	4.96	1.27	1.4	1.65		1.48	1.13	1.89	3.17	1.43		A	0.91	1.26	1.31	1.49	0.76	1.88	1.59	1.05	0.88	2.12	1.81	1.59		A	1.37	2.23	2.2	2.51	1.55	2.04	2.07
B	1.09	1.89	1.58	1.27	1.86	1.35	1.46	0.41	1.49	1.26	1.07	1.5		B	0.84	1.55	1.66	2.61	1.57	2.24	1.48		1.43	4.72	2.11	1.74		B	0.79	1.55	1.64	2.28	2.74	1.36	0.03	2.4	0.48	1.98	1.06	1.5		B	1.41	1.91	2.34	2.16	116.6	0.96	1.9
C	0.84	3.68	2.53	1.3	1.09	4.16	1.84	1.25	1.47	1.32	1.68	1.5		C	0.92	1.58	1.62	1.6	9.72	2.4	1.91	0.79	1.32	1.8	1.97	1.8		C	1.13	1.16	1.66	0.64	1.77	2.19	1.45	1.15	1.15	1.74	1.32	1.54		C	1.56	1.67	1.81	2.08	1.89	2.58	1.71
D	1.16	1.47	1.1	1.34	3.51	1.94	1.83	1.21	1.38	1.87	1.1	1.45		D	1.19	34.44	0.99	2.89	1.88	1.11	1.21	1.74	1.59	1.49	1.58	9.08		D	0.9	1.4	1.34	1.97	2.17	2.23	1.56	1.74	0	1.31	1.54	1.37		D	1.4	3.01	1.31	2.19	1.61	1.87	0.87
E	0.92	1.95	1.26	3	9.44	1.23	1.76	5.11	4.21	1.51	1.9	1.45		E	0.89	2.04	1.57	5.99	1.74	1.73	2.41	1.91	1.48	1.2	1.37	1.61		E	0.97	1.61	1.4	0.23	1.72	1.3	1.36	1.43	0.78	1.23	1.9	1.48		E	1.2	2.76	2.28	2.94	5.4	2.28	1.42
F	0.77	1.7	12.4	1.52	1.49	1.74	2.12	1.38	1.56	1.85	1.79	1.31		F	1.05	2.13	1.69	0.62	1	1.47	1.91	0.61	1.62	1.46	0.83	1.74		F	0.93	4.69	1.87	7.44	2.12	1.6	1.36	1.99	1.55	1.33	1.14	1.5		F	1.38	0.94	1.04	1.55	2.05	1.61	2.02
G	1.2	3.34	1.38	1.16	1.47	1.9	1.18	0.73	1.7	1.28	1.59	1.71		G	0.96	0.52	1.35	1.43	2.13	1.28	1.98	1.83	1.43	2.96	3.81	1.92		G	0.89	1.59	1.24	1.27	1.54	1.28	1.3	1.34	1.39	0.59	1.61	1.86		G	1.55	1.83	2.09	1.26		2.36	2.36
H	1.06	2.07	1.83	2.45	1.37	1.24	2.83	1.73	1.81	1.41	1.39	1.62		H	1.35	1.37	1.41	2.2	2.52	1.55	2.04	1.75	1.27	4.09	5.43	1.81		H	1.17	1.33	1.58	1.61	0	4.28	0.86	1.14	1.68	1.58	1.24	1.68		H	1.38	5.47	2.9	2.13	1.38	1.49	1.87
Feature: MEAN_CircSpotCountCh2														Feature: MEAN_CircSpotCountCh2														Feature: MEAN_CircSpotCountCh2														Feature: MEAN_CircSpotCountCh2
	1	2	3	4	5	6	7	8	9	10	11	12			1	2	3	4	5	6	7	8	9	10	11	12			1	2	3	4	5	6	7	8	9	10	11	12			1	2	3	4	5	6	7
A	0.09	0.11	0.07	0.1	0.2	0.12	0.11	0.11	0.1	0.1	0.08	0.12		A	0.07	0.15	0.17	0.09	0.11	0.14		0.14	0.13	0.16	0.52	0.13		A	0.09	0.1	0.08	0.15	0.02	0.09	0.16	0.09	0.07	0.12	0.17	0.14		A	0.1	0.16	0.14	0.31	0.13	0.15	0.23
B	0.09	0.19	0.13	0.09	0.13	0.07	0.13	0.09	0.15	0.1	0.07	0.13		B	0.08	0.19	0.15	0.58	0.13	0.18	0.12		0.13	0.64	0.13	0.16		B	0.08	0.2	0.17	0.2	0.37	0.1	0.01	0.24	0.03	0.22	0.11	0.13		B	0.1	0.12	0.1	0.12	1.44	0.13	0.12
C	0.09	4.06	0.25	0.11	0.11	0.05	0.16	0.12	0.14	0.11	0.14	0.13		C	0.1	0.12	0.07	0.11	0.65	0.25	0.16	0.06	0.12	0.14	0.19	0.13		C	0.11	0.11	0.18	0.05	0.07	0.22	0.16	0.1	0.11	0.17	0.1	0.16		C	0.09	0.13	0.14	0.18	0.14	0.17	0.12
D	0.1	0.12	0.1	0.09	0.17	0.16	0.17	0.1	0.08	0.15	0.1	0.11		D	0.11	1.32	0.08	0.19	0.17	0.06	0.11	0.06	0.13	0.09	0.11	0.63		D	0.08	0.14	0.1	0.25	0.25	0.23	0.17	0.18	0	0.12	0.15	0.13		D	0.09	0.12	0.12	0.14	0.12	0.12	1.19
E	0.08	0.19	0.07	0.29	1.69	0.09	0.16	0.03	0.42	0.09	0.16	0.13		E	0.09	0.38	0.12	0.12	0.17	0.18	0.27	0.14	0.13	0.12	0.12	0.14		E	0.09	0.17	0.13	0.05	0.15	0.11	0.05	0.15	0.03	0.06	0.2	0.15		E	0.07	0.54	0.15	0.22	1.75	0.18	0.06
F	0.06	0.12	1.26	0.13	0.15	0.1	0.16	0.11	0.11	0.16	0.12	0.11		F	0.11	0.18	0.16	0.1	0.03	0.13	0.19	0.07	0.14	0.1	0.05	0.13		F	0.09	0.48	0.17	2.42	0.21	0.22	0.13	0.22	0.16	0.12	0.08	0.14		F	0.08	0.06	0.05	0.11	0.14	0.11	0.18
G	0.11	0.36	0.12	0.08	0.12	0.18	0.1	0.03	0.16	0.1	0.14	0.12		G	0.07	0.03	0.15	0.14	0.19	0.08	0.07	0.07	0.11	0.13	0.26	0.14		G	0.09	0.16	0.17	0.11	0.18	0.12	0.12	0.14	0.09	0.05	0.12	0.17		G	0.14	0.14	0.06	0.06		0.21	0.17
H	0.07	0.18	0.38	0.24	0.11	0.12	0.19	0.17	0.16	0.11	0.13	0.12		H	0.1	0.11	0.12	0.2	0.91	0.17	0.16	0.14	0.09	1.46	0.16	0.14		H	0.1	0.14	0.15	0.43	0	0.14	0.1	0.11	0.15	0.12	0.11	0.15		H	0.09	0.15	0.13	0.17	0.09	0.1	0.15
[truncated: 83 more columns]

## Sheet: Corrected
REMOVED WELLS WITH ARTEFACTS (and mass cell loss, less than 1000 cells, ~12%)
A1														A2														A3														A4
Feature: ValidObjectCount														Feature: ValidObjectCount														Feature: ValidObjectCount														Feature: ValidObjectCount
	1	2	3	4	5	6	7	8	9	10	11	12			1	2	3	4	5	6	7	8	9	10	11	12			1	2	3	4	5	6	7	8	9	10	11	12			1	2	3	4	5	6	7
A	7853	8215	124	7604	740	7732	6407	4920	634	5510	7049	7221		A	7343	4285	76	5935	7499	8158	0	5829	172	3661	31	6143		A	7132	7481	1062	6810	362	369	6828	583	2844	969	6941	5507		A	7706	6501	7186	1529	8120	7241	4596
B	7154	6773	5304	4153	847	41	5273	33	8123	7344	4712	7923		B	6842	5713	6088	146	5871	2210	7685	0	7436	11	1794	4166		B	7481	5277	5693	2505	2822	3250	88	6326	729	7236	4826	7305		B	7220	7479	518	6086	126	64	3625
C	8064	48	3136	7202	6473	73	4521	4806	5157	4944	6039	7856		C	8059	1798	109	4563	26	8882	7090	2161	5399	4223	4279	7253		C	7670	4576	6543	228	46	3957	7739	7591	5343	6724	5875	7314		C	6628	5845	6904	6197	4735	7158	4302
D	6644	7708	7722	58	76	3857	4295	3757	5096	3733	7783	2941		D	7662	92	3542	1551	1829	1810	6706	173	7331	1387	7190	1887		D	7877	7301	1308	7423	6626	6819	7766	6963	2	3824	6756	6542		D	5559	77	1458	4136	3208	6268	101
E	6734	7976	68	4605	90	2976	505	58	31	1909	4467	7769		E	8064	1355	5035	41	6764	6871	3514	1600	6525	6663	7255	7037		E	7923	6950	6855	60	5386	6255	104	7055	77	115	6813	7472		E	6208	142	5234	3309	72	4400	3407
F	5388	4033	19	8003	6463	5357	1911	6958	2207	4084	4675	7540		F	7935	2411	8257	1297	34	7165	75	5841	6402	5458	1706	7172		F	7387	2148	2804	684	4015	3698	5043	6268	6916	5156	146	8007		F	4980	660	75	6963	6738	6684	4606
G	7700	7085	7122	2428	3736	4368	6892	30	6928	5597	7288	7940		G	7000	100	5420	7332	5367	6189	105	445	7243	64	4817	7761		G	8143	7143	6353	5804	6503	7323	6622	7436	3876	256	1095	7318		G	4316	7768	50	64	0	6540	6011
H	7004	5255	2867	4485	6300	5506	2966	7572	6366	7720	7539	7928		H	6896	6598	6613	4603	334	6845	5263	4788	5750	3258	112	7694		H	6977	7350	4417	2493	78	7	171	3963	6426	6283	5066	6572		H	7225	71	721	8289	5405	3829	5150
Feature: ValidFieldCount														Feature: ValidFieldCount														Feature: ValidFieldCount														Feature: ValidFieldCount
	1	2	3	4	5	6	7	8	9	10	11	12			1	2	3	4	5	6	7	8	9	10	11	12			1	2	3	4	5	6	7	8	9	10	11	12			1	2	3	4	5	6	7
A	9	9	4	9	9	9	9	9	9	8	9	9		A	9	7	6	9	9	9	0	9	9	9	6	8		A	9	9	9	9	9	9	9	9	9	9	9	7		A	9	8	8	2	9	9	9
B	9	9	9	6	9	6	9	6	9	9	9	9		B	9	9	9	6	9	9	9	0	9	2	9	5		B	9	9	9	9	5	9	6	9	9	9	9	9		B	9	9	9	8	4	6	5
C	9	6	5	9	9	6	9	9	9	9	9	9		C	9	9	6	9	6	9	9	9	9	9	9	9		C	9	9	9	6	6	9	9	9	9	9	7	9		C	9	9	9	9	9	9	9
D	9	9	9	5	6	9	9	9	9	9	9	3		D	9	6	5	9	9	7	9	6	9	9	9	9		D	9	9	9	9	9	9	9	9	1	8	9	8		D	7	6	9	9	5	9	6
E	8	9	6	9	6	9	8	6	6	9	9	9		E	9	9	9	5	9	9	9	9	9	9	9	9		E	9	9	9	5	9	9	6	9	6	6	9	9		E	9	6	9	8	6	9	9
F	8	9	4	9	9	9	9	9	9	5	9	9		F	9	5	9	7	6	9	6	9	9	9	9	9		F	9	9	9	9	9	5	7	8	8	8	6	9		F	7	3	6	9	9	9	9
G	9	9	9	9	8	9	9	5	9	9	9	9		G	9	6	9	9	9	9	6	9	9	6	9	9		G	9	9	9	9	9	9	9	9	9	9	9	9		G	5	9	6	6	0	9	8
H	9	9	3	9	9	9	5	9	8	9	9	9		H	9	9	9	9	9	9	9	9	9	9	6	9		H	8	9	8	9	6	1	8	5	9	9	6	8		H	9	6	5	9	8	8	9
Feature: MEAN_CircTotalIntenCh2														Feature: MEAN_CircTotalIntenCh2														Feature: MEAN_CircTotalIntenCh2														Feature: MEAN_CircTotalIntenCh2
	1	2	3	4	5	6	7	8	9	10	11	12			1	2	3	4	5	6	7	8	9	10	11	12			1	2	3	4	5	6	7	8	9	10	11	12			1	2	3	4	5	6	7
A	30350.7	37557.9	65617	36160.8	68027.7	41250.6	51538.8	22442.7	88237	34228	31540	36808		A	33277.9	43741.8	125584	42934.3	38878.1	38746.8		50874	51005.8	43665.5	115859	42842.1		A	26095.3	28547.6	44729.7	26097.9	28936.1	60103.8	30903.7	52277.7	39602.6	56572.3	31508.4			A		64390.3	64714.2	72280.5	54552.7	69599.6	70627.7
B	31767.6	43766.9	32284.8	40450.7	49601.9	103172	31466.7	42549.6	31789.5	40205.9	39748.9	42780.1		B	29606.3	48214.7	47538.4	60471	41602.7	68428.5	37166.1		39083.5	7917.36	67721.8			B	24564.5	27180.1	32725.5	47690.3	37868.4	37615.4	33330.6	30707.3	36956.7	36773	22469.1	28182.1		B	56755.2	63406.2	153617	74260.4	158867	83084.2	48651.1
C	28820	154300	43670.1	38545.3	28412	137828	32251.7	32242.1	46223.1	38793.1	41439	40560.8		C		67446	61241.1	41746	131540	54452.4	47238.9	69019.7	40185.5	45273	46288.9	41320.6		C		26930.7	28153.3	46702.5	40639.1	44503.4	24533	26686.7	25852.3	31386.2	28701.5	31093.9		C	62883.6	62577.5	53976.2	65930.3	64133.9	74347.2	69045.2
D		40965.3	26783.6	46314.2	67827.2	55820.1	47495.2	53367.8	48761.7	63629.8	37193.5			D		272314	36237.1	98139.5	40461.4	54432.8	37564	53396.1	41188.6	74895.6	35629.6			D	22167.3	27646.1	42731	34804.5	31021.8	33299.5	26470.3	31025.1	709	34216.7	27136.5			D	48051	131300	99622.5	65916.4	69313.6	67082.4	15200.4
E	30289.6	38074.4	51818.4	67985.5	170074	54038.5	82431	161566	130993	62493.6	41790.6	36959.3		E		65735.2	41819.3	61481.8	40579.4	38938.5	51802.6	74650.5	35494.5	40160.8	29935.2	47045.5		E	24607.5	28118	28077.3	4630.37	32339.2	24537.9	40022.3	25349.7	32043.8	33438.3	31930.9	30920.6		E	47269.4	128914	89047.7	83372.8	211543	72643.4	86461.8
F		38979.6	213277	40358.1	33672.1	48779.8	72126.3	34065.4	59953.3	39599.9	29470.9	43188.6		F		39805.6	36121.8	49726.7	56491.6	38730.9	92617.6	28858	41892.1	46941.6	55110.8	41098		F	27414.9	67508	37590.8	80564.3	33706.8	28941.3	28250.6	28529.2	28640.8	33180.2	46680.3	27581.5		F	57879.1	69319.8	73025.9	49247.3	65128.2	56778.9	65231.4
G		44133.2	35579.8	45924.1	43413.3	37378.4	33663.9	62193.5	34837.8	29063.4	34100.1	36772.7		G	35742.2	43394.8	36342.6	45409.6	38659.3	30978.8	85930.2	66018.2	35955.1	97190.2	72817.6	46473.4		G	21067.7	31493.4	22308.8	28247.6	29321.9	25628.7	23846.4	26827.1	39815.6	34441.5	40258.3	31180.1		G		59701.2	103459	71777.1		60533.3	78323.2
H	30335.7	44757.5	26487.2	43563.6	34177.5	31051.4	61817.2	39048.1	43188.4	38829.4	40728.6	39681		H	32962.9	33085.4	30342.2	41736.2	129135	34646	43854.2	40495.2	46814	95637.9	175024	43129.1		H		25776.4	33271.6	20611.6	29040.2	1186.86	35261.7	34319.5	30527.1	29559	20696.4	31615		H	50568.9	186113	85099.7	70184.9	55625.8	87478.9	55116.2
Feature: MEAN_CircAvgIntenCh2														Feature: MEAN_CircAvgIntenCh2														Feature: MEAN_CircAvgIntenCh2														Feature: MEAN_CircAvgIntenCh2
	1	2	3	4	5	6	7	8	9	10	11	12			1	2	3	4	5	6	7	8	9	10	11	12			1	2	3	4	5	6	7	8	9	10	11	12			1	2	3	4	5	6	7
A	43.62	56.08	51.63	49.37	61.78	51.73	62.25	42.08	60.77	44.69	40.96	49.16		A	45.74	57.44	99.16	57.22	53.77	55.5		59.92	54.78	61.1	94.96	58.59		A	35.27	39.96	44.77	43.01	34.41	41.74	44.66	42.75	43.28	47.83	42			A		87.05	88.06	91.1	76.06	98	96.17
B	45.56	64.41	54.88	52.97	71.41	130.97	54.1	44.96	44.37	54.88	53.27	58.22		B	41.98	65.58	61	52.08	57.62	70.39	50.69		53.08	10.82	66.57			B	33.42	45.07	45.84	53.43	50.47	43.86	33.74	46.08	29.68	49.8	34.62	41.03		B	77.36	87.23	102.33	93.52	208.82	71.66	63.51
C	41.77	125.38	71.05	54.55	41.45	82.01	48.19	47.41	60.31	51.24	63.97	55.79		C		55.39	53.24	66.59	110.01	81.15	60.75	58	55.52	61.41	63.79	58.82		C		33.12	38.85	34.42	47.01	51.74	39.47	36.56	37.32	43.7	42.64	44.59		C	79.38	80.5	79.51	96.77	89.58	98.85	88.45
D		56.3	41.75	44.12	70.49	73.3	64.16	60.14	56.31	72.35	53.59			D		251.73	54.33	77.89	46.23	55.15	52.61	54.36	59.25	57.98	48.31			D	30.24	37.83	35.72	47.53	42.42	49.63	40.2	44.57	1.24	44	38.44			D	63.45	144.15	89.91	78.19	98.93	84.33	14.98
E	42.52	55.87	55.9	81.14	189.8	59.82	61.25	116.86	85.54	59.4	55.44	48.65		E		58.09	57.95	59.91	62.56	59.95	72.38	64.1	48.55	55.4	46.68	59.36		E	34.16	41.46	37.27	9.27	42.75	34.67	44.47	35.37	37.96	34.3	47.79	41.85		E	56.51	133.54	106.15	107.89	225.82	80.74	88.36
F		54.38	150.85	57.87	49.07	57.18	71.03	51.2	61.7	55.22	42.86	57.59		F		62.23	53.57	47.24	62.29	56.5	80.97	43.09	54.49	61.27	42.68	59.55		F	37.67	88.8	44.46	150.28	46.11	41.21	37.65	44.24	41.44	40.34	45.06	38.79		F	72.71	67.89	68.37	68.78	88.33	70.72	99.59
G		70.03	47.22	47.42	54.86	59.92	47.02	54.24	54.05	41.76	50.48	51.62		G	45.97	45.97	52.91	63.52	55.64	46.37	77.98	56.48	53.04	91.64	92.22	61.21		G	30.81	43.21	34.08	37.73	38.15	36.01	33.77	41.33	39.76	32.36	36.77	43.88		G		85.46	143.87	87.91		102.81	101.43
H	40.87	62	40.13	68.85	47.34	44.97	71.94	56.74	55.85	54.66	56.78	57.26		H	42.26	42.12	44.1	61.93	86.5	47.85	53.49	52.54	56.91	100.15	128.79	59.32		H		36.45	44.25	21.69	31.02	1.69	35.55	40.74	42.02	41.01	30.31	43.44		H	70.19	154.97	76.79	93.82	71.98	105.67	76.39
Feature: MEAN_CircSpotTotalIntenCh2														Feature: MEAN_CircSpotTotalIntenCh2														Feature: MEAN_CircSpotTotalIntenCh2														Feature: MEAN_CircSpotTotalIntenCh2
	1	2	3	4	5	6	7	8	9	10	11	12			1	2	3	4	5	6	7	8	9	10	11	12			1	2	3	4	5	6	7	8	9	10	11	12			1	2	3	4	5	6	7
A	7031.72	13263.8	3805.46	11989	22769.9	16004.6	16911.8	9245.76	11217.9	11595.4	10701.1	14898.5		A	6398.42	18623.5	42069.6	11417.8	13798.5	16119.2		23262.7	10129.5	19189.6	40909.3	17629.2		A	3283.71	7489.16	6219.2	10302.6	7857.78	13326.4	12389	6668.33	5745.83	14174.1	12249.9			A		37551.3	35716.2	46336	28856.7	36818.3	38528.8
B	7757.9	20209.1	15269.6	12472.2	16679.8	37522.5	16576.9	2947.33	15780.7	9918.68	9604.58	19052.6		B	6409.35	19841.2	16764.3	5600.71	16379.9	30629.3	14937.4		14892.2	7237.91	18887.2			B	3612.17	13638.5	12568.1	14900.8	19465.3	8463.86	11.94	14182.2	1024.11	18511.1	3944.21	9040.89		B	18537.4	29939.3	34426	35541.5	142262	3180.11	31682.6
C		31692.4	22765.2	13047.3	9319.03	57844.2	17846.8	15272.9	16345.9	10634.3	16559.1	15330.5		C		17214	6593.42	16377.2	58091.3	35428.2	23221.8	5781.18	13163.7	19432.6	19953	19494		C		6561.99	12300.8	2505.65	6391.11	18887.4	9064.07	6745.68	6481.52	10567.3	6813.28	10170.9		C	18929.8	26566.6	31857.4	33963.7	28683.4	45386.1	31465
D		15873.5	10726.7	5390.16	19845.5	22621.9	21062.9	14477.3	11331.5	21089	11720.6			D		157799	9113.78	39491.9	19801.2	7493.07	9938.2	7934.85	15374.5	12770.9	13753.6			D	3818.65	8520.98	6763.59	17702.7	14241.8	13087	8774.18	10258	0	7295.97	7844.08			D	17845.7	54537.1	15077.5	28336.8	23385.3	29609	3314.65
E	6575.53	20938.5	12425.8	34524.3	68338.7	12370	19497.5	100796	56060.9	12666.1	19618.8	16582.9		E		21768.2	15853.1	23350.5	18784.2	17145.5	28936.2	22746.3	15817.7	13411	11510.3	20456.3		E	4475.6	9841.19	9409.48	942.82	8907.41	7392.11	7249.66	8444.51	5109.86	4772.18	13212.3	10327.2		E	15583	30940	36550.6	48842.1	70236.2	37411.9	20734.6
F		13348.6	137621	15287	14730.4	19115.1	25501.7	12038.3	14182.7	19516.5	16337.5	14739.9		F		21392.2	17089.8	3459.05	8810.03	15273.9	21990.5	4039.9	18071	13756.6	5969.85	17494.5		F	3867.47	41235.4	11680.5	47088.2	11182.8	13267.4	8881.61	14242.8	10765.3	7459.23	7898.75	11631.7		F	17418	9308.34	4598.72	24226	34381.2	24463.6	37413.2
G		24682.6	14392.1	9053.99	13425.5	19467.3	11142.1	3518.7	16880	9367.09	14605.1	16772.3		G	6244.25	1146.69	14868.6	15814.7	18041.8	15069.4	29223	18767.9	12314.1	35433.3	40723.2	20756.1		G	3810.28	9834.47	7593.83	7557.59	9014.89	6286.04	6336.67	7214.63	7026.69	1927.05	5419.63	11081.1		G		31287.8	34171.8	12981.8		43126.3	41803.3
H	6476.16	18278.7	16847.6	22720.6	10049.1	13938.1	38346.8	16870.4	24805.5	12122.3	15201	14743.5		H	8035.11	12327.9	11227.3	22016.2	18127.7	18560.4	16263.9	17778.6	12955.8	22634.4	110255	19530.4		H		7147.59	8492.63	9764.54	0	1186.86	4018.43	6182.37	9654.54	8709.55	5445.75	10610.4		H	17768.2	88547.1	33287.8	40392.2	20018.8	23564.9	31861.4
Feature: MEAN_CircSpotAvgIntenCh2														Feature: MEAN_CircSpotAvgIntenCh2														Feature: MEAN_CircSpotAvgIntenCh2														Feature: MEAN_CircSpotAvgIntenCh2
	1	2	3	4	5	6	7	8	9	10	11	12			1	2	3	4	5	6	7	8	9	10	11	12			1	2	3	4	5	6	7	8	9	10	11	12			1	2	3	4	5	6	7
A	242.23	382.64	132.61	339.16	490.8	388.67	346.49	361.28	258.24	324.73	277	340.97		A	209.95	443.02	618.05	318.5	351.91	434.46		452.21	298.78	458.85	574.64	385.7		A	116.23	197.85	150.78	309.34	62.21	179.95	258.56	171.63	152.64	200.46	237.48			A		833.2	697.46	960.42	642.71	712.38	892.87
B	240.49	530.6	382.86	330.03	349.75	451.96	441.04	85.11	384.82	270.26	255.44	346.66		B	249.55	538.74	475.96	239.15	424.58	580.69	376.68		372.35	353.34	403.29			B	133.81	318.2	279.46	265.17	431.46	199.96	2.99	301.95	33.92	319.33	139.82	190.19		B	515.01	659.11	501.88	671.71	1007.34	131.9	602.83
C		407.58	542.05	340.36	337.21	327.18	448.05	401.59	425.18	319.1	418.87	354.53		C		339.78	190.78	400.36	615.15	663.9	473.56	172.76	344.73	455.54	422.16	387.66		C		188.7	244.4	110.46	145.21	355.93	257.65	189.66	181.46	252	160.64	213.26		C	443.91	695.22	711.56	794.44	602.54	823.65	629.64
D		395.11	351.06	176.75	396.58	569.99	479.41	249.6	257.2	439.06	332.16			D		1596.17	311.19	751.29	394.52	206.08	255.95	200.17	382.54	354.19	306.32			D	115.24	215.06	159.65	357.45	311.84	313.91	256	264.22	0	237.08	204.11			D	455.26	543.66	424.38	584.74	545.32	674.44	175.19
E	248.4	501.04	198.01	742.12	1150.56	340.9	450.45	265.27	348.83	291.51	453.09	339.74		E		473.18	411.37	220.67	477.05	434.81	636.49	399.59	333.27	377.37	297.91	395.84		E	149.22	246.69	218	14.97	228.94	175.74	144.81	224	103.13	148.17	286.86	210.19		E	378.3	673.83	780.21	999.67	1121.73	741.66	353.88
F		347.6	771.56	407.9	417.32	328.96	467.53	373.44	319.42	434.71	352.1	319.87		F		542.2	419.42	127.05	172.75	387.23	172.08	172.38	393.44	327.42	141.63	372.92		F	134.92	770.47	249.25	1025.38	331.23	301.95	215.99	330.02	238.48	185.39	95.88	201.76		F	411.34	228.19	140.35	576.59	695.21	582.15	796.48
G		610.84	341.35	256.3	370.83	530.63	307.25	106.63	421.84	235.32	408.53	316.06		G	195.15	45.35	447.72	432.3	418.61	331.37	277.03	192.98	341.88	372.4	814.75	315.07		G	138.14	235.75	250.2	195.36	215.24	182.51	191.01	206.85	166.57	69.8	116.21	229.08		G		692.13	483.51	226.85		861.64	831.87
H	202.32	450.13	429.1	578.03	288.4	378.05	598.56	451.38	510.36	342.96	387.2	306.4		H	213.32	293.76	316.7	509.93	464.64	465.77	404.29	441.8	311.78	649.11	523.68	326.82		H		193.52	202.08	225.27	0	26.37	81.1	173.53	226.37	190.1	160.61	206.11		H	408.05	659.76	669.62	750.43	515.37	542.22	791.29
Feature: MEAN_CircSpotTotalAreaCh2														Feature: MEAN_CircSpotTotalAreaCh2														Feature: MEAN_CircSpotTotalAreaCh2														Feature: MEAN_CircSpotTotalAreaCh2
	1	2	3	4	5	6	7	8	9	10	11	12			1	2	3	4	5	6	7	8	9	10	11	12			1	2	3	4	5	6	7	8	9	10	11	12			1	2	3	4	5	6	7
A	1.15	1.6	1.09	1.56	3.03	1.92	2.12	1.27	1.45	1.53	1.41	1.9		A	1.06	2.42	4.97	1.48	1.79	2.1		2.26	1.31	2.56	7.64	2.09		A	1.07	1.54	1.55	1.94	0.76	2.22	2.37	1.48	1.12	2.96	2.59			A		2.96	2.93	3.7	2.23	2.94	3.27
B	1.28	2.71	1.98	1.56	2.48	2.22	1.84	0.81	2.16	1.55	1.28	2.23		B	0.98	2.33	2.1	3.64	2.06	3.26	1.98		1.96	4.84	2.62			B	0.92	2.54	2.43	3.48	4.38	1.71	0.03	3.56	0.49	3.29	1.25	2.04		B	1.65	2.37	3.12	2.78	128.65	0.96	2.52
C		23.85	3.6	1.7	1.37	4.16	2.48	1.72	1.98	1.58	2.17	2.12		C		2.21	1.62	1.89	11.16	4	2.72	0.85	1.79	2.39	2.94	2.43		C		1.48	2.67	0.64	1.77	3.5	1.98	1.5	1.54	2.41	1.67	2.29		C	1.82	2.17	2.51	2.96	2.56	3.63	2.4
D		1.97	1.32	1.34	4.11	2.5	2.56	1.92	1.57	2.66	1.42			D		40.18	1.1	3.77	2.78	1.21	1.58	1.78	2.07	1.68	1.98			D	1.11	2.06	1.72	3.36	3.54	3.19	2.21	2.44	0	1.56	2.05			D	1.68	3.35	1.49	2.88	2.14	2.36	3.03
E	1.03	2.81	1.68	4.65	19.83	1.51	2.34	5.11	14.47	1.79	2.58	2.08		E		3.15	1.99	5.99	2.44	2.53	3.95	2.71	2.16	1.65	1.83	2.45		E	1.15	2.34	1.94	0.7	2.3	1.76	1.36	2.03	0.78	1.23	2.9	2.23		E	1.43	2.99	2.95	4.11	8.99	3.18	1.6
F		2.11	13.45	1.99	2.04	2.18	2.93	1.59	2.07	2.56	2.28	1.79		F		2.72	2.36	0.69	1	2	4.61	0.72	2.34	1.86	0.96	2.29		F	1.1	7.58	2.78	18.22	2.74	2.74	1.94	3.04	2.29	1.76	1.76	2.33		F	1.65	1.02	1.04	1.94	2.77	2.03	2.95
G		4.38	1.96	1.21	1.85	2.56	1.51	0.73	2.33	1.52	2.07	2.4		G	1.1	0.52	1.91	1.96	2.97	1.46	2	1.96	1.76	2.96	5.11	2.73		G	1.07	2.26	1.77	1.67	2.21	1.69	1.6	1.82	1.64	0.71	2.22	2.72		G		2.53	2.09	1.26		3.55	3.34
H	1.17	2.86	2.89	3.44	1.67	1.68	3.89	2.42	2.72	1.74	1.98	2.17		H	1.61	1.79	1.76	3.03	5.01	2.32	2.68	2.21	1.61	7.19	7.29	2.66		H		1.82	2.3	2.59	0	4.28	1.65	1.54	2.31	1.96	1.48	2.42		H	1.68	5.5	3.26	3.22	1.59	1.9	2.47
Feature: MEAN_CircSpotAvgAreaCh2														Feature: MEAN_CircSpotAvgAreaCh2														Feature: MEAN_CircSpotAvgAreaCh2														Feature: MEAN_CircSpotAvgAreaCh2
	1	2	3	4	5	6	7	8	9	10	11	12			1	2	3	4	5	6	7	8	9	10	11	12			1	2	3	4	5	6	7	8	9	10	11	12			1	2	3	4	5	6	7
A	0.97	1.27	1.09	1.23	2.18	1.47	1.68	1.03	1.06	1.23	1.15	1.45		A	0.94	1.78	4.96	1.27	1.4	1.65		1.48	1.13	1.89	3.17	1.43		A	0.91	1.26	1.31	1.49	0.76	1.88	1.59	1.05	0.88	2.12	1.81			A		2.23	2.2	2.51	1.55	2.04	2.07
B	1.09	1.89	1.58	1.27	1.86	1.35	1.46	0.41	1.49	1.26	1.07	1.5		B	0.84	1.55	1.66	2.61	1.57	2.24	1.48		1.43	4.72	2.11			B	0.79	1.55	1.64	2.28	2.74	1.36	0.03	2.4	0.48	1.98	1.06	1.5		B	1.41	1.91	2.34	2.16	116.6	0.96	1.9
C		3.68	2.53	1.3	1.09	4.16	1.84	1.25	1.47	1.32	1.68	1.5		C		1.58	1.62	1.6	9.72	2.4	1.91	0.79	1.32	1.8	1.97	1.8		C		1.16	1.66	0.64	1.77	2.19	1.45	1.15	1.15	1.74	1.32	1.54		C	1.56	1.67	1.81	2.08	1.89	2.58	1.71
D		1.47	1.1	1.34	3.51	1.94	1.83	1.21	1.38	1.87	1.1			D		34.44	0.99	2.89	1.88	1.11	1.21	1.74	1.59	1.49	1.58			D	0.9	1.4	1.34	1.97	2.17	2.23	1.56	1.74	0	1.31	1.54			D	1.4	3.01	1.31	2.19	1.61	1.87	0.87
E	0.92	1.95	1.26	3	9.44	1.23	1.76	5.11	4.21	1.51	1.9	1.45		E		2.04	1.57	5.99	1.74	1.73	2.41	1.91	1.48	1.2	1.37	1.61		E	0.97	1.61	1.4	0.23	1.72	1.3	1.36	1.43	0.78	1.23	1.9	1.48		E	1.2	2.76	2.28	2.94	5.4	2.28	1.42
F		1.7	12.4	1.52	1.49	1.74	2.12	1.38	1.56	1.85	1.79	1.31		F		2.13	1.69	0.62	1	1.47	1.91	0.61	1.62	1.46	0.83	1.74		F	0.93	4.69	1.87	7.44	2.12	1.6	1.36	1.99	1.55	1.33	1.14	1.5		F	1.38	0.94	1.04	1.55	2.05	1.61	2.02
G		3.34	1.38	1.16	1.47	1.9	1.18	0.73	1.7	1.28	1.59	1.71		G	0.96	0.52	1.35	1.43	2.13	1.28	1.98	1.83	1.43	2.96	3.81	1.92		G	0.89	1.59	1.24	1.27	1.54	1.28	1.3	1.34	1.39	0.59	1.61	1.86		G		1.83	2.09	1.26		2.36	2.36
H	1.06	2.07	1.83	2.45	1.37	1.24	2.83	1.73	1.81	1.41	1.39	1.62		H	1.35	1.37	1.41	2.2	2.52	1.55	2.04	1.75	1.27	4.09	5.43	1.81		H		1.33	1.58	1.61	0	4.28	0.86	1.14	1.68	1.58	1.24	1.68		H	1.38	5.47	2.9	2.13	1.38	1.49	1.87
Feature: MEAN_CircSpotCountCh2														Feature: MEAN_CircSpotCountCh2														Feature: MEAN_CircSpotCountCh2														Feature: MEAN_CircSpotCountCh2
	1	2	3	4	5	6	7	8	9	10	11	12			1	2	3	4	5	6	7	8	9	10	11	12			1	2	3	4	5	6	7	8	9	10	11	12			1	2	3	4	5	6	7
A	0.09	0.11	0.07	0.1	0.2	0.12	0.11	0.11	0.1	0.1	0.08	0.12		A	0.07	0.15	0.17	0.09	0.11	0.14		0.14	0.13	0.16	0.52	0.13		A	0.09	0.1	0.08	0.15	0.02	0.09	0.16	0.09	0.07	0.12	0.17			A		0.16	0.14	0.31	0.13	0.15	0.23
B	0.09	0.19	0.13	0.09	0.13	0.07	0.13	0.09	0.15	0.1	0.07	0.13		B	0.08	0.19	0.15	0.58	0.13	0.18	0.12		0.13	0.64	0.13			B	0.08	0.2	0.17	0.2	0.37	0.1	0.01	0.24	0.03	0.22	0.11	0.13		B	0.1	0.12	0.1	0.12	1.44	0.13	0.12
C		4.06	0.25	0.11	0.11	0.05	0.16	0.12	0.14	0.11	0.14			C		0.12	0.07	0.11	0.65	0.25	0.16	0.06	0.12	0.14	0.19	0.13		C		0.11	0.18	0.05	0.07	0.22	0.16	0.1	0.11	0.17	0.1	0.16		C	0.09	0.13	0.14	0.18	0.14	0.17	0.12
D		0.12	0.1	0.09	0.17	0.16	0.17	0.1	0.08	0.15	0.1	0.11		D		1.32	0.08	0.19	0.17	0.06	0.11	0.06	0.13	0.09	0.11			D	0.08	0.14	0.1	0.25	0.25	0.23	0.17	0.18	0	0.12	0.15			D	0.09	0.12	0.12	0.14	0.12	0.12	1.19
E	0.08	0.19	0.07	0.29	1.69	0.09	0.16	0.03	0.42	0.09	0.16	0.13		E		0.38	0.12	0.12	0.17	0.18	0.27	0.14	0.13	0.12	0.12	0.14		E	0.09	0.17	0.13	0.05	0.15	0.11	0.05	0.15	0.03	0.06	0.2	0.15		E	0.07	0.54	0.15	0.22	1.75	0.18	0.06
F		0.12	1.26	0.13	0.15	0.1	0.16	0.11	0.11	0.16	0.12	0.11		F		0.18	0.16	0.1	0.03	0.13	0.19	0.07	0.14	0.1	0.05	0.13		F	0.09	0.48	0.17	2.42	0.21	0.22	0.13	0.22	0.16	0.12	0.08	0.14		F	0.08	0.06	0.05	0.11	0.14	0.11	0.18
G		0.36	0.12	0.08	0.12	0.18	0.1	0.03	0.16	0.1	0.14	0.12		G	0.07	0.03	0.15	0.14	0.19	0.08	0.07	0.07	0.11	0.13	0.26	0.14		G	0.09	0.16	0.17	0.11	0.18	0.12	0.12	0.14	0.09	0.05	0.12	0.17		G		0.14	0.06	0.06		0.21	0.17
H	0.07	0.18	0.38	0.24	0.11	0.12	0.19	0.17	0.16	0.11	0.13	0.12		H	0.1	0.11	0.12	0.2	0.91	0.17	0.16	0.14	0.09	1.46	0.16	0.14		H		0.14	0.15	0.43	0	0.14	0.1	0.11	0.15	0.12	0.11	0.15		H	0.09	0.15	0.13	0.17	0.09	0.1	0.15
Keep if Cell#>1000
Feature: ValidObjectCount														Feature: ValidObjectCount														Feature: ValidObjectCount														Feature: ValidObjectCount
	1	2	3	4	5	6	7	8	9	10	11	12			1	2	3	4	5	6	7	8	9	10	11	12			1	2	3	4	5	6	7	8	9	10	11	12			1	2	3	4	5	6	7
A	7853	8215		7604		7732	6407	4920		5510	7049	7221		A	7343	4285		5935	7499	8158		5829		3661		6143		A	7132	7481	1062	6810			6828		2844		6941	5507		A	7706	6501	7186	1529	8120	7241	4596
B	7154	6773	5304	4153			5273		8123	7344	4712	7923		B	6842	5713	6088		5871	2210	7685		7436		1794	4166		B	7481	5277	5693	2505	2822	3250		6326		7236	4826	7305		B	7220	7479		6086			3625
C	8064		3136	7202	6473		4521	4806	5157	4944	6039	7856		C	8059	1798		4563		8882	7090	2161	5399	4223	4279	7253		C	7670	4576	6543			3957	7739	7591	5343	6724	5875	7314		C	6628	5845	6904	6197	4735	7158	4302
D	6644	7708	7722			3857	4295	3757	5096	3733	7783	2941		D	7662		3542	1551	1829	1810	6706		7331	1387	7190	1887		D	7877	7301	1308	7423	6626	6819	7766	6963		3824	6756	6542		D	5559		1458	4136	3208	6268
E	6734	7976		4605		2976				1909	4467	7769		E	8064	1355	5035		6764	6871	3514	1600	6525	6663	7255	7037		E	7923	6950	6855		5386	6255		7055			6813	7472		E	6208		5234	3309		4400	3407
F	5388	4033		8003	6463	5357	1911	6958	2207	4084	4675	7540		F	7935	2411	8257	1297		7165		5841	6402	5458	1706	7172		F	7387	2148	2804		4015	3698	5043	6268	6916	5156		8007		F	4980			6963	6738	6684	4606
G	7700	7085	7122	2428	3736	4368	6892		6928	5597	7288	7940		G	7000		5420	7332	5367	6189			7243		4817	7761		G	8143	7143	6353	5804	6503	7323	6622	7436	3876		1095	7318		G	4316	7768				6540	6011
H	7004	5255	2867	4485	6300	5506	2966	7572	6366	7720	7539	7928		H	6896	6598	6613	4603		6845	5263	4788	5750	3258		7694		H	6977	7350	4417	2493				3963	6426	6283	5066	6572		H	7225			8289	5405	3829	5150
Feature: ValidFieldCount														Feature: ValidFieldCount														Feature: ValidFieldCount														Feature: ValidFieldCount
	1	2	3	4	5	6	7	8	9	10	11	12			1	2	3	4	5	6	7	8	9	10	11	12			1	2	3	4	5	6	7	8	9	10	11	12			1	2	3	4	5	6	7
A	9	9		9		9	9	9		8	9	9		A	9	7		9	9	9		9		9		8		A	9	9	9	9			9		9		9	7		A	9	8	8	2	9	9	9
B	9	9	9	6			9		9	9	9	9		B	9	9	9		9	9	9		9		9	5		B	9	9	9	9	5	9		9		9	9	9		B	9	9		8			5
C	9		5	9	9		9	9	9	9	9	9		C	9	9		9		9	9	9	9	9	9	9		C	9	9	9			9	9	9	9	9	7	9		C	9	9	9	9	9	9	9
D	9	9	9			9	9	9	9	9	9	3		D	9		5	9	9	7	9		9	9	9	9		D	9	9	9	9	9	9	9	9		8	9	8		D	7		9	9	5	9
E	8	9		9		9				9	9	9		E	9	9	9		9	9	9	9	9	9	9	9		E	9	9	9		9	9		9			9	9		E	9		9	8		9	9
F	8	9		9	9	9	9	9	9	5	9	9		F	9	5	9	7		9		9	9	9	9	9		F	9	9	9		9	5	7	8	8	8		9		F	7			9	9	9	9
G	9	9	9	9	8	9	9		9	9	9	9		G	9		9	9	9	9			9		9	9		G	9	9	9	9	9	9	9	9	9		9	9		G	5	9				9	8
H	9	9	3	9	9	9	5	9	8	9	9	9		H	9	9	9	9		9	9	9	9	9		9		H	8	9	8	9				5	9	9	6	8		H	9			9	8	8	9
Feature: MEAN_CircTotalIntenCh2														Feature: MEAN_CircTotalIntenCh2														Feature: MEAN_CircTotalIntenCh2														Feature: MEAN_CircTotalIntenCh2
	1	2	3	4	5	6	7	8	9	10	11	12			1	2	3	4	5	6	7	8	9	10	11	12			1	2	3	4	5	6	7	8	9	10	11	12			1	2	3	4	5	6	7
A	30350.7	37557.9		36160.8		41250.6	51538.8	22442.7		34228	31540	36808		A	33277.9	43741.8		42934.3	38878.1	38746.8		50874		43665.5		42842.1		A	26095.3	28547.6	44729.7	26097.9			30903.7		39602.6		31508.4			A		64390.3	64714.2	72280.5	54552.7	69599.6	70627.7
B	31767.6	43766.9	32284.8	40450.7			31466.7		31789.5	40205.9	39748.9	42780.1		B	29606.3	48214.7	47538.4		41602.7	68428.5	37166.1		39083.5		67721.8			B	24564.5	27180.1	32725.5	47690.3	37868.4	37615.4		30707.3		36773	22469.1	28182.1		B	56755.2	63406.2		74260.4			48651.1
C			43670.1	38545.3	28412		32251.7	32242.1	46223.1	38793.1	41439	40560.8		C		67446		41746		54452.4	47238.9	69019.7	40185.5	45273	46288.9	41320.6		C		26930.7	28153.3			44503.4	24533	26686.7	25852.3	31386.2	28701.5	31093.9		C	62883.6	62577.5	53976.2	65930.3	64133.9	74347.2	69045.2
D		40965.3	26783.6			55820.1	47495.2	53367.8	48761.7	63629.8	37193.5			D			36237.1	98139.5	40461.4	54432.8	37564		41188.6	74895.6	35629.6			D	22167.3	27646.1	42731	34804.5	31021.8	33299.5	26470.3	31025.1		34216.7	27136.5			D	48051		99622.5	65916.4	69313.6	67082.4
E	30289.6	38074.4		67985.5		54038.5				62493.6	41790.6	36959.3		E		65735.2	41819.3		40579.4	38938.5	51802.6	74650.5	35494.5	40160.8	29935.2	47045.5		E	24607.5	28118	28077.3		32339.2	24537.9		25349.7			31930.9	30920.6		E	47269.4		89047.7	83372.8		72643.4	86461.8
F		38979.6		40358.1	33672.1	48779.8	72126.3	34065.4	59953.3	39599.9	29470.9	43188.6		F		39805.6	36121.8	49726.7		38730.9		28858	41892.1	46941.6	55110.8	41098		F	27414.9	67508	37590.8		33706.8	28941.3	28250.6	28529.2	28640.8	33180.2		27581.5		F	57879.1			49247.3	65128.2	56778.9	65231.4
G		44133.2	35579.8	45924.1	43413.3	37378.4	33663.9		34837.8	29063.4	34100.1	36772.7		G	35742.2		36342.6	45409.6	38659.3	30978.8			35955.1		72817.6	46473.4		G	21067.7	31493.4	22308.8	28247.6	29321.9	25628.7	23846.4	26827.1	39815.6		40258.3	31180.1		G		59701.2				60533.3	78323.2
H	30335.7	44757.5	26487.2	43563.6	34177.5	31051.4	61817.2	39048.1	43188.4	38829.4	40728.6	39681		H	32962.9	33085.4	30342.2	41736.2		34646	43854.2	40495.2	46814	95637.9		43129.1		H		25776.4	33271.6	20611.6				34319.5	30527.1	29559	20696.4	31615		H	50568.9			70184.9	55625.8	87478.9	55116.2
Feature: MEAN_CircAvgIntenCh2														Feature: MEAN_CircAvgIntenCh2														Feature: MEAN_CircAvgIntenCh2														Feature: MEAN_CircAvgIntenCh2
	1	2	3	4	5	6	7	8	9	10	11	12			1	2	3	4	5	6	7	8	9	10	11	12			1	2	3	4	5	6	7	8	9	10	11	12			1	2	3	4	5	6	7
A	43.62	56.08		49.37		51.73	62.25	42.08		44.69	40.96	49.16		A	45.74	57.44		57.22	53.77	55.5		59.92		61.1		58.59		A	35.27	39.96	44.77	43.01			44.66		43.28		42			A		87.05	88.06	91.1	76.06	98	96.17
B	45.56	64.41	54.88	52.97			54.1		44.37	54.88	53.27	58.22		B	41.98	65.58	61		57.62	70.39	50.69		53.08		66.57			B	33.42	45.07	45.84	53.43	50.47	43.86		46.08		49.8	34.62	41.03		B	77.36	87.23		93.52			63.51
C			71.05	54.55	41.45		48.19	47.41	60.31	51.24	63.97	55.79		C		55.39		66.59		81.15	60.75	58	55.52	61.41	63.79	58.82		C		33.12	38.85			51.74	39.47	36.56	37.32	43.7	42.64	44.59		C	79.38	80.5	79.51	96.77	89.58	98.85	88.45
D		56.3	41.75			73.3	64.16	60.14	56.31	72.35	53.59			D			54.33	77.89	46.23	55.15	52.61		59.25	57.98	48.31			D	30.24	37.83	35.72	47.53	42.42	49.63	40.2	44.57		44	38.44			D	63.45		89.91	78.19	98.93	84.33
E	42.52	55.87		81.14		59.82				59.4	55.44	48.65		E		58.09	57.95		62.56	59.95	72.38	64.1	48.55	55.4	46.68	59.36		E	34.16	41.46	37.27		42.75	34.67		35.37			47.79	41.85		E	56.51		106.15	107.89		80.74	88.36
F		54.38		57.87	49.07	57.18	71.03	51.2	61.7	55.22	42.86	57.59		F		62.23	53.57	47.24		56.5		43.09	54.49	61.27	42.68	59.55		F	37.67	88.8	44.46		46.11	41.21	37.65	44.24	41.44	40.34		38.79		F	72.71			68.78	88.33	70.72	99.59
G		70.03	47.22	47.42	54.86	59.92	47.02		54.05	41.76	50.48	51.62		G	45.97		52.91	63.52	55.64	46.37			53.04		92.22	61.21		G	30.81	43.21	34.08	37.73	38.15	36.01	33.77	41.33	39.76		36.77	43.88		G		85.46				102.81	101.43
H	40.87	62	40.13	68.85	47.34	44.97	71.94	56.74	55.85	54.66	56.78	57.26		H	42.26	42.12	44.1	61.93		47.85	53.49	52.54	56.91	100.15		59.32		H		36.45	44.25	21.69				40.74	42.02	41.01	30.31	43.44		H	70.19			93.82	71.98	105.67	76.39
Feature: MEAN_CircSpotTotalIntenCh2														Feature: MEAN_CircSpotTotalIntenCh2														Feature: MEAN_CircSpotTotalIntenCh2														Feature: MEAN_CircSpotTotalIntenCh2
	1	2	3	4	5	6	7	8	9	10	11	12			1	2	3	4	5	6	7	8	9	10	11	12			1	2	3	4	5	6	7	8	9	10	11	12			1	2	3	4	5	6	7
A	7031.72	13263.8		11989		16004.6	16911.8	9245.76		11595.4	10701.1	14898.5		A	6398.42	18623.5		11417.8	13798.5	16119.2		23262.7		19189.6		17629.2		A	3283.71	7489.16	6219.2	10302.6			12389		5745.83		12249.9			A		37551.3	35716.2	46336	28856.7	36818.3	38528.8
B	7757.9	20209.1	15269.6	12472.2			16576.9		15780.7	9918.68	9604.58	19052.6		B	6409.35	19841.2	16764.3		16379.9	30629.3	14937.4		14892.2		18887.2			B	3612.17	13638.5	12568.1	14900.8	19465.3	8463.86		14182.2		18511.1	3944.21	9040.89		B	18537.4	29939.3		35541.5			31682.6
C			22765.2	13047.3	9319.03		17846.8	15272.9	16345.9	10634.3	16559.1	15330.5		C		17214		16377.2		35428.2	23221.8	5781.18	13163.7	19432.6	19953	19494		C		6561.99	12300.8			18887.4	9064.07	6745.68	6481.52	10567.3	6813.28	10170.9		C	18929.8	26566.6	31857.4	33963.7	28683.4	45386.1	31465
D		15873.5	10726.7			22621.9	21062.9	14477.3	11331.5	21089	11720.6			D			9113.78	39491.9	19801.2	7493.07	9938.2		15374.5	12770.9	13753.6			D	3818.65	8520.98	6763.59	17702.7	14241.8	13087	8774.18	10258		7295.97	7844.08			D	17845.7		15077.5	28336.8	23385.3	29609
E	6575.53	20938.5		34524.3		12370				12666.1	19618.8	16582.9		E		21768.2	15853.1		18784.2	17145.5	28936.2	22746.3	15817.7	13411	11510.3	20456.3		E	4475.6	9841.19	9409.48		8907.41	7392.11		8444.51			13212.3	10327.2		E	15583		36550.6	48842.1		37411.9	20734.6
F		13348.6		15287	14730.4	19115.1	25501.7	12038.3	14182.7	19516.5	16337.5	14739.9		F		21392.2	17089.8	3459.05		15273.9		4039.9	18071	13756.6	5969.85	17494.5		F	3867.47	41235.4	11680.5		11182.8	13267.4	8881.61	14242.8	10765.3	7459.23		11631.7		F	17418			24226	34381.2	24463.6	37413.2
G		24682.6	14392.1	9053.99	13425.5	19467.3	11142.1		16880	9367.09	14605.1	16772.3		G	6244.25		14868.6	15814.7	18041.8	15069.4			12314.1		40723.2	20756.1		G	3810.28	9834.47	7593.83	7557.59	9014.89	6286.04	6336.67	7214.63	7026.69		5419.63	11081.1		G		31287.8				43126.3	41803.3
H	6476.16	18278.7	16847.6	22720.6	10049.1	13938.1	38346.8	16870.4	24805.5	12122.3	15201	14743.5		H	8035.11	12327.9	11227.3	22016.2		18560.4	16263.9	17778.6	12955.8	22634.4		19530.4		H		7147.59	8492.63	9764.54				6182.37	9654.54	8709.55	5445.75	10610.4		H	17768.2			40392.2	20018.8	23564.9	31861.4
Feature: MEAN_CircSpotAvgIntenCh2														Feature: MEAN_CircSpotAvgIntenCh2														Feature: MEAN_CircSpotAvgIntenCh2														Feature: MEAN_CircSpotAvgIntenCh2
	1	2	3	4	5	6	7	8	9	10	11	12			1	2	3	4	5	6	7	8	9	10	11	12			1	2	3	4	5	6	7	8	9	10	11	12			1	2	3	4	5	6	7
A	242.23	382.64		339.16		388.67	346.49	361.28		324.73	277	340.97		A	209.95	443.02		318.5	351.91	434.46		452.21		458.85		385.7		A	116.23	197.85	150.78	309.34			258.56		152.64		237.48			A		833.2	697.46	960.42	642.71	712.38	892.87
B	240.49	530.6	382.86	330.03			441.04		384.82	270.26	255.44	346.66		B	249.55	538.74	475.96		424.58	580.69	376.68		372.35		403.29			B	133.81	318.2	279.46	265.17	431.46	199.96		301.95		319.33	139.82	190.19		B	515.01	659.11		671.71			602.83
C			542.05	340.36	337.21		448.05	401.59	425.18	319.1	418.87	354.53		C		339.78		400.36		663.9	473.56	172.76	344.73	455.54	422.16	387.66		C		188.7	244.4			355.93	257.65	189.66	181.46	252	160.64	213.26		C	443.91	695.22	711.56	794.44	602.54	823.65	629.64
D		395.11	351.06			569.99	479.41	249.6	257.2	439.06	332.16			D			311.19	751.29	394.52	206.08	255.95		382.54	354.19	306.32			D	115.24	215.06	159.65	357.45	311.84	313.91	256	264.22		237.08	204.11			D	455.26		424.38	584.74	545.32	674.44
E	248.4	501.04		742.12		340.9				291.51	453.09	339.74		E		473.18	411.37		477.05	434.81	636.49	399.59	333.27	377.37	297.91	395.84		E	149.22	246.69	218		228.94	175.74		224			286.86	210.19		E	378.3		780.21	999.67		741.66	353.88
F		347.6		407.9	417.32	328.96	467.53	373.44	319.42	434.71	352.1	319.87		F		542.2	419.42	127.05		387.23		172.38	393.44	327.42	141.63	372.92		F	134.92	770.47	249.25		331.23	301.95	215.99	330.02	238.48	185.39		201.76		F	411.34			576.59	695.21	582.15	796.48
G		610.84	341.35	256.3	370.83	530.63	307.25		421.84	235.32	408.53	316.06		G	195.15		447.72	432.3	418.61	331.37			341.88		814.75	315.07		G	138.14	235.75	250.2	195.36	215.24	182.51	191.01	206.85	166.57		116.21	229.08		G		692.13				861.64	831.87
H	202.32	450.13	429.1	578.03	288.4	378.05	598.56	451.38	510.36	342.96	387.2	306.4		H	213.32	293.76	316.7	509.93		465.77	404.29	441.8	311.78	649.11		326.82		H		193.52	202.08	225.27				173.53	226.37	190.1	160.61	206.11		H	408.05			750.43	515.37	542.22	791.29
Feature: MEAN_CircSpotTotalAreaCh2														Feature: MEAN_CircSpotTotalAreaCh2														Feature: MEAN_CircSpotTotalAreaCh2														Feature: MEAN_CircSpotTotalAreaCh2
	1	2	3	4	5	6	7	8	9	10	11	12			1	2	3	4	5	6	7	8	9	10	11	12			1	2	3	4	5	6	7	8	9	10	11	12			1	2	3	4	5	6	7
A	1.15	1.6		1.56		1.92	2.12	1.27		1.53	1.41	1.9		A	1.06	2.42		1.48	1.79	2.1		2.26		2.56		2.09		A	1.07	1.54	1.55	1.94			2.37		1.12		2.59			A		2.96	2.93	3.7	2.23	2.94	3.27
B	1.28	2.71	1.98	1.56			1.84		2.16	1.55	1.28	2.23		B	0.98	2.33	2.1		2.06	3.26	1.98		1.96		2.62			B	0.92	2.54	2.43	3.48	4.38	1.71		3.56		3.29	1.25	2.04		B	1.65	2.37		2.78			2.52
C			3.6	1.7	1.37		2.48	1.72	1.98	1.58	2.17	2.12		C		2.21		1.89		4	2.72	0.85	1.79	2.39	2.94	2.43		C		1.48	2.67			3.5	1.98	1.5	1.54	2.41	1.67	2.29		C	1.82	2.17	2.51	2.96	2.56	3.63	2.4
D		1.97	1.32			2.5	2.56	1.92	1.57	2.66	1.42			D			1.1	3.77	2.78	1.21	1.58		2.07	1.68	1.98			D	1.11	2.06	1.72	3.36	3.54	3.19	2.21	2.44		1.56	2.05			D	1.68		1.49	2.88	2.14	2.36
E	1.03	2.81		4.65		1.51				1.79	2.58	2.08		E		3.15	1.99		2.44	2.53	3.95	2.71	2.16	1.65	1.83	2.45		E	1.15	2.34	1.94		2.3	1.76		2.03			2.9	2.23		E	1.43		2.95	4.11		3.18	1.6
F		2.11		1.99	2.04	2.18	2.93	1.59	2.07	2.56	2.28	1.79		F		2.72	2.36	0.69		2		0.72	2.34	1.86	0.96	2.29		F	1.1	7.58	2.78		2.74	2.74	1.94	3.04	2.29	1.76		2.33		F	1.65			1.94	2.77	2.03	2.95
G		4.38	1.96	1.21	1.85	2.56	1.51		2.33	1.52	2.07	2.4		G	1.1		1.91	1.96	2.97	1.46			1.76		5.11	2.73		G	1.07	2.26	1.77	1.67	2.21	1.69	1.6	1.82	1.64		2.22	2.72		G		2.53				3.55	3.34
H	1.17	2.86	2.89	3.44	1.67	1.68	3.89	2.42	2.72	1.74	1.98	2.17		H	1.61	1.79	1.76	3.03		2.32	2.68	2.21	1.61	7.19		2.66		H		1.82	2.3	2.59				1.54	2.31	1.96	1.48	2.42		H	1.68			3.22	1.59	1.9	2.47
Feature: MEAN_CircSpotAvgAreaCh2														Feature: MEAN_CircSpotAvgAreaCh2														Feature: MEAN_CircSpotAvgAreaCh2														Feature: MEAN_CircSpotAvgAreaCh2
	1	2	3	4	5	6	7	8	9	10	11	12			1	2	3	4	5	6	7	8	9	10	11	12			1	2	3	4	5	6	7	8	9	10	11	12			1	2	3	4	5	6	7
A	0.97	1.27		1.23		1.47	1.68	1.03		1.23	1.15	1.45		A	0.94	1.78		1.27	1.4	1.65		1.48		1.89		1.43		A	0.91	1.26	1.31	1.49			1.59		0.88		1.81			A		2.23	2.2	2.51	1.55	2.04	2.07
B	1.09	1.89	1.58	1.27			1.46		1.49	1.26	1.07	1.5		B	0.84	1.55	1.66		1.57	2.24	1.48		1.43		2.11			B	0.79	1.55	1.64	2.28	2.74	1.36		2.4		1.98	1.06	1.5		B	1.41	1.91		2.16			1.9
C			2.53	1.3	1.09		1.84	1.25	1.47	1.32	1.68	1.5		C		1.58		1.6		2.4	1.91	0.79	1.32	1.8	1.97	1.8		C		1.16	1.66			2.19	1.45	1.15	1.15	1.74	1.32	1.54		C	1.56	1.67	1.81	2.08	1.89	2.58	1.71
D		1.47	1.1			1.94	1.83	1.21	1.38	1.87	1.1			D			0.99	2.89	1.88	1.11	1.21		1.59	1.49	1.58			D	0.9	1.4	1.34	1.97	2.17	2.23	1.56	1.74		1.31	1.54			D	1.4		1.31	2.19	1.61	1.87
E	0.92	1.95		3		1.23				1.51	1.9	1.45		E		2.04	1.57		1.74	1.73	2.41	1.91	1.48	1.2	1.37	1.61		E	0.97	1.61	1.4		1.72	1.3		1.43			1.9	1.48		E	1.2		2.28	2.94		2.28	1.42
F		1.7		1.52	1.49	1.74	2.12	1.38	1.56	1.85	1.79	1.31		F		2.13	1.69	0.62		1.47		0.61	1.62	1.46	0.83	1.74		F	0.93	4.69	1.87		2.12	1.6	1.36	1.99	1.55	1.33		1.5		F	1.38			1.55	2.05	1.61	2.02
G		3.34	1.38	1.16	1.47	1.9	1.18		1.7	1.28	1.59	1.71		G	0.96		1.35	1.43	2.13	1.28			1.43		3.81	1.92		G	0.89	1.59	1.24	1.27	1.54	1.28	1.3	1.34	1.39		1.61	1.86		G		1.83				2.36	2.36
H	1.06	2.07	1.83	2.45	1.37	1.24	2.83	1.73	1.81	1.41	1.39	1.62		H	1.35	1.37	1.41	2.2		1.55	2.04	1.75	1.27	4.09		1.81		H		1.33	1.58	1.61				1.14	1.68	1.58	1.24	1.68		H	1.38			2.13	1.38	1.49	1.87
Feature: MEAN_CircSpotCountCh2														Feature: MEAN_CircSpotCountCh2														Feature: MEAN_CircSpotCountCh2														Feature: MEAN_CircSpotCountCh2
	1	2	3	4	5	6	7	8	9	10	11	12			1	2	3	4	5	6	7	8	9	10	11	12			1	2	3	4	5	6	7	8	9	10	11	12			1	2	3	4	5	6	7
A	0.09	0.11		0.1		0.12	0.11	0.11		0.1	0.08	0.12		A	0.07	0.15		0.09	0.11	0.14		0.14		0.16		0.13		A	0.09	0.1	0.08	0.15			0.16		0.07		0.17			A		0.16	0.14	0.31	0.13	0.15	0.23
B	0.09	0.19	0.13	0.09			0.13		0.15	0.1	0.07	0.13		B	0.08	0.19	0.15		0.13	0.18	0.12		0.13		0.13			B	0.08	0.2	0.17	0.2	0.37	0.1		0.24		0.22	0.11	0.13		B	0.1	0.12		0.12			0.12
C			0.25	0.11	0.11		0.16	0.12	0.14	0.11	0.14	0		C		0.12		0.11		0.25	0.16	0.06	0.12	0.14	0.19	0.13		C		0.11	0.18			0.22	0.16	0.1	0.11	0.17	0.1	0.16		C	0.09	0.13	0.14	0.18	0.14	0.17	0.12
D		0.12	0.1			0.16	0.17	0.1	0.08	0.15	0.1			D			0.08	0.19	0.17	0.06	0.11		0.13	0.09	0.11			D	0.08	0.14	0.1	0.25	0.25	0.23	0.17	0.18		0.12	0.15			D	0.09		0.12	0.14	0.12	0.12
E	0.08	0.19		0.29		0.09				0.09	0.16	0.13		E		0.38	0.12		0.17	0.18	0.27	0.14	0.13	0.12	0.12	0.14		E	0.09	0.17	0.13		0.15	0.11		0.15			0.2	0.15		E	0.07		0.15	0.22		0.18	0.06
F		0.12		0.13	0.15	0.1	0.16	0.11	0.11	0.16	0.12	0.11		F		0.18	0.16	0.1		0.13		0.07	0.14	0.1	0.05	0.13		F	0.09	0.48	0.17		0.21	0.22	0.13	0.22	0.16	0.12		0.14		F	0.08			0.11	0.14	0.11	0.18
G		0.36	0.12	0.08	0.12	0.18	0.1		0.16	0.1	0.14	0.12		G	0.07		0.15	0.14	0.19	0.08			0.11		0.26	0.14		G	0.09	0.16	0.17	0.11	0.18	0.12	0.12	0.14	0.09		0.12	0.17		G		0.14				0.21	0.17
H	0.07	0.18	0.38	0.24	0.11	0.12	0.19	0.17	0.16	0.11	0.13	0.12		H	0.1	0.11	0.12	0.2		0.17	0.16	0.14	0.09	1.46		0.14		H		0.14	0.15	0.43				0.11	0.15	0.12	0.11	0.15		H	0.09			0.17	0.09	0.1	0.15
Z-factor - Avarages and SD
	A1 D	A1 B	A2 D	A2 B	A3 D	A3 B	A4 D	A4 B	A5 D	A5 B	B1 D	B1 B	B2 D	B2 B	B3 D	B3 B	B4 D	B4 B	B5 D	B5 B
AVG TI	39535.8	30685.9	43651.4	32897.3	30095.5	24319.5	66515.3	53901.2	66002	38321.5	145320	63216.2	116585	61255.9	130934	60351.8	83985.1	60119.5	83240.5	62733.3
SD TI	2788.48	721.603	2544.18	2521.45	1740.36	2369.98	7116.1	6228.34	7081.84	21556.8	10585.4	5058.78	5383.03	2480.41	6565.67	3361.95	3643.18	3594.86	4553.58	5261.23
AVG TA	54.0414	43.1425	59.475	43.9875	42.2633	33.595	92.5588	69.9333	94.7514	52.05	219.203	101.653	180.555	92.4686	190.278	96.7871	129.523	97.5	129.51	100.686
SD TA	4.12773	1.96842	0.923618	2.16147	2.15256	2.78472	7.61596	8.65321	10.9156	29.2414	16.1307	9.06611	6.3288	4.11363	10.5208	4.86112	9.01732	5.27703	5.98735	4.5247
AVG STI	16017.2	6960.33	19226.7	6771.78	10477	3811.31	33698.5	17680.3	35925	11708.6	113589	36098.1	86023.6	29946.3	95459.8	34633.8	54523.2	34731.3	54665	33739.1
SD STI	1585.39	584.154	1383.29	845.585	882.579	390.515	3427.72	1166.05	4103.44	6637.49	8629.01	1631.22	5761.19	1340.91	7899.1	2158.01	2230.14	2078.74	2413.42	1414.01
AVG SAI	332.033	233.36	364.002	216.993	208.432	131.26	646.969	435.312	679.411	315.412	2152.71	1089.13	1874.46	911.109	1856.73	1048.2	1375.02	1065.18	1408.56	1050.21
SD SAI	17.886	20.9698	34.3527	23.0952	12.9261	13.2086	54.8799	47.7323	33.4202	176.559	184.142	59.4454	49.174	39.3732	119.95	39.2399	53.9684	54.4292	52.3867	79.5179
AVG STA	2.09857	1.1575	2.44167	1.1875	2.33833	1.07	2.71125	1.65167	2.79857	1.134	8.66667	3.29125	6.91833	3.07	7.53333	3.18714	4.23143	3.1575	4.23714	3.05429
SD STA	0.203587	0.102429	0.235662	0.286051	0.226046	0.0792465	0.331595	0.125764	0.317408	0.637166	0.725387	0.150849	0.431621	0.146969	0.534366	0.211243	0.259064	0.23693	0.268	0.116741
AVG SAA	1.50571	1.01	1.71833	1.0225	1.59333	0.898333	2	1.38833	2.06429	0.958	5.63833	2.68875	4.49833	2.51571	4.99833	2.59571	3.25857	2.5675	3.27143	2.48571
SD SAA	0.128693	0.0787401	0.173829	0.224555	0.149488	0.0601387	0.268807	0.114615	0.211964	0.536022	0.356787	0.131956	0.297484	0.113557	0.232157	0.15087	0.213731	0.182972	0.224828	0.116884
AVG SC	0.104286	0.0825	0.135	0.08	0.15	0.0866667	0.1325	0.0866667	0.131429	0.064	0.47	0.225	0.438333	0.21	0.41	0.218571	0.251429	0.21625	0.255714	0.215714
AD SC	0.0464963	0.00957427	0.00547723	0.0141421	0.0141421	0.00516398	0.00707107	0.010328	0.0106904	0.0357771	0.04	0.0106904	0.017224	0.0057735	0.0368782	0.0106904	0.0106904	0.0130247	0.0127242	0.0113389
Z-factor - Calculation. Used B replicate as A replicate had technical issues (artefacts) affecting SDs and consequent Z'
	A1 D	A1 B	A2 D	A2 B	A3 D	A3 B	A4 D	A4 B	A5 D	A5 B	B1 D	B1 B	B2 D	B2 B	B3 D	B3 B	B4 D	B4 B	B5 D	B5 B	Average Z-prime (All)		Average Z-prime (B set)	SD Z-prime (B set)
AVG TI	-0.189876		-0.413124		-1.13488		-2.17371		-2.10383		0.428376		0.573633		0.578038		0.0901501		-0.435809		-0.478103		0.126048	0.485387
SD TI
AVG TA	-0.678004		0.402404		-0.70873		-1.1572		-1.82124		0.356956		0.644357		0.506415		-0.339139		-0.0940822		-0.288826		0.130947	0.425082
SD TA
AVG STI	0.281358		0.463136		0.427027		0.139644		-0.330619		0.602783		0.620056		0.503973		0.346871		0.451289		0.350552		0.504994	0.1188
SD STI
AVG SAI	-0.181353		-0.172333		-0.0159692		-0.454412		-0.730605		0.31292		0.724252		0.409342		-0.0495691		-0.104257		-0.0261985		0.211082	0.327628
SD SAI
AVG STA	0.024466		-0.247951		0.27789		-0.294923		-0.720395		0.510976		0.548955		0.485336		-0.38555		0.0242073		0.0223011		0.201038	0.375562
SD STA
AVG SAA	-0.255359		-0.717586		0.0951364		-0.880545		-1.02837		0.502903		0.378033		0.521738		-0.72212		-0.304719		-0.241089		0.0224578	0.517192
SD SAA
AVG SC	-6.72119		-0.070147		0.0854999		-0.138845		-1.06741		0.379301		0.697843		0.254522		-1.02241		-0.804734		-0.840757		-0.222706	0.748042
AD SC
[truncated: 83 more columns]

## Sheet: Toxicity
Toxicity (cell loss), normalized to 1% DMSO control
A1														A2														A3														A4
Feature: ValidObjectCount														Feature: ValidObjectCount														Feature: ValidObjectCount														Feature: ValidObjectCount
	1	2	3	4	5	6	7	8	9	10	11	12			1	2	3	4	5	6	7	8	9	10	11	12			1	2	3	4	5	6	7	8	9	10	11	12			1	2	3	4	5	6	7
A	7853	8215	124	7604	740	7732	6407	4920	634	5510	7049	7221		A	7343	4285	76	5935	7499	8158	0	5829	172	3661	31	6143		A	7132	7481	1062	6810	362	369	6828	583	2844	969	6941	5507		A	7706	6501	7186	1529	8120	7241	4596
B	7154	6773	5304	4153	847	41	5273	33	8123	7344	4712	7923		B	6842	5713	6088	146	5871	2210	7685	0	7436	11	1794	4166		B	7481	5277	5693	2505	2822	3250	88	6326	729	7236	4826	7305		B	7220	7479	518	6086	126	64	3625
C	8064	48	3136	7202	6473	73	4521	4806	5157	4944	6039	7856		C	8059	1798	109	4563	26	8882	7090	2161	5399	4223	4279	7253		C	7670	4576	6543	228	46	3957	7739	7591	5343	6724	5875	7314		C	6628	5845	6904	6197	4735	7158	4302
D	6644	7708	7722	58	76	3857	4295	3757	5096	3733	7783	2941		D	7662	92	3542	1551	1829	1810	6706	173	7331	1387	7190	1887		D	7877	7301	1308	7423	6626	6819	7766	6963	2	3824	6756	6542		D	5559	77	1458	4136	3208	6268	101
E	6734	7976	68	4605	90	2976	505	58	31	1909	4467	7769		E	8064	1355	5035	41	6764	6871	3514	1600	6525	6663	7255	7037		E	7923	6950	6855	60	5386	6255	104	7055	77	115	6813	7472		E	6208	142	5234	3309	72	4400	3407
F	5388	4033	19	8003	6463	5357	1911	6958	2207	4084	4675	7540		F	7935	2411	8257	1297	34	7165	75	5841	6402	5458	1706	7172		F	7387	2148	2804	684	4015	3698	5043	6268	6916	5156	146	8007		F	4980	660	75	6963	6738	6684	4606
G	7700	7085	7122	2428	3736	4368	6892	30	6928	5597	7288	7940		G	7000	100	5420	7332	5367	6189	105	445	7243	64	4817	7761		G	8143	7143	6353	5804	6503	7323	6622	7436	3876	256	1095	7318		G	4316	7768	50	64	0	6540	6011
H	7004	5255	2867	4485	6300	5506	2966	7572	6366	7720	7539	7928		H	6896	6598	6613	4603	334	6845	5263	4788	5750	3258	112	7694		H	6977	7350	4417	2493	78	7	171	3963	6426	6283	5066	6572		H	7225	71	721	8289	5405	3829	5150
Feature: ValidFieldCount														Feature: ValidFieldCount														Feature: ValidFieldCount														Feature: ValidFieldCount
	1	2	3	4	5	6	7	8	9	10	11	12			1	2	3	4	5	6	7	8	9	10	11	12			1	2	3	4	5	6	7	8	9	10	11	12			1	2	3	4	5	6	7
A	9	9	4	9	9	9	9	9	9	8	9	9		A	9	7	6	9	9	9	1	9	9	9	6	8		A	9	9	9	9	9	9	9	9	9	9	9	7		A	9	8	8	2	9	9	9
B	9	9	9	6	9	6	9	6	9	9	9	9		B	9	9	9	6	9	9	9	1	9	2	9	5		B	9	9	9	9	5	9	6	9	9	9	9	9		B	9	9	9	8	4	6	5
C	9	6	5	9	9	6	9	9	9	9	9	9		C	9	9	6	9	6	9	9	9	9	9	9	9		C	9	9	9	6	6	9	9	9	9	9	7	9		C	9	9	9	9	9	9	9
D	9	9	9	5	6	9	9	9	9	9	9	3		D	9	6	5	9	9	7	9	6	9	9	9	9		D	9	9	9	9	9	9	9	9	1	8	9	8		D	7	6	9	9	5	9	6
E	8	9	6	9	6	9	8	6	6	9	9	9		E	9	9	9	5	9	9	9	9	9	9	9	9		E	9	9	9	5	9	9	6	9	6	6	9	9		E	9	6	9	8	6	9	9
F	8	9	4	9	9	9	9	9	9	5	9	9		F	9	5	9	7	6	9	6	9	9	9	9	9		F	9	9	9	9	9	5	7	8	8	8	6	9		F	7	3	6	9	9	9	9
G	9	9	9	9	8	9	9	5	9	9	9	9		G	9	6	9	9	9	9	6	9	9	6	9	9		G	9	9	9	9	9	9	9	9	9	9	9	9		G	5	9	6	6	1	9	8
H	9	9	3	9	9	9	5	9	8	9	9	9		H	9	9	9	9	9	9	9	9	9	9	6	9		H	8	9	8	9	6	1	8	5	9	9	6	8		H	9	6	5	9	8	8	9
Normalized to field count (0 fields = 1 fields to avoide :0)
	1	2	3	4	5	6	7	8	9	10	11	12			1	2	3	4	5	6	7	8	9	10	11	12			1	2	3	4	5	6	7	8	9	10	11	12			1	2	3	4	5	6	7
A	7853	8215	279	7604	740	7732	6407	4920	634	6198.75	7049	7221		A	7343	5509.29	114	5935	7499	8158	0	5829	172	3661	46.5	6910.88		A	7132	7481	1062	6810	362	369	6828	583	2844	969	6941	7080.43		A	7706	7313.62	8084.25	6880.5	8120	7241	4596
B	7154	6773	5304	6229.5	847	61.5	5273	49.5	8123	7344	4712	7923		B	6842	5713	6088	219	5871	2210	7685	0	7436	49.5	1794	7498.8		B	7481	5277	5693	2505	5079.6	3250	132	6326	729	7236	4826	7305		B	7220	7479	518	6846.75	283.5	96	6525
C	8064	72	5644.8	7202	6473	109.5	4521	4806	5157	4944	6039	7856		C	8059	1798	163.5	4563	39	8882	7090	2161	5399	4223	4279	7253		C	7670	4576	6543	342	69	3957	7739	7591	5343	6724	7553.57	7314		C	6628	5845	6904	6197	4735	7158	4302
D	6644	7708	7722	104.4	114	3857	4295	3757	5096	3733	7783	8823		D	7662	138	6375.6	1551	1829	2327.14	6706	259.5	7331	1387	7190	1887		D	7877	7301	1308	7423	6626	6819	7766	6963	18	4302	6756	7359.75		D	7147.29	115.5	1458	4136	5774.4	6268	151.5
E	7575.75	7976	102	4605	135	2976	568.125	87	46.5	1909	4467	7769		E	8064	1355	5035	73.8	6764	6871	3514	1600	6525	6663	7255	7037		E	7923	6950	6855	108	5386	6255	156	7055	115.5	172.5	6813	7472		E	6208	213	5234	3722.62	108	4400	3407
F	6061.5	4033	42.75	8003	6463	5357	1911	6958	2207	7351.2	4675	7540		F	7935	4339.8	8257	1667.57	51	7165	112.5	5841	6402	5458	1706	7172		F	7387	2148	2804	684	4015	6656.4	6483.86	7051.5	7780.5	5800.5	219	8007		F	6402.86	1980	112.5	6963	6738	6684	4606
G	7700	7085	7122	2428	4203	4368	6892	54	6928	5597	7288	7940		G	7000	150	5420	7332	5367	6189	157.5	445	7243	96	4817	7761		G	8143	7143	6353	5804	6503	7323	6622	7436	3876	256	1095	7318		G	7768.8	7768	75	96	0	6540	6762.38
H	7004	5255	8601	4485	6300	5506	5338.8	7572	7161.75	7720	7539	7928		H	6896	6598	6613	4603	334	6845	5263	4788	5750	3258	168	7694		H	7849.12	7350	4969.12	2493	117	63	192.375	7133.4	6426	6283	7599	7393.5		H	7225	106.5	1297.8	8289	6080.62	4307.62	5150
IF #<1000, 0, #
	1	2	3	4	5	6	7	8	9	10	11	12			1	2	3	4	5	6	7	8	9	10	11	12			1	2	3	4	5	6	7	8	9	10	11	12			1	2	3	4	5	6	7
A	7853	8215	0	7604	0	7732	6407	4920	0	6198.75	7049	7221		A	7343	5509.29	0	5935	7499	8158	0	5829	0	3661	0	6910.88		A	7132	7481	1062	6810	0	0	6828	0	2844	0	6941	7080.43		A	7706	7313.62	8084.25	6880.5	8120	7241	4596
B	7154	6773	5304	6229.5	0	0	5273	0	8123	7344	4712	7923		B	6842	5713	6088	0	5871	2210	7685	0	7436	0	1794	7498.8		B	7481	5277	5693	2505	5079.6	3250	0	6326	0	7236	4826	7305		B	7220	7479	0	6846.75	0	0	6525
C	8064	0	5644.8	7202	6473	0	4521	4806	5157	4944	6039	7856		C	8059	1798	0	4563	0	8882	7090	2161	5399	4223	4279	7253		C	7670	4576	6543	0	0	3957	7739	7591	5343	6724	7553.57	7314		C	6628	5845	6904	6197	4735	7158	4302
D	6644	7708	7722	0	0	3857	4295	3757	5096	3733	7783			D	7662	0	6375.6	1551	1829	2327.14	6706	0	7331	1387	7190			D	7877	7301	1308	7423	6626	6819	7766	6963	0	4302	6756	7359.75		D	7147.29	0	1458	4136	5774.4	6268	0
E	7575.75	7976	0	4605	0	2976	0	0	0	1909	4467	7769		E	8064	1355	5035	0	6764	6871	3514	1600	6525	6663	7255	7037		E	7923	6950	6855	0	5386	6255	0	7055	0	0	6813	7472		E	6208	0	5234	3722.62	0	4400	3407
F	6061.5	4033	0	8003	6463	5357	1911	6958	2207	7351.2	4675	7540		F	7935	4339.8	8257	1667.57	0	7165	0	5841	6402	5458	1706	7172		F	7387	2148	2804	0	4015	6656.4	6483.86	7051.5	7780.5	5800.5	0	8007		F	6402.86	1980	0	6963	6738	6684	4606
G	7700	7085	7122	2428	4203	4368	6892	0	6928	5597	7288	7940		G	7000	0	5420	7332	5367	6189	0	0	7243	0	4817	7761		G	8143	7143	6353	5804	6503	7323	6622	7436	3876	0	1095	7318		G	7768.8	7768	0	0	0	6540	6762.38
H	7004	5255	8601	4485	6300	5506	5338.8	7572	7161.75	7720	7539	7928		H	6896	6598	6613	4603	0	6845	5263	4788	5750	3258	0	7694		H	7849.12	7350	4969.12	2493	0	0	0	7133.4	6426	6283	7599	7393.5		H	7225	0	1297.8	8289	6080.62	4307.62	5150
Average Control (DMSO)
Ratio to control (0=no cytotoxicity)												7739.57														7332.38														7406.21
	1	2	3	4	5	6	7	8	9	10	11	12			1	2	3	4	5	6	7	8	9	10	11	12			1	2	3	4	5	6	7	8	9	10	11	12			1	2	3	4	5	6	7
A	-1.46557	-6.14283	100	1.75167	100	0.0978275	17.2176	36.4306	100	19.9084	8.92261	6.70026		A	-0.144808	24.8636	100	19.0577	-2.27236	-11.2599	100	20.5033	100	50.0708	100	5.74857		A	3.70243	-1.00983	85.6607	8.05013	100	100	7.80709	100	61.5998	100	6.28135	4.39876		A	0.777789	5.83	-4.09255	11.4069	-4.55286	6.76511	40.8221
B	7.56594	12.4887	31.4691	19.511	100	100	31.8696	100	-4.95413	5.11102	39.1181	-2.37001		B	6.6879	22.0853	16.971	100	19.9305	69.8597	-4.80905	100	-1.41315	100	75.5332	-2.26963		B	-1.00983	28.749	23.1321	66.177	31.4143	56.1179	100	14.5852	100	2.2982	34.8385	1.36655		B	7.03551	3.70063	100	11.8415	100	100	15.9843
C	-4.19182	100	27.0657	6.94575	16.3649	100	41.5859	37.9035	33.3684	36.1205	21.9724	-1.50433		C	-9.90971	75.4786	100	37.7692	100	-21.1339	3.30564	70.528	26.3677	42.4062	41.6424	1.08262		C	-3.56174	38.214	11.6552	100	100	46.5719	-4.49339	-2.49507	27.8578	9.21132	-1.9897	1.24503		C	14.6581	24.74	11.1043	20.2076	39.0323	7.83382	44.6076
D	14.1555	0.407922	0.227034	100	100	50.1652	44.506	51.4573	34.1566	51.7674	-0.561124			D	-4.49537	100	13.0487	78.8473	75.0559	68.2621	8.54268	100	0.0188498	81.0839	1.94183			D	-6.3567	1.42056	82.3391	-0.226704	10.5345	7.92861	-4.85795	5.9843	100	41.9136	8.77925	0.627309		D	7.97178	100	81.2268	46.745	25.649	19.2934	100
E	2.11667	-3.0548	100	40.5006	100	61.5483	100	100	100	75.3346	42.2836	-0.380235		E	-9.9779	81.5203	31.332	100	7.75167	6.29239	52.0756	78.179	11.0112	9.12912	1.05535	4.02846		E	-6.9778	6.15983	7.44254	100	27.2772	15.5438	100	4.7421	100	100	8.00963	-0.888311		E	20.066	100	32.6072	52.0676	100	43.3457	56.1316
F	21.6817	47.8912	100	-3.40366	16.4941	30.7843	75.3087	10.0984	71.4842	5.018	39.5961	2.57859		F	-8.21858	40.8132	-12.6101	77.2574	100	2.28278	100	20.3397	12.6887	25.5631	76.7333	2.18731		F	0.259375	70.9973	62.1399	100	45.7887	10.1241	12.4538	4.78936	-5.05373	21.6806	100	-8.11198		F	17.557	74.5056	100	10.3446	13.2417	13.937	40.6933
G	0.511287	8.45746	7.9794	68.6288	45.6947	43.5628	10.9511	100	10.486	27.6833	5.83458	-2.58966		G	4.53307	100	26.0813	0.00521171	26.8041	15.5936	100	100	1.21901	100	34.3051	-5.84555		G	-9.94828	3.55391	14.2206	21.6333	12.1953	1.12351	10.5885	-0.402232	47.6655	100	85.2151	1.19103		G	-0.0308218	-0.0205211	100	100	100	15.7912	12.9279
H	9.50403	32.1022	-11.1302	42.0511	18.6001	28.8591	31.0194	2.16513	7.46581	0.252875	2.59151	-2.43461		H	5.95144	10.0156	9.81103	37.2237	100	6.64698	28.2225	34.7006	21.5807	55.567	100	-4.93179		H	-5.98032	0.758955	32.906	66.3391	100	100	100	3.68353	13.235	15.1658	-2.60309	0.17161		H	6.97113	100	83.2896	-6.7289	21.7061	44.5352	33.6888
[truncated: 83 more columns]

## Sheet: Inhibition
Inhibition, interpulated to 1% DMSO and bedaquiline (BDQ) controls
Feature: MEAN_CircSpotTotalIntenCh2														Feature: MEAN_CircSpotTotalIntenCh2														Feature: MEAN_CircSpotTotalIntenCh2														Feature: MEAN_CircSpotTotalIntenCh2
	1	2	3	4	5	6	7	8	9	10	11	12			1	2	3	4	5	6	7	8	9	10	11	12			1	2	3	4	5	6	7	8	9	10	11	12			1	2	3	4	5	6	7
A	7031.72	13263.8		11989		16004.6	16911.8	9245.76		11595.4	10701.1	14898.5		A	6398.42	18623.5		11417.8	13798.5	16119.2		23262.7		19189.6		17629.2		A	3283.71	7489.16	6219.2	10302.6			12389		5745.83		12249.9			A		37551.3	35716.2	46336	28856.7	36818.3	38528.8
B	7757.9	20209.1	15269.6	12472.2			16576.9		15780.7	9918.68	9604.58	19052.6		B	6409.35	19841.2	16764.3		16379.9	30629.3	14937.4		14892.2		18887.2			B	3612.17	13638.5	12568.1	14900.8	19465.3	8463.86		14182.2		18511.1	3944.21	9040.89		B	18537.4	29939.3		35541.5			31682.6
C			22765.2	13047.3	9319.03		17846.8	15272.9	16345.9	10634.3	16559.1	15330.5		C		17214		16377.2		35428.2	23221.8	5781.18	13163.7	19432.6	19953	19494		C		6561.99	12300.8			18887.4	9064.07	6745.68	6481.52	10567.3	6813.28	10170.9		C	18929.8	26566.6	31857.4	33963.7	28683.4	45386.1	31465
D		15873.5	10726.7			22621.9	21062.9	14477.3	11331.5	21089	11720.6			D			9113.78	39491.9	19801.2	7493.07	9938.2		15374.5	12770.9	13753.6			D	3818.65	8520.98	6763.59	17702.7	14241.8	13087	8774.18	10258		7295.97	7844.08			D	17845.7		15077.5	28336.8	23385.3	29609
E	6575.53	20938.5		34524.3		12370				12666.1	19618.8	16582.9		E		21768.2	15853.1		18784.2	17145.5	28936.2	22746.3	15817.7	13411	11510.3	20456.3		E	4475.6	9841.19	9409.48		8907.41	7392.11		8444.51			13212.3	10327.2		E	15583		36550.6	48842.1		37411.9	20734.6
F		13348.6		15287	14730.4	19115.1	25501.7	12038.3	14182.7	19516.5	16337.5	14739.9		F		21392.2	17089.8	3459.05		15273.9		4039.9	18071	13756.6	5969.85	17494.5		F	3867.47	41235.4	11680.5		11182.8	13267.4	8881.61	14242.8	10765.3	7459.23		11631.7		F	17418			24226	34381.2	24463.6	37413.2
G		24682.6	14392.1	9053.99	13425.5	19467.3	11142.1		16880	9367.09	14605.1	16772.3		G	6244.25		14868.6	15814.7	18041.8	15069.4			12314.1		40723.2	20756.1		G	3810.28	9834.47	7593.83	7557.59	9014.89	6286.04	6336.67	7214.63	7026.69		5419.63	11081.1		G		31287.8				43126.3	41803.3
H	6476.16	18278.7	16847.6	22720.6	10049.1	13938.1	38346.8	16870.4	24805.5	12122.3	15201	14743.5		H	8035.11	12327.9	11227.3	22016.2		18560.4	16263.9	17778.6	12955.8	22634.4		19530.4		H		7147.59	8492.63	9764.54				6182.37	9654.54	8709.55	5445.75	10610.4		H	17768.2			40392.2	20018.8	23564.9	31861.4
average	6960.33	BDQ									DMSO	16017.2			6771.78	BDQ									DMSO	19226.7			3811.31	BDQ									DMSO	10477			17680.3	BDQ
Average Control (DMSO)
Ratio to control (0=no inhibition)												16017.2														19226.7														10477
	1	2	3	4	5	6	7	8	9	10	11	12			1	2	3	4	5	6	7	8	9	10	11	12			1	2	3	4	5	6	7	8	9	10	11	12			1	2	3	4	5	6	7
A	43.9011	82.81		74.8512		99.9216	105.585	57.724		72.3934	66.8099	93.016		A	33.2787	96.8625		59.3849	71.767	83.8372		120.991		99.8067		91.6908		A	31.342	71.4817	59.3603	98.3349			118.249		54.8421		116.922			A		111.433	105.988	137.502	85.6321	109.258	114.334
B	48.4349	126.172	95.3326	77.8676			103.494		98.5236	61.9252	59.9642	118.951		B	33.3356	103.196	87.1928		85.1934	159.306	77.6907		77.4557		98.234			B	34.477	130.175	119.959	142.224	185.791	80.7849		135.365		176.682	37.6462	86.2924		B	55.0095	88.8447		105.469			94.0178
C			142.13	81.4582	58.1814		111.423	95.353	102.052	66.3932	103.384	95.7126		C		89.5316		85.1791		184.265	120.778	30.0684	68.4655	101.071	103.777	101.39		C		62.6321	117.407			180.275	86.5137	64.3854	61.8641	100.862	65.0306	97.0778		C	56.174	78.8361	94.5367	100.787	85.1179	134.683	93.3721
D		99.1026	66.9701			141.235	131.502	90.3859	70.7462	131.665	73.175			D			47.4016	205.401	102.988	38.9721	51.6894		79.9643	66.4224	71.5339			D	36.4478	81.3301	64.5563	168.966	135.933	124.912	83.7468	97.909		69.6377	74.8693			D	52.9569		44.7425	84.0892	69.3959	87.8644
E	41.053	130.726		215.546		77.2299				79.078	122.486	103.532		E		113.218	82.4534		97.6984	89.1751	150.5	118.305	82.269	69.7518	59.8659	106.395		E	42.7182	93.931	89.8105		85.0184	70.5554		80.6002			126.107	98.5695		E	46.2424		108.464	144.939		111.02	61.5299
F		83.3391		95.441	91.9665	119.341	159.215	75.1589	88.5467	121.847	102	92.0256		F		111.263	88.8856	17.9908		79.441		21.0119	93.9888	71.5493	31.0497	90.9904		F	36.9138	393.579	111.487		106.736	126.634	84.7722	135.943	102.752	71.196		111.021		F	51.6878			71.8905	102.026	72.5956	111.023
G		154.101	89.8541	56.5267	83.8192	121.54	69.5633		105.387	58.4815	91.1842	104.714		G	32.4769		77.3329	82.2538	93.8368	78.3773			64.0467		211.805	107.954		G	36.3679	93.8669	72.4807	72.1348	86.0443	59.9983	60.4815	68.8614	67.0675		51.7287	105.766		G		92.8463				127.977	124.051
H	40.4326	114.119	105.184	141.851	62.7397	87.0199	239.41	105.327	154.868	75.6832	94.9042	92.0482		H	41.7913	64.1186	58.394	114.508		96.5343	84.5899	92.4681	67.3843	117.724		101.579		H		68.2215	81.0595	93.1994				59.0088	92.1495	83.1299	51.978	101.273		H	52.7269			119.864	59.4057	69.9288	94.5486
Average	43.4554											100			35.2206											100			36.3778											100			52.4662
Adrians double normalization - Control=0, BDQ=100
	1	2	3	4	5	6	7	8	9	10	11	12			1	2	3	4	5	6	7	8	9	10	11	12			1	2	3	4	5	6	7	8	9	10	11	12			1	2	3	4	5	6	7
A	99.2117	30.4008		44.4761		0.138616	-9.87777	74.7657		48.8227	58.6972	12.3512		A	102.998	4.84329		62.6976	43.5833	24.9506		-32.4043		0.298355		12.8269		A	107.915	44.8245	63.8766	2.61722			-28.6829		70.9781		-26.597			A		-24.0532	-12.5964	-78.895	30.2268	-19.4769	-30.1552
B	91.1937	-46.2848	8.25435	39.1414			-6.18002	#VALUE!	2.611	67.3358	70.8039	-33.5156		B	102.91	-4.93305	19.7705		22.857	-91.5502	34.4389		34.8016		2.72622			B	102.988	-47.4284	-31.3707	-66.3664	-134.844	30.2019		-55.5861		-120.528	98.0063	21.5452		B	94.6495	23.4683		-11.506			12.5851
C			-74.5074	32.7914	73.9567		-20.2012	8.21835	-3.62892	59.4341	-5.98382	7.58237		C		16.1601	#VALUE!	22.879		-130.081	-32.0757	107.953	48.6798	-1.65308	-5.83101	-2.14573		C		58.734	-27.3603			-126.174	21.1975	55.9783	59.9412	-1.35429	54.9641	4.593		C	92.1998	44.5239	11.4935	-1.65561	31.3084	-72.965	13.9435
D		1.58702	58.4138			-72.9249	-55.712	17.0026	51.7358	-55.9995	47.4403			D			81.1963	-162.708	-4.61198	94.2088	74.5771		30.9292	51.8338	43.9432			D	99.8899	29.345	55.7096	-108.4	-56.4791	-39.1556	25.5465	3.28662		47.7228	39.4999			D	98.9678		116.249	33.4727	64.384	25.5305
E	104.249	-54.3386		-204.344		40.2693				37.0009	-39.7671	-6.24616		E		-20.405	27.0867		3.55296	16.7104	-77.9564	-28.2581	27.3713	46.6942	61.955	-9.87237		E	90.0343	9.53905	16.0156		23.5477	46.2804		30.4922			-41.0349	2.24847		E	113.094		-17.8054	-94.5403		-23.1829	80.9322
F		29.4651		8.06267	14.2074	-34.2053	-104.722	43.9318	20.2553	-38.6373	-3.53727	14.1028		F		-17.3866	17.1573	126.598		31.737		121.934	9.27943	43.9193	106.439	13.9081		F	99.1575	-461.441	-18.0551		-10.5875	-41.862	23.9348	-56.4943	-4.32501	45.2735		-17.3226		F	101.638			59.1359	-4.26228	57.6526	-23.1906
G		-95.6776	17.9432	76.8831	28.6159	-38.0945	53.8278	#VALUE!	-9.52611	73.4261	15.5909	-8.33761		G	104.236		34.9912	27.3948	9.51412	33.3791			55.5011		-172.594	-12.2791		G	100.016	9.63986	43.2542	43.7979	21.9353	62.8738	62.1143	48.943	51.7625		75.8718	-9.06298		G		15.0498				-58.8571	-50.5979
H	105.346	-24.9701	-9.16848	-74.0144	65.8953	22.9555	-246.549	-9.42022	-97.0354	43.0046	9.012	14.0629		H	89.8568	55.3902	64.2272	-22.3959		5.34999	23.7887	11.6269	50.3488	-27.3598		-2.43774		H		49.9488	29.7703	10.689				64.4291	12.3392	26.5161	75.48	-2.00118		H	99.4517			-41.7884	85.4009	63.2628	11.4684
[truncated: 77 more columns]

## Sheet: Analysis of NORMALIZED values
Growth						A1														A2														A3														A4
	1	2	3	4	5	6	7	8	9	10	11	12			1	2	3	4	5	6	7	8	9	10	11	12			1	2	3	4	5	6	7	8	9	10	11	12			1	2	3	4	5	6	7
A	99.2117	30.4008		44.4761		0.138616	-9.87777	74.7657		48.8227	58.6972	12.3512		A	102.998	4.84329		62.6976	43.5833	24.9506		-32.4043		0.298355		12.8269		A	107.915	44.8245	63.8766	2.61722			-28.6829		70.9781		-26.597			A		-24.0532	-12.5964	-78.895	30.2268	-19.4769	-30.1552
B	91.1937	-46.2848	8.25435	39.1414			-6.18002		2.611	67.3358	70.8039	-33.5156		B	102.91	-4.93305	19.7705		22.857	-91.5502	34.4389		34.8016		2.72622			B	102.988	-47.4284	-31.3707	-66.3664	-134.844	30.2019		-55.5861		-120.528	98.0063	21.5452		B	94.6495	23.4683		-11.506			12.5851
C			-74.5074	32.7914	73.9567		-20.2012	8.21835	-3.62892	59.4341	-5.98382	7.58237		C		16.1601		22.879		-130.081	-32.0757	107.953	48.6798	-1.65308	-5.83101	-2.14573		C		58.734	-27.3603			-126.174	21.1975	55.9783	59.9412	-1.35429	54.9641	4.593		C	92.1998	44.5239	11.4935	-1.65561	31.3084	-72.965	13.9435
D		1.58702	58.4138			-72.9249	-55.712	17.0026	51.7358	-55.9995	47.4403			D			81.1963	-162.708	-4.61198	94.2088	74.5771		30.9292	51.8338	43.9432			D	99.8899	29.345	55.7096	-108.4	-56.4791	-39.1556	25.5465	3.28662		47.7228	39.4999			D	98.9678		116.249	33.4727	64.384	25.5305
E	104.249	-54.3386		-204.344		40.2693				37.0009	-39.7671	-6.24616		E		-20.405	27.0867		3.55296	16.7104	-77.9564	-28.2581	27.3713	46.6942	61.955	-9.87237		E	90.0343	9.53905	16.0156		23.5477	46.2804		30.4922			-41.0349	2.24847		E	113.094		-17.8054	-94.5403		-23.1829	80.9322
F		29.4651		8.06267	14.2074	-34.2053	-104.722	43.9318	20.2553	-38.6373	-3.53727	14.1028		F		-17.3866	17.1573	126.598		31.737		121.934	9.27943	43.9193	106.439	13.9081		F	99.1575	-461.441	-18.0551		-10.5875	-41.862	23.9348	-56.4943	-4.32501	45.2735		-17.3226		F	101.638			59.1359	-4.26228	57.6526	-23.1906
G		-95.6776	17.9432	76.8831	28.6159	-38.0945	53.8278		-9.52611	73.4261	15.5909	-8.33761		G	104.236		34.9912	27.3948	9.51412	33.3791			55.5011		-172.594	-12.2791		G	100.016	9.63986	43.2542	43.7979	21.9353	62.8738	62.1143	48.943	51.7625		75.8718	-9.06298		G		15.0498				-58.8571	-50.5979
H	105.346	-24.9701	-9.16848	-74.0144	65.8953	22.9555	-246.549	-9.42022	-97.0354	43.0046	9.012	14.0629		H	89.8568	55.3902	64.2272	-22.3959		5.34999	23.7887	11.6269	50.3488	-27.3598		-2.43774		H		49.9488	29.7703	10.689				64.4291	12.3392	26.5161	75.48	-2.00118		H	99.4517			-41.7884	85.4009	63.2628	11.4684
Average	100											1.97937e-14			100											-2.44989e-14			100											8.43769e-15			100
Toxicity
	1	2	3	4	5	6	7	8	9	10	11	12			1	2	3	4	5	6	7	8	9	10	11	12			1	2	3	4	5	6	7	8	9	10	11	12			1	2	3	4	5	6	7
A	-1.46557	-6.14283	100	1.75167	100	0.0978275	17.2176	36.4306	100	19.9084	8.92261	6.70026		A	-0.144808	24.8636	100	19.0577	-2.27236	-11.2599	100	20.5033	100	50.0708	100	5.74857		A	3.70243	-1.00983	85.6607	8.05013	100	100	7.80709	100	61.5998	100	6.28135	4.39876		A	0.777789	5.83	-4.09255	11.4069	-4.55286	6.76511	40.8221
B	7.56594	12.4887	31.4691	19.511	100	100	31.8696	100	-4.95413	5.11102	39.1181	-2.37001		B	6.6879	22.0853	16.971	100	19.9305	69.8597	-4.80905	100	-1.41315	100	75.5332	-2.26963		B	-1.00983	28.749	23.1321	66.177	31.4143	56.1179	100	14.5852	100	2.2982	34.8385	1.36655		B	7.03551	3.70063	100	11.8415	100	100	15.9843
C	-4.19182	100	27.0657	6.94575	16.3649	100	41.5859	37.9035	33.3684	36.1205	21.9724	-1.50433		C	-9.90971	75.4786	100	37.7692	100	-21.1339	3.30564	70.528	26.3677	42.4062	41.6424	1.08262		C	-3.56174	38.214	11.6552	100	100	46.5719	-4.49339	-2.49507	27.8578	9.21132	-1.9897	1.24503		C	14.6581	24.74	11.1043	20.2076	39.0323	7.83382	44.6076
D	14.1555	0.407922	0.227034	100	100	50.1652	44.506	51.4573	34.1566	51.7674	-0.561124			D	-4.49537	100	13.0487	78.8473	75.0559	68.2621	8.54268	100	0.0188498	81.0839	1.94183			D	-6.3567	1.42056	82.3391	-0.226704	10.5345	7.92861	-4.85795	5.9843	100	41.9136	8.77925	0.627309		D	7.97178	100	81.2268	46.745	25.649	19.2934	100
E	2.11667	-3.0548	100	40.5006	100	61.5483	100	100	100	75.3346	42.2836	-0.380235		E	-9.9779	81.5203	31.332	100	7.75167	6.29239	52.0756	78.179	11.0112	9.12912	1.05535	4.02846		E	-6.9778	6.15983	7.44254	100	27.2772	15.5438	100	4.7421	100	100	8.00963	-0.888311		E	20.066	100	32.6072	52.0676	100	43.3457	56.1316
F	21.6817	47.8912	100	-3.40366	16.4941	30.7843	75.3087	10.0984	71.4842	5.018	39.5961	2.57859		F	-8.21858	40.8132	-12.6101	77.2574	100	2.28278	100	20.3397	12.6887	25.5631	76.7333	2.18731		F	0.259375	70.9973	62.1399	100	45.7887	10.1241	12.4538	4.78936	-5.05373	21.6806	100	-8.11198		F	17.557	74.5056	100	10.3446	13.2417	13.937	40.6933
G	0.511287	8.45746	7.9794	68.6288	45.6947	43.5628	10.9511	100	10.486	27.6833	5.83458	-2.58966		G	4.53307	100	26.0813	0.00521171	26.8041	15.5936	100	100	1.21901	100	34.3051	-5.84555		G	-9.94828	3.55391	14.2206	21.6333	12.1953	1.12351	10.5885	-0.402232	47.6655	100	85.2151	1.19103		G	-0.0308218	-0.0205211	100	100	100	15.7912	12.9279
H	9.50403	32.1022	-11.1302	42.0511	18.6001	28.8591	31.0194	2.16513	7.46581	0.252875	2.59151	-2.43461		H	5.95144	10.0156	9.81103	37.2237	100	6.64698	28.2225	34.7006	21.5807	55.567	100	-4.93179		H	-5.98032	0.758955	32.906	66.3391	100	100	100	3.68353	13.235	15.1658	-2.60309	0.17161		H	6.97113	100	83.2896	-6.7289	21.7061	44.5352	33.6888
Average	6.23471											0			-1.94675											100			-3.73411											1.77636e-15			9.37581
					A							B
					(Sensible)	(Value)						(Sensible)	(Value)
			Compound #	% inhibition	% cytotoxicity	% cytotoxicity	SD % inhibition	SD % cytotoxicity		Compound #	% inhibition	% cytotoxicity	% cytotoxicity	SD % inhibition	SD % cytotoxicity		Average inhibition	sd	Average cytotoxicity	sd		Cytotoxicity<34	Cytotoxicity >34	SD<34	SD>34	N=1 <34	N=1 >34		48.5228																Cytotoxicity<34	Cytotoxicity >34	SD<34	SD>34	N=1 <34
DO NOT CHANGE - REQUIRED FOR ANALYSYS			Bedaquilin (4uM)	100	4.84283	4.84283	5.92305	9.93245		Bedaquilin (4uM)	100	0	-2.37117	5.74214	13.0915		100	1.42109e-14	2.42142	3.4244		100		1.42109e-14					38.5921																100		1.42109e-14
Row	Column	Value	DMSO	1.2539e-15	1.86985e-15	1.86985e-15	16.2987	5.10452		DMSO	-1.74305e-14	0	-1.09314e-15	10.7025	4.13541		-8.0883e-15	1.32119e-14	9.34925e-16	1.32218e-15		-8.0883e-15		1.32119e-14								# to plate position	Name	Plate			Compound name	Target	Average inhibition	sd	Average cytotoxicity	sd	z' score		-8.0883e-15		1.32119e-14
1	1		1	30.4008	0	-6.14283				1	43.2916	1.4075	1.4075				36.8462	9.1152	0.703748	0.99525		36.8462		9.1152								1	1-A02	1	A	02	2-Thio(3-iodobenzyl)-5-(1-pyridyl)-[1,3,4]-oxadiazole	GSK-3b	36.8462	9.1152	0.703748	0.99525	-2.84383		36.8462		9.1152
2	1		2	-46.2848	12.4887	12.4887				2	16.4904	7.09412	7.09412				-14.8972	44.3887	9.79141	3.81454	1	-14.8972		44.3887								2	1-B02	1	B	02	NSC 625987	CDK4	-14.8972	44.3887	9.79141	3.81454	3.20054		-14.8972		44.3887
3	1		3	0	100	100				3	0	100	100				0	0	100	0			0		0							3	1-C02	1	C	02	NH125	eEF2 Kinase	0	0	100	0				0		0
4	1		4	1.58702	0.407922	0.407922				4	12.3235	0	-2.93312				6.95524	7.59181	0.203961	0.288445		6.95524		7.59181								4	1-D02	1	D	02	Fasudil HCl, AT-877, HA-1077 (diHCl), Eril	ROCK2, Rho Kinase	6.95524	7.59181	0.203961	0.288445	-0.639495		6.95524		7.59181
5	1		5	-54.3386	0	-3.0548				5	19.5778	10.5165	10.5165				-17.3804	52.2668	5.25826	7.43631	1	-17.3804		52.2668								5	1-E02	1	E	02	Erlotinib HCl, CP-358774, OSI-774, Tarceva, NSC-718781, RG-1415, Ro-50-8231	EGFR, erbB2 (HER2)	-17.3804	52.2668	5.25826	7.43631	1.80636		-17.3804		52.2668
6	1		6	29.4651	47.8912	47.8912				6	46.044	27.1173	27.1173				37.7546	11.723	37.5042	14.6893			37.7546		11.723							6	1-F02	1	F	02	GW583340 dihydrochloride	EGFR, ErbB2 (HER2)	37.7546	11.723	37.5042	14.6893	4.46237			37.7546		11.723
7	1		7	-95.6776	8.45746	8.45746				7	-7.78192	6.53515	6.53515				-51.7298	62.1516	7.4963	1.35928	1	-51.7298		62.1516								7	1-G02	1	G	02	SU 6656	c-Src, Src, Yes, Lyn, Fyn	-51.7298	62.1516	7.4963	1.35928	6.41533		-51.7298		62.1516
8	1		8	-24.9701	32.1022	32.1022				8	43.2615	8.9801	8.9801				9.14571	48.247	20.5411	16.3498		9.14571		48.247								8	1-H02	1	H	02	GW-5074	c-RAF	9.14571	48.247	20.5411	16.3498	4.95911		9.14571		48.247
1	2		9	0	100	100				9	0	100	100				0	0	100	0			0		0							9	1-A03	1	A	03	AS-601245	JNK	0	0	100	0				0		0
2	2		10	8.25435	31.4691	31.4691				10	44.8951	41.819	41.819				26.5747	25.9089	36.6441	7.31854			26.5747		25.9089							10	1-B03	1	B	03	NVP-BEZ235, BEZ235	PI3K	26.5747	25.9089	36.6441	7.31854	3.37229			26.5747		25.9089
3	2		11	-74.5074	27.0657	27.0657				11	-50.8833	21.5976	21.5976				-62.6953	16.7048	24.3317	3.86654	1	-62.6953		16.7048								11	1-C03	1	C	03	PI-103	PI3K	-62.6953	16.7048	24.3317	3.86654	22.1044		-62.6953		16.7048
4	2		12	58.4138	0.227034	0.227034				12	51.3971	18.0604	18.0604				54.9055	4.96153	9.14373	12.6101		54.9055		4.96153								12	1-D03	1	D	03	Imatinib Mesylate, Gleevec, Glivec, CGP-57148B, STI-571	Bcr-Abl, PDGFR, c-KIT	54.9055	4.96153	9.14373	12.6101	-3.54756		54.9055		4.96153
5	2		13	0	100	100				13	0	100	100				0	0	100	0			0		0							13	1-E03	1	E	03	Staurosporine	Pan kinases	0	0	100	0				0		0
6	2		14	0	100	100				14	0	100	100				0	0	100	0			0		0							14	1-F03	1	F	03	GW8510	CDK2	0	0	100	0				0		0
7	2		15	17.9432	7.9794	7.9794				15	27.5577	0	-2.57836				22.7505	6.79843	3.9897	5.64229		22.7505		6.79843								15	1-G03	1	G	03	ZM 39923 hydrochloride	JAK3	22.7505	6.79843	3.9897	5.64229	-1.03694		22.7505		6.79843
8	2		16	-9.16848	0	-11.1302				16	14.5216	0	-7.96239				2.67654	16.7514	0	0		2.67654		16.7514								16	1-H03	1	H	03	LY-364947, HTS 466284	ALK5	2.67654	16.7514	0	0	14.4074		2.67654		16.7514
1	3		17	44.4761	1.75167	1.75167				17	-13.6026	0	-0.439353				15.4367	41.0679	0.875833	1.23861		15.4367		41.0679								17	1-A04	1	A	04	NU-6102	CDK1, CDK2	15.4367	41.0679	0.875833	1.23861	-2.0672		15.4367		41.0679
2	3		18	39.1414	19.511	19.511				18	34.0322	14.4972	14.4972				36.5868	3.61277	17.0041	3.54535		36.5868		3.61277								18	1-B04	1	B	04	PD-169316	p38 MAPK	36.5868	3.61277	17.0041	3.54535	3.41436		36.5868		3.61277
3	3		19	32.7914	6.94575	6.94575				19	35.053	22.8751	22.8751				33.9222	1.59916	14.9104	11.2637		33.9222		1.59916								19	1-C04	1	C	04	Axitinib, AG-013736	PDGFR, VEGFR1, VEGFR2, VEGFR3, c-FMS	33.9222	1.59916	14.9104	11.2637	-0.684402		33.9222		1.59916
4	3		20	0	100	100				20	0	100	100				0	0	100	0			0		0							20	1-D04	1	D	04	K-252a, K-2151	Trk	0	0	100	0				0		0
5	3		21	-204.344	40.5006	40.5006				21	-113.762	51.1785	51.1785				-159.053	64.0513	45.8395	7.55043			-159.053		64.0513							21	1-E04	1	E	04	Wortmannin, KY 12420	PI3K (covalent)	-159.053	64.0513	45.8395	7.55043	27.8199			-159.053		64.0513
6	3		22	8.06267	0	-3.40366				22	18.2289	4.99685	4.99685				13.1458	7.1886	2.49843	3.53331		13.1458		7.1886								22	1-F04	1	F	04	IRAK-1/4 Inhibitor I	IRAK	13.1458	7.1886	2.49843	3.53331	-1.15382		13.1458		7.1886
7	3		23	76.8831	68.6288	68.6288				23	108.889	80.1438	80.1438				92.8859	22.6314	74.3863	8.14234			92.8859		22.6314							23	1-G04	1	G	04	6-[4-(2-Piperidin-1-ylethoxy)phenyl]-3-pyridin-4-ylpyrazolo[1,5-a]pyrimidine, Dorsomorphin, BML-275, AMPK Inhibitor, Compound C	AMPK, ALK2, ALK3, ALK6	92.8859	22.6314	74.3863	8.14234	7.00931			92.8859		22.6314
8	3		24	-74.0144	42.0511	42.0511				24	-23.9265	37.155	37.155				-48.9704	35.4175	39.603	3.46205			-48.9704		35.4175							24	1-H04	1	H	04	PI-828	PI3K	-48.9704	35.4175	39.603	3.46205	13.7086			-48.9704		35.4175
1	4		25	0	100	100				25	0	100	100				0	0	100	0			0		0							25	1-A05	1	A	05	BX-795	PDK1, TBK1	0	0	100	0				0		0
2	4		26	0	100	100				26	9.57993	76.2766	76.2766				4.78996	6.77403	88.1383	16.775							9.57993					26	1-B05	1	B	05	PD-180970	p210 Bcr-Abl	4.78996	6.77403	88.1383	16.775
3	4		27	73.9567	16.3649	16.3649				27	34.9104	8.62794	8.62794				54.4336	27.6099	12.4964	5.47084		54.4336		27.6099								27	1-C05	1	C	05	Gefitinib, Iressa, ZD1839	EGFR, erbB2 (HER2)	54.4336	27.6099	12.4964	5.47084	-3.24384		54.4336		27.6099
4	4		28	0	100	100				28	0	100	100				0	0	100	0			0		0							28	1-D05	1	D	05	Lestaurtinib, CEP-701, KT-5555, SPM-924	FLT3, TrkA, JAK2	0	0	100	0				0		0
5	4		29	0	100	100				29	0	100	100				0	0	100	0			0		0							29	1-E05	1	E	05	6-bromoindirubin-3'-oxime, BIO	GSK-3	0	0	100	0				0		0
6	4		30	14.2074	16.4941	16.4941				30	54.6267	0	-73.3064				34.417	28.5807	8.24704	11.6631		34.417		28.5807								30	1-F05	1	F	05	PD-173074	FGFR1, FGFR2, FGFR3	34.417	28.5807	8.24704	11.6631	0.0478114		34.417		28.5807
7	4		31	28.6159	45.6947	45.6947				31	48.4892	51.9193	51.9193				38.5525	14.0525	48.807	4.4015			38.5525		14.0525							31	1-G05	1	G	05	Chk2 Inhibitor II, 339253	Chk2	38.5525	14.0525	48.807	4.4015	6.71086			38.5525		14.0525
8	4		32	65.8953	18.6001	18.6001				32	52.3143	0	-3.39222				59.1048	9.60323	9.30007	13.1523		59.1048		9.60323								32	1-H05	1	H	05	PQ401	IGF1R	59.1048	9.60323	9.30007	13.1523	-3.15168		59.1048		9.60323
1	5		33	0.138616	0.0978275	0.0978275				33	34.6893	0	-13.3777				17.4139	24.431	0.0489137	0.0691745		17.4139		24.431								33	1-A06	1	A	06	CHIR-98014 isomer, CT-98014	GSK-3	17.4139	24.431	0.0489137	0.0691745	-1.13544		17.4139		24.431
2	5		34	0	100	100				34	0	100	100				0	0	100	0			0		0							34	1-B06	1	B	06	PD-184352, CI-1040	MEK	0	0	100	0				0		0
3	5		35	0	100	100				35	0	100	100				0	0	100	0			0		0							35	1-C06	1	C	06	Lapatinib ditosylate, Tykerb, GW572016	EGFR, erbB2 (HER2)	0	0	100	0				0		0
4	5		36	-72.9249	50.1652	50.1652				36	71.3889	68.7497	68.7497				-0.768002	102.045	59.4574	13.1412			-0.768002		102.045							36	1-D06	1	D	06	LY-294002	PI3K	-0.768002	102.045	59.4574	13.1412	16.3678			-0.768002		102.045
5	5		37	40.2693	61.5483	61.5483				37	0	100	100				20.1347	28.4747	80.7741	27.1895			20.1347		28.4747							37	1-E06	1	E	06	AR-A014418	GKS-3	20.1347	28.4747	80.7741	27.1895				20.1347		28.4747
6	5		38	-34.2053	30.7843	30.7843				38	13.0725	65.369	65.369				-10.5664	33.4304	48.0766	24.4551			-10.5664		33.4304							38	1-F06	1	F	06	PS1145 dihydrochloride	IKK	-10.5664	33.4304	48.0766	24.4551	9.68656			-10.5664		33.4304
7	5		39	-38.0945	43.5628	43.5628				39	-32.7535	52.0341	52.0341				-35.424	3.77668	47.7984	5.99014			-35.424		3.77668							39	1-G06	1	G	06	Compound 52, NG-52	Cdc28p kinase	-35.424	3.77668	47.7984	5.99014	13.024			-35.424		3.77668
8	5		40	22.9555	28.8591	28.8591				40	5.66143	16.6205	16.6205				14.3084	12.2287	22.7398	8.65399		14.3084		12.2287								40	1-H06	1	H	06	SB 203580, SB-203580	p38 MAPK	14.3084	12.2287	22.7398	8.65399	1.89242		14.3084		12.2287
1	6		41	-9.87777	17.2176	17.2176				41	24.4482	10.12	10.12				7.2852	24.2721	13.6688	5.01877		7.2852		24.2721								41	1-A07	1	A	07	CT-99021, CHIR-99021	GSK-3	7.2852	24.2721	13.6688	5.01877	1.76114		7.2852		24.2721
2	6		42	-6.18002	31.8696	31.8696				42	6.1151	33.1587	33.1587				-0.0324585	8.69397	32.5141	0.911512	1	-0.0324585		8.69397								42	1-B07	1	B	07	PIK-90	PI3K p110a	-0.0324585	8.69397	32.5141	0.911512	5.0254		-0.0324585		8.69397
3	6		43	-20.2012	41.5859	41.5859				43	14.3961	36.8315	36.8315				-2.90255	24.464	39.2087	3.36187			-2.90255		24.464							43	1-C07	1	C	07	Vatalanib dihydrochloride, PTK-787, ZK-222584, CGP79787D	VEGFR, PDGFR	-2.90255	24.464	39.2087	3.36187	8.20787			-2.90255		24.464
4	6		44	-55.712	44.506	44.506				44	-4.13249	19.8164	19.8164				-29.9222	36.4722	32.1612	17.4582	1	-29.9222		36.4722								44	1-D07	1	D	07	Go 6976, PD-406976	PKC, JAK2	-29.9222	36.4722	32.1612	17.4582	12.5623		-29.9222		36.4722
5	6		45	0	100	100				45	0	100	100				0	0	100	0			0		0							45	1-E07	1	E	07	BAY 61-3606 hydrochloride, sc-202351	SYK	0	0	100	0				0		0
6	6		46	-104.722	75.3087	75.3087				46	-29.9124	72.7251	72.7251				-67.3172	52.8984	74.0169	1.82691			-67.3172		52.8984							46	1-F07	1	F	07	SB-505124 hydrochloride hydrate	ALK5	-67.3172	52.8984	74.0169	1.82691	53.0114			-67.3172		52.8984
7	6		47	53.8278	10.9511	10.9511				47	30.7487	0	-2.74531				42.2882	16.3194	5.47557	7.74363		42.2882		16.3194								47	1-G07	1	G	07	AEG 3482	JNK	42.2882	16.3194	5.47557	7.74363	-2.70041		42.2882		16.3194
8	6		48	-246.549	31.0194	31.0194				48	31.0634	0	-7.08592				-107.743	196.302	15.5097	21.9341	1	-107.743		196.302								48	1-H07	1	H	07	SB 216763	GSK-3	-107.743	196.302	15.5097	21.9341	42.2176		-107.743		196.302
1	7		49	74.7657	36.4306	36.4306				49	37.2879	39.534	39.534				56.0268	26.5008	37.9823	2.19442			56.0268		26.5008							49	1-A08	1	A	08	GDC-0941 bismesylate, RG-7321	PI3K	56.0268	26.5008	37.9823	2.19442	-0.503159			56.0268		26.5008
2	7		50	0	100	100				50	0	100	100				0	0	100	0			0		0							50	1-B08	1	B	08	PIK-75 hydrochloride	PI3K	0	0	100	0				0		0
3	7		51	8.21835	37.9035	37.9035				51	23.5826	28.9433	28.9433				15.9005	10.8642	33.4234	6.33586		15.9005		10.8642								51	1-C08	1	C	08	Rapamycin, Sirolimus, Rapamune	mTor	15.9005	10.8642	33.4234	6.33586	4.53326		15.9005		10.8642
4	7		52	17.0026	51.4573	51.4573				52	37.7436	1.95007	1.95007				27.3731	14.6661	26.7037	35.0069		27.3731		14.6661								52	1-D08	1	D	08	PD-98059	MEK1, MEK2, ERK1	27.3731	14.6661	26.7037	35.0069	6.16811		27.3731		14.6661
5	7		53	0	100	100				53	0	100	100				0	0	100	0			0		0							53	1-E08	1	E	08	BMS-345541	IKK	0	0	100	0				0		0
6	7		54	43.9318	10.0984	10.0984				54	29.028	4.52731	4.52731				36.4799	10.5386	7.31285	3.93934		36.4799		10.5386								54	1-F08	1	F	08	SD 208	TGFBR	36.4799	10.5386	7.31285	3.93934	-2.07289		36.4799		10.5386
7	7		55	0	100	100				55	0	100	100				0	0	100	0			0		0							55	1-G08	1	G	08	BIBU 1361 dihydrochloride	EGFR	0	0	100	0				0		0
8	7		56	-9.42022	2.16513	2.16513				56	11.4479	0	-7.27374				1.01383	14.756	1.08256	1.53097		1.01383		14.756								56	1-H08	1	H	08	SB 239063	p38 MAPK	1.01383	14.756	1.08256	1.53097	-0.0442325		1.01383		14.756
1	8		57	0	100	100				57	108.885	66.9093	66.9093				54.4423	76.9931	83.4547	23.3986							108.885					57	1-A09	1	A	09	GSK-269962A	ROCK1	54.4423	76.9931	83.4547	23.3986
2	8		58	2.611	0	-4.95413				58	-0.196219	0	-14.5046				1.20739	1.985	0	0		1.20739		1.985								58	1-B09	1	B	09	Tyrphostin AG-1296	PDGFR	1.20739	1.985	0	0	-1.14154		1.20739		1.985
3	8		59	-3.62892	33.3684	33.3684				59	-10.105	11.2156	11.2156				-6.86698	4.57932	22.292	15.6644	1	-6.86698		4.57932								59	1-C09	1	C	09	VX-680, MK-0457, Tozasertib, VX6	Aurora, Abl, FLT3, JAK2	-6.86698	4.57932	22.292	15.6644	4.5578		-6.86698		4.57932
4	8		60	51.7358	34.1566	34.1566				60	69.6998	27.5034	27.5034				60.7178	12.7025	30.83	4.70452		60.7178		12.7025								60	1-D09	1	D	09	PKC-412, CGP41251, Midostaurin	FLT3	60.7178	12.7025	30.83	4.70452	-0.399285		60.7178		12.7025
5	8		61	0	100	100				61	0	100	100				0	0	100	0			0		0							61	1-E09	1	E	09	CGP-74514A hydrochloride	CDK	0	0	100	0				0		0
6	8		62	20.2553	71.4842	71.4842				62	42.6643	65.4838	65.4838				31.4598	15.8456	68.484	4.24296			31.4598		15.8456							62	1-F09	1	F	09	SIS3	ALK5	31.4598	15.8456	68.484	4.24296	19.6244			31.4598		15.8456
7	8		63	-9.52611	10.486	10.486				63	18.474	11.4556	11.4556				4.47397	19.7991	10.9708	0.685614		4.47397		19.7991								63	1-G09	1	G	09	CGP-57380	MNK1	4.47397	19.7991	10.9708	0.685614	1.10229		4.47397		19.7991
8	8		64	-97.0354	7.46581	7.46581				64	19.3497	0	-9.50665				-38.8428	82.2967	3.7329	5.27912	1	-38.8428		82.2967								64	1-H09	1	H	09	SB-415286	GSK-3	-38.8428	82.2967	3.7329	5.27912	6.42763		-38.8428		82.2967
1	9		65	48.8227	19.9084	19.9084				65	28.5696	4.48427	4.48427				38.6962	14.3211	12.1963	10.9065		38.6962		14.3211								65	1-A10	1	A	10	GW-843682X	PLK1, PLK3	38.6962	14.3211	12.1963	10.9065	-0.315014		38.6962		14.3211
2	9		66	67.3358	5.11102	5.11102				66	17.6895	9.76527	9.76527				42.5126	35.1052	7.43815	3.29105		42.5126		35.1052								66	1-B10	1	B	10	AS604850, AS-604850, AS 604850	PI3K	42.5126	35.1052	7.43815	3.29105	-3.24869		42.5126		35.1052
3	9		67	59.4341	36.1205	36.1205				67	68.6735	45.3458	45.3458				64.0538	6.53323	40.7331	6.52328			64.0538		6.53323							67	1-C10	1	C	10	Vandetanib, Zactima, ZD6474, AZD-6474	EGFR, VEGFR, RET, VEGFR2, Tkr	64.0538	6.53323	40.7331	6.52328	-0.0697098			64.0538		6.53323
4	9		68	-55.9995	51.7674	51.7674				68	9.88262	55.2437	55.2437				-23.0584	46.5857	53.5055	2.45812			-23.0584		46.5857							68	1-D10	1	D	10	Roscovitine, CYC202, Seliciclib	CDK	-23.0584	46.5857	53.5055	2.45812	20.7493			-23.0584		46.5857
5	9		69	37.0009	75.3346	75.3346				69	50.0161	49.8429	49.8429				43.5085	9.20317	62.5887	18.0253			43.5085		9.20317							69	1-E10	1	E	10	GW2974	EGFR, erbB2 (HER2)	43.5085	9.20317	62.5887	18.0253	18.6149			43.5085		9.20317
6	9		70	-38.6373	5.018	5.018				70	25.3684	5.37248	5.37248				-6.63446	45.2589	5.19524	0.250659	1	-6.63446		45.2589								70	1-F10	1	F	10	SKF-86002	p38 MAPK	-6.63446	45.2589	5.19524	0.250659	10.139		-6.63446		45.2589
7	9		71	73.4261	27.6833	27.6833				71	54.9164	7.96016	7.96016				64.1713	13.0883	17.8217	13.9464		64.1713		13.0883								71	1-G10	1	G	10	BIBX 1382 dihydrochloride, Falnidamol	EGFR	64.1713	13.0883	17.8217	13.9464	-2.69676		64.1713		13.0883
8	9		72	43.0046	0.252875	0.252875				72	-7.19063	0	-3.36092				17.907	35.4934	0.126437	0.17881		17.907		35.4934								72	1-H10	1	H	10	SB 431542	ALK5	17.907	35.4934	0.126437	0.17881	-2.27432		17.907		35.4934
1	10		73	58.6972	8.92261	8.92261				73	47.3535	0	-9.64229				53.0254	8.02124	4.4613	6.30923		53.0254		8.02124								73	1-A11	1	A	11	MLN-518, CT 53518, Tandutinib	FLT3, c-KIT, PDGFRb	53.0254	8.02124	4.4613	6.30923	-3.46942		53.0254		8.02124
2	10		74	70.8039	39.1181	39.1181				74	53.6436	15.8275	15.8275				62.2237	12.1342	27.4728	16.4689		62.2237		12.1342								74	1-B11	1	B	11	JNJ-10198409, RWJ-540973	PDGFR	62.2237	12.1342	27.4728	16.4689	-1.06242		62.2237		12.1342
3	10		75	-5.98382	21.9724	21.9724				75	12.0449	22.0359	22.0359				3.03055	12.7482	22.0041	0.0448536		3.03055		12.7482								75	1-C11	1	C	11	Everolimus, RAD-001, Certican	mTor	3.03055	12.7482	22.0041	0.0448536	2.79034		3.03055		12.7482
4	10		76	47.4403	0	-0.561124				76	36.5934	0	-1.8271				42.0169	7.66994	0	0		42.0169		7.66994								76	1-D11	1	D	11	FK-506, Tacrolimus, Fujimycin, Prograf	mTor	42.0169	7.66994	0	0	-3.22102		42.0169		7.66994
5	10		77	-39.7671	42.2836	42.2836				77	-59.9758	41.2556	41.2556				-49.8714	14.2897	41.7696	0.726921			-49.8714		14.2897							77	1-E11	1	E	11	GW441756 hydrochloride	TrkA	-49.8714	14.2897	41.7696	0.726921	12.3887			-49.8714		14.2897
6	10		78	-3.53727	39.5961	39.5961				78	-54.7632	31.7501	31.7501				-29.1502	36.2222	35.6731	5.54801			-29.1502		36.2222							78	1-F11	1	F	11	STO-609 acetic acid	CaMKK	-29.1502	36.2222	35.6731	5.54801	7.85976			-29.1502		36.2222
7	10		79	15.5909	5.83458	5.83458				79	-0.206981	13.7824	13.7824				7.69195	11.1708	9.8085	5.61998		7.69195		11.1708								79	1-G11	1	G	11	GTP 14564	ITD-FLT3	7.69195	11.1708	9.8085	5.61998	-0.184738		7.69195		11.1708
8	10		80	9.012	100	100				80	12.124	0	-9.02668				10.568	2.20052	50	70.7107			10.568		2.20052							80	1-H11	1	H	11	SD 169	p38 MAPK	10.568	2.20052	50	70.7107	-0.93115			10.568		2.20052
			81	4.84329	24.8636	24.8636				81	-39.1693	39.9058	39.9058				-17.163	31.1216	32.3847	10.6364	1	-17.163		31.1216								81	2-A02	2	A	02	N-(4-Pyridyl)-N'-(2,4,6-trichlorophenyl)urea, Rho Kinase Inhibitor II	ROCK	-17.163	31.1216	32.3847	10.6364	15.2288		-17.163		31.1216
			82	-4.93305	22.0853	22.0853				82	-31.4738	33.6455	33.6455				-18.2034	18.7672	27.8654	8.17429	1	-18.2034		18.7672								82	2-B02	2	B	02	KN-62	CaMKK	-18.2034	18.7672	27.8654	8.17429	9.64727		-18.2034		18.7672
			83	16.1601	75.4786	75.4786				83	20.4658	79.6368	79.6368				18.313	3.04458	77.5577	2.94029			18.313		3.04458							83	2-C02	2	C	02	BIBW-2992, Tovok, Afatinib	EGFR	18.313	3.04458	77.5577	2.94029	69.9919			18.313		3.04458
			84	0	100	100				84	0	100	100				0	0	100	0			0		0							84	2-D02	2	D	02	Ro-31-8220 mesylate, Bisindolylmaleimide IX	PKC	0	0	100	0				0		0
			85	-20.405	81.5203	81.5203				85	31.282	74.9491	74.9491				5.4385	36.5483	78.2347	4.64654			5.4385		36.5483							85	2-E02	2	E	02	SL327	MEK	5.4385	36.5483	78.2347	4.64654	69.5204			5.4385		36.5483
			86	-17.3866	40.8132	40.8132				86	-17.6444	5.56905	5.56905				-17.5155	0.182358	23.1911	24.9214	1	-17.5155		0.182358								86	2-F02	2	F	02	XRP44X	Elk3	-17.5155	0.182358	23.1911	24.9214	25.5439		-17.5155		0.182358
			87	0	100	100				87	0	100	100				0	0	100	0			0		0							87	2-G02	2	G	02	A-443654, A-654	Akt	0	0	100	0				0		0
			88	55.3902	10.0156	10.0156				88	41.1224	23.464	23.464				48.2563	10.0889	16.7398	9.50942		48.2563		10.0889								88	2-H02	2	H	02	BMS-599626, AC-480	EGFR, HER kinases	48.2563	10.0889	16.7398	9.50942	-3.48687		48.2563		10.0889
			89	0	100	100				89	0	100	100				0	0	100	0			0		0							89	2-A03	2	A	03	2-(p-Hydroxyanilino)-4-(p-chlorophenyl) thiazole, HCl, SKI-II, ABC-294640	Sphingosine Kinase (SK)	0	0	100	0				0		0
			90	19.7705	16.971	16.971				90	-13.6286	36.1735	36.1735				3.07097	23.6167	26.5723	13.5782		3.07097		23.6167								90	2-B03	2	B	03	KU-55933	ATM, PI3K	3.07097	23.6167	26.5723	13.5782	5.96607		3.07097		23.6167
			91	0	100	100				91	0	100	100				0	0	100	0			0		0							91	2-C03	2	C	03	Purvalanol A, NG 60	CDK	0	0	100	0				0		0
			92	81.1963	13.0487	13.0487				92	89.0358	51.7893	51.7893				85.116	5.54336	32.419	27.3937		85.116		5.54336								92	2-D03	2	D	03	7-Cyclopentyl-5-(4-phenoxyphenyl)-7H-pyrrolo[2,3-d]pyrimidin-4-ylamine	LCK, Src	85.116	5.54336	32.419	27.3937	-1.4371		85.116		5.54336
			93	27.0867	31.332	31.332				93	-1.385	8.30604	8.30604				12.8508	20.1325	19.819	16.2818		12.8508		20.1325								93	2-E03	2	E	03	SP-600125	JNK	12.8508	20.1325	19.819	16.2818	2.64562		12.8508		20.1325
			94	17.1573	0	-12.6101				94	-33.3077	5.2008	5.2008				-8.0752	35.6842	2.6004	3.67752	1	-8.0752		35.6842								94	2-F03	2	F	03	Necrostatin-1	RIP1	-8.0752	35.6842	2.6004	3.67752	-0.0773091		-8.0752		35.6842
			95	34.9912	26.0813	26.0813				95	-39.7572	21.8218	21.8218				-2.38299	52.8551	23.9515	3.01196	1	-2.38299		52.8551								95	2-G03	2	G	03	CGP 57380	MNK1	-2.38299	52.8551	23.9515	3.01196	5.16146		-2.38299		52.8551
			96	64.2272	9.81103	9.81103				96	25.6001	0	-1.67649				44.9137	27.3135	4.90551	6.93745		44.9137		27.3135								96	2-H03	2	H	03	Motesanib diphosphate salt, AMG-706	c-KIT, PDGFR, VEGFR	44.9137	27.3135	4.90551	6.93745	-5.24856		44.9137		27.3135
			97	62.6976	19.0577	19.0577				97	-17.2274	7.8084	7.8084				22.7351	56.5155	13.433	7.95444		22.7351		56.5155								97	2-A04	2	A	04	2-Dimethylamino-4,5,6,7-tetrabromo-1H-benzimidazole, DMAT, Casein Kinase II	Casein Kinase (CK)	22.7351	56.5155	13.433	7.95444	-1.26524		22.7351		56.5155
			98	0	100	100				98	0	100	100				0	0	100	0			0		0							98	2-B04	2	B	04	Kenpaullone, alsterpaullone	CDK1, GSK-3b	0	0	100	0				0		0
			99	22.879	37.7692	37.7692				99	72.9693	31.6052	31.6052				47.9242	35.4192	34.6872	4.35858			47.9242		35.4192							99	2-C04	2	C	04	Dasatinib, BMS-354825, Sprycel, NSC-732517	bcr-Abl, Src, Eph, Fyn, Lck, PDGFR, p38	47.9242	35.4192	34.6872	4.35858	1.68137			47.9242		35.4192
			100	-162.708	78.8473	78.8473				100	-48.6532	7.63921	7.63921				-105.68	80.6487	43.2432	50.3517			-105.68		80.6487							100	2-D04	2	D	04	D4476	Casein (CK)	-105.68	80.6487	43.2432	50.3517	92.006			-105.68		80.6487
			101	0	100	100				101	-47.2353	46.8925	46.8925				-23.6176	33.4004	73.4463	37.5526							-47.2353					101	2-E04	2	E	04	Sphingosine kinase Inhibitor 2	Sphingosine Kinase (SK)	-23.6176	33.4004	73.4463	37.5526
			102	126.598	77.2574	77.2574				102	115.549	78.2534	78.2534				121.074	7.81226	77.7554	0.704259			121.074		7.81226							102	2-F04	2	F	04	PD-407824	Chk1, Wee1	121.074	7.81226	77.7554	0.704259	1.04781			100		7.81226
			103	27.3948	0.00521171	0.00521171				103	-14.5142	9.99799	9.99799				6.4403	29.6341	5.0016	7.06596		6.4403		29.6341								103	2-G04	2	G	04	SU-6668, TSU-68, Orantinib	PDGFR, VEGF, FGFR	6.4403	29.6341	5.0016	7.06596	-0.281069		6.4403		29.6341
			104	-22.3959	37.2237	37.2237				104	-30.2518	34.601	34.601				-26.3238	5.55495	35.9123	1.85451			-26.3238		5.55495							104	2-H04	2	H	04	ZSTK474	PI3K	-26.3238	5.55495	35.9123	1.85451	14.8553			-26.3238		5.55495
			105	43.5833	0	-2.27236				105	37.4421	36.5219	36.5219				40.5127	4.34248	18.2609	25.8249		40.5127		4.34248								105	2-A05	2	A	05	5-(3-Methoxy-4-((4-methoxybenzyl)oxy)benzyl)-pyrimidine-2,4-diamine	c-FMS	40.5127	4.34248	18.2609	25.8249	-1.7166		40.5127		4.34248
			106	22.857	19.9305	19.9305				106	16.7179	28.918	28.918				19.7875	4.34097	24.4243	6.35512		19.7875		4.34097								106	2-B05	2	B	05	NU-7026, LY-293646	DNA-PK	19.7875	4.34097	24.4243	6.35512	2.47902		19.7875		4.34097
			107	0	100	100				107	0	100	100				0	0	100	0			0		0							107	2-C05	2	C	05	CI-1033, Canertinib, PD-183805, SN-26606	EGFR, erbB2 (HER2) (covalent)	0	0	100	0				0		0
			108	-4.61198	75.0559	75.0559				108	88.4318	56.5267	56.5267				41.9099	65.7919	65.7913	13.1021			41.9099		65.7919							108	2-D05	2	D	05	SU-11274, PKI-SU11274	MET	41.9099	65.7919	65.7913	13.1021	31.4819			41.9099		65.7919
			109	3.55296	7.75167	7.75167				109	8.25801	33.2076	33.2076				5.90549	3.32698	20.4796	18.0001		5.90549		3.32698								109	2-E05	2	E	05	SU 4312, DMBI	VEGFR	5.90549	3.32698	20.4796	18.0001	3.73665		5.90549		3.32698
			110	0	100	100				110	0	100	100				0	0	100	0			0		0							110	2-F05	2	F	05	PHA-767491 hydrochloride	cdc7, cdk9, MK2	0	0	100	0				0		0
			111	9.51412	26.8041	26.8041				111	-17.6666	25.9559	25.9559				-4.07624	19.2197	26.38	0.599829	1	-4.07624		19.2197								111	2-G05	2	G	05	TAE-684	NMP-ALK	-4.07624	19.2197	26.38	0.599829	8.23655		-4.07624		19.2197
			112	0	100	100				112	0	100	100				0	0	100	0			0		0							112	2-H05	2	H	05	Bisindolylmaleimide I hydrochloride, GF 109203X HCl, Go 6850 HCl	PKC	0	0	100	0				0		0
			113	24.9506	0	-11.2599				113	2.07659	11.2122	11.2122				13.5136	16.1744	5.60611	7.92824		13.5136		16.1744								113	2-A06	2	A	06	PP-2, PP2, AG-1879	p56 LCK, p59 FYN, HCK, Src	13.5136	16.1744	5.60611	7.92824	-1.82849		13.5136		16.1744
			114	-91.5502	69.8597	69.8597				114	-36.3743	75.4567	75.4567				-63.9622	39.0153	72.6582	3.95767			-63.9622		39.0153							114	2-B06	2	B	06	PD-153035, AG-1517, Compound 32, SU-5271, ZM-252868, WHI-P79	EGFR	-63.9622	39.0153	72.6582	3.95767	87.432			-63.9622		39.0153
			115	-130.081	0	-21.1339				115	17.7715	2.29462	2.29462				-56.1545	104.547	1.14731	1.62254	1	-56.1545		104.547								115	2-C06	2	C	06	SC-514	IKK2	-56.1545	104.547	1.14731	1.62254	4.34412		-56.1545		104.547
			116	94.2088	68.2621	68.2621				116	96.8049	57.6215	57.6215				95.5069	1.83573	62.9418	7.52403			95.5069		1.83573							116	2-D06	2	D	06	Masitinib mesylate, AB1010	c-KIT, PDGFR, FGFR3	95.5069	1.83573	62.9418	7.52403	4.65613			95.5069		1.83573
			117	16.7104	6.29239	6.29239				117	-0.330924	62.0505	62.0505				8.18972	12.05	34.1714	39.4269			8.18972		12.05							117	2-E06	2	E	06	SU 5416, Semaxinib	VEGFR	8.18972	12.05	34.1714	39.4269	12.4584			8.18972		12.05
			118	31.737	2.28278	2.28278				118	7.96103	14.9146	14.9146				19.849	16.8121	8.5987	8.93205		19.849		16.8121								118	2-F06	2	F	06	TCS PIM-1 1	PIM1	19.849	16.8121	8.5987	8.93205	-1.19636		19.849		16.8121
			119	33.3791	15.5936	15.5936				119	55.5076	25.4943	25.4943				44.4433	15.6472	20.5439	7.00085		44.4433		15.6472								119	2-G06	2	G	06	AZD0530, Saracatinib, NSC-735464	Abl, Src, Kit	44.4433	15.6472	20.5439	7.00085	-2.08508		44.4433		15.6472
			120	5.34999	6.64698	6.64698				120	-8.89292	13.571	13.571				-1.77146	10.0713	10.109	4.89602	1	-1.77146		10.0713								120	2-H06	2	H	06	VX-702, VX-850, VX-954, KVK-702	p38 MAPK	-1.77146	10.0713	10.109	4.89602	1.93817		-1.77146		10.0713
			121	0	100	100				121	31.0994	22.4625	22.4625				15.5497	21.9906	61.2312	54.8273						31.0994						121	2-A07	2	A	07	TPL2	TPL2 Kinase (MAPKKK8)	15.5497	21.9906	61.2312	54.8273							31.0994
			122	34.4389	0	-4.80905				122	15.4258	8.72405	8.72405				24.9323	13.4443	4.36202	6.16883		24.9323		13.4443								122	2-B07	2	B	07	PIM1/2 Kinase Inhibitor VI	PIM1, PIM2	24.9323	13.4443	4.36202	6.16883	-2.96095		24.9323		13.4443
			123	-32.0757	3.30564	3.30564				123	-2.82924	15.9696	15.9696				-17.4525	20.6804	9.63762	8.95477	1	-17.4525		20.6804								123	2-C07	2	C	07	CP-690550, CP-690,550, Tasocitinib, Tofacitinib	JAK3	-17.4525	20.6804	9.63762	8.95477	4.03286		-17.4525		20.6804
			124	74.5771	8.54268	8.54268				124	65.9646	11.461	11.461				70.2708	6.08997	10.0019	2.06359		70.2708		6.08997								124	2-D07	2	D	07	H 89 dihydrochloride, H-89 dihydrochloride	PKA	70.2708	6.08997	10.0019	2.06359	-7.49568		70.2708		6.08997
			125	-77.9564	52.0756	52.0756				125	-114.864	60.4879	60.4879				-96.4104	26.0979	56.2817	5.94839			-96.4104		26.0979							125	2-E07	2	E	07	PF-573228	FAK	-96.4104	26.0979	56.2817	5.94839	49.0865			-96.4104		26.0979
			126	0	100	100				126	0	100	100				0	0	100	0			0		0							126	2-F07	2	F	07	SKI-II, ABC-294640	Sphingosine Kinase (SK)	0	0	100	0				0		0
			127	0	100	100				127	0	100	100				0	0	100	0			0		0							127	2-G07	2	G	07	Sorafenib, Bay 43-9006, Nexavar	RAF, PDGFRb , FLT3, c-KIT, VEGFR2, VEGFR3, RET, c-FMS	0	0	100	0				0		0
			128	23.7887	28.2225	28.2225				128	-43.942	26.2009	26.2009				-10.0766	47.8928	27.2117	1.42946	1	-10.0766		47.8928								128	2-H07	2	H	07	ZM-447439	Aurora Kinase	-10.0766	47.8928	27.2117	1.42946	7.57314		-10.0766		47.8928
			129	-32.4043	20.5033	20.5033				129	3.97407	30.809	30.809				-14.2151	25.7234	25.6562	7.28723	1	-14.2151		25.7234								129	2-A08	2	A	08	TWS-119	GSK-3	-14.2151	25.7234	25.6562	7.28723	8.38527		-14.2151		25.7234
			130	0	100	100				130	25.8976	27.1123	27.1123				12.9488	18.3124	63.5562	51.5394						25.8976						130	2-B08	2	B	08	Sal003	eIF2a	12.9488	18.3124	63.5562	51.5394							25.8976
			131	107.953	70.528	70.528				131	110.494	48.7537	48.7537				109.224	1.79628	59.6408	15.3968			109.224		1.79628							131	2-C08	2	C	08	Bosutinib, SKI-606	bcr-Abl, Src, Fgr, Lyn	109.224	1.79628	59.6408	15.3968	-3.64224			109.224		1.79628
			132	0	100	100				132	0	100	100				0	0	100	0			0		0							132	2-D08	2	D	08	ER 27319 maleate	SYK	0	0	100	0				0		0
			133	-28.2581	78.179	78.179				133	-9.64341	73.9837	73.9837				-18.9508	13.1626	76.0814	2.9665			-18.9508		13.1626							133	2-E08	2	E	08	TPCA-1	IKK-2	-18.9508	13.1626	76.0814	2.9665	69.6112			-18.9508		13.1626
			134	121.934	20.3397	20.3397				134	124.629	38.4825	38.4825				123.282	1.90559	29.4111	12.8289		123.282		1.90559								134	2-F08	2	F	08	10-DEBC hydrochloride	Akt	123.282	1.90559	29.4111	12.8289	-13.2858		100		1.90559
			135	0	100	100				135	0	100	100				0	0	100	0			0		0							135	2-G08	2	G	08	L-779450, Raf Kinase Inhibitor IV	RAF Kinase	0	0	100	0				0		0
			136	11.6269	34.7006	34.7006				136	-7.39951	48.3854	48.3854				2.11371	13.4537	41.543	9.67663			2.11371		13.4537							136	2-H08	2	H	08	Tyrphostin AG 1478 mesylate	EGFR	2.11371	13.4537	41.543	9.67663	12.3022			2.11371		13.4537
			137	0	100	100				137	0	100	100				0	0	100	0			0		0							137	2-A09	2	A	09	Sorafenib,p-Toluenesulfonate Salt, Bay 43-9006, Nexavar	RAF, PDGFRb , FLT3, c-KIT, VEGFR2, VEGFR3, RET, c-FMS	0	0	100	0				0		0
			138	34.8016	0	-1.41315				138	20.5909	13.6378	13.6378				27.6963	10.0485	6.81891	9.6434		27.6963		10.0485								138	2-B09	2	B	09	Rho Kinase Inhibitor V	ROCK, Rho Kinase	27.6963	10.0485	6.81891	9.6434	-0.297644		27.6963		10.0485
			139	48.6798	26.3677	26.3677				139	42.1868	30.6796	30.6796				45.4333	4.5912	28.5237	3.04899		45.4333		4.5912								139	2-C09	2	C	09	Pimecrolimus, Elidel, SDZ-ASM-981	Calcineurin (CN)	45.4333	4.5912	28.5237	3.04899	-0.55388		45.4333		4.5912
			140	30.9292	0.0188498	0.0188498				140	-8.90559	12.4364	12.4364				11.0118	28.1674	6.22762	8.78053		11.0118		28.1674								140	2-D09	2	D	09	CID 755673	PKD	11.0118	28.1674	6.22762	8.78053	-0.576612		11.0118		28.1674
			141	27.3713	11.0112	11.0112				141	-38.4597	14.6558	14.6558				-5.54416	46.5495	12.8335	2.57716	1	-5.54416		46.5495								141	2-E09	2	E	09	Quercetin	PI3K	-5.54416	46.5495	12.8335	2.57716	2.75683		-5.54416		46.5495
			142	9.27943	12.6887	12.6887				142	-0.370869	19.8511	19.8511				4.45428	6.82379	16.2699	5.06463		4.45428		6.82379								142	2-F09	2	F	09	FPA 124	Akt	4.45428	6.82379	16.2699	5.06463	2.58374		4.45428		6.82379
			143	55.5011	1.21901	1.21901				143	5.95819	21.7222	21.7222				30.7297	35.0322	11.4706	14.498		30.7297		35.0322								143	2-G09	2	G	09	PLX-4720, Raf Kinase Inhibitor V	RAF Kinase	30.7297	35.0322	11.4706	14.498	-1.96341		30.7297		35.0322
			144	50.3488	21.5807	21.5807				144	50.2317	38.6816	38.6816				50.2902	0.0828455	30.1312	12.0921		50.2902		0.0828455								144	2-H09	2	H	09	Tyrphostin SU 1498, SU 1498	FLK1 (VEGFR)	50.2902	0.0828455	30.1312	12.0921	-0.86442		50.2902		0.0828455
			145	0.298355	50.0708	50.0708				145	9.50688	40.5427	40.5427				4.90262	6.51141	45.3068	6.73735			4.90262		6.51141							145	2-A10	2	A	10	IC-261, SU-5607	Casein Kinase (CK)	4.90262	6.51141	45.3068	6.73735	14.6097			4.90262		6.51141
			146	0	100	100				146	-11.7547	50.5452	50.5452				-5.87734	8.31181	75.2726	34.9698							-11.7547					146	2-B10	2	B	10	Nilotinib, Tasigna, AMN-107	Bcr-Abl, PDGFR, c-KIT	-5.87734	8.31181	75.2726	34.9698
			147	-1.65308	42.4062	42.4062				147	0	100	100				-0.826538	1.1689	71.2031	40.725							-1.65308					147	2-C10	2	C	10	Rottlerin	PAN kinases	-0.826538	1.1689	71.2031	40.725
			148	51.8338	81.0839	81.0839				148	33.0228	68.8979	68.8979				42.4283	13.3014	74.9909	8.61681			42.4283		13.3014							148	2-D10	2	D	10	PF-670462	CK1e, CK1d	42.4283	13.3014	74.9909	8.61681	37.6096			42.4283		13.3014
			149	46.6942	9.12912	9.12912				149	-33.233	14.7255	14.7255				6.73063	56.5171	11.9273	3.95724		6.73063		56.5171								149	2-E10	2	E	10	FAK Inhibitor 14	FAK	6.73063	56.5171	11.9273	3.95724	15.1483		6.73063		56.5171
			150	43.9193	25.5631	25.5631				150	11.6946	27.863	27.863				27.807	22.7863	26.7131	1.62632		27.807		22.7863								150	2-F10	2	F	10	API-2, Triciribine, NSC154020, TCN, Tricibine, VQD-002	Akt	27.807	22.7863	26.7131	1.62632	1.64822		27.807		22.7863
			151	0	100	100				151	0	100	100				0	0	100	0			0		0							151	2-G10	2	G	10	BI 2536	PLK1	0	0	100	0				0		0
			152	-27.3598	55.567	55.567				152	53.9277	22.9066	22.9066				13.2839	57.479	39.2368	23.0944			13.2839		57.479							152	2-H10	2	H	10	U0126, U-0126, U 0126	MAPK, MEK1, MEK2, JAK2, ERK	13.2839	57.479	39.2368	23.0944	15.3346			13.2839		57.479
			153	0	100	100				153	0	100	100				0	0	100	0			0		0							153	2-A11	2	A	11	JNJ-7706621	Aurora Kinase, CDK	0	0	100	0				0		0
			154	2.72622	75.5332	75.5332				154	10.8463	89.0421	89.0421				6.78624	5.74173	82.2876	9.55225			6.78624		5.74173							154	2-B11	2	B	11	AZD6244, ARRY-142886, AZD-6244, Selumetinib	MEK	6.78624	5.74173	82.2876	9.55225	90.5181			6.78624		5.74173
			155	-5.83101	41.6424	41.6424				155	-39.8073	44.4143	44.4143				-22.8191	24.0249	43.0284	1.96003			-22.8191		24.0249							155	2-C11	2	C	11	Temsirolimus, CCI-779, Torisel	mTor	-22.8191	24.0249	43.0284	1.96003	17.8792			-22.8191		24.0249
			156	43.9432	1.94183	1.94183				156	14.3937	12.4762	12.4762				29.1684	20.8947	7.20902	7.44893		29.1684		20.8947								156	2-D11	2	D	11	SKF 86002 dihydrochloride	p38 MAPK	29.1684	20.8947	7.20902	7.44893	-2.68036		29.1684		20.8947
			157	61.955	1.05535	1.05535				157	9.96036	6.35531	6.35531				35.9577	36.7658	3.70533	3.74764		35.9577		36.7658								157	2-E11	2	E	11	ZM 336372	c-RAF	35.9577	36.7658	3.70533	3.74764	-4.24434		35.9577		36.7658
			158	106.439	76.7333	76.7333				158	71.8334	34.81	34.81				89.136	24.4696	55.7717	29.6443			89.136		24.4696							158	2-F11	2	F	11	SGI-1776	PIM	89.136	24.4696	55.7717	29.6443	1.72557			89.136		24.4696
			159	-172.594	34.3051	34.3051				159	71.551	67.6439	67.6439				-50.5213	172.636	50.9745	23.5741			-50.5213		172.636							159	2-G11	2	G	11	Mubritinib, TAK-165, D04025	ErbB2 (HER2)	-50.5213	172.636	50.9745	23.5741	27.6713			-50.5213		172.636
			160	0	100	100				160	0	100	100				0	0	100	0			0		0							160	2-H11	2	H	11	Chelerythrine chloride	PKC	0	0	100	0				0		0
			161	44.8245	0	-1.00983				161	21.5118	6.621	6.621				33.1682	16.4845	3.3105	4.68176		33.1682		16.4845								161	3-A02	3	A	02	Imatinib (free base), Gleevec, Glivec, CGP-57148B, STI-571	PDGFR, c-KIT, Abl	33.1682	16.4845	3.3105	4.68176	0.188554		33.1682		16.4845
			162	-47.4284	28.749	28.749				162	-25.8099	14.6347	14.6347				-36.6191	15.2866	21.6918	9.9803	1	-36.6191		15.2866								162	3-B02	3	B	02	BMS-536924	IGF1R	-36.6191	15.2866	21.6918	9.9803	2.52259		-36.6191		15.2866
			163	58.734	38.214	38.214				163	15.6459	33.3333	33.3333				37.1899	30.4679	35.7737	3.45116			37.1899		30.4679							163	3-C02	3	C	02	K-252c, Staurosporine Aglycone	PKC	37.1899	30.4679	35.7737	3.45116	1.29076			37.1899		30.4679
			164	29.345	1.42056	1.42056				164	-10.4078	0	-4.6347				9.46861	28.1095	0.710281	1.00449		9.46861		28.1095								164	3-D02	3	D	02	AG 490, Tyrphostin AG 490	EGFR, JAK2, JAK3/STAT, JAK3/AP-1, JAK3/MAPK	9.46861	28.1095	0.710281	1.00449	0.507319		9.46861		28.1095
			165	9.53905	6.15983	6.15983				165	1.90588	0	-3.12785				5.72246	5.39747	3.07991	4.35566		5.72246		5.39747								165	3-E02	3	E	02	PP-3	EGFR	5.72246	5.39747	3.07991	4.35566	0.676556		5.72246		5.39747
			166	-461.441	70.9973	70.9973				166	9.20191	50.2226	50.2226				-226.12	332.795	60.61	14.6899			-226.12		332.795							166	3-F02	3	F	02	TCS JNK 5a	JNK1, JNK2, JNK3, p38a	-226.12	332.795	60.61	14.6899	21.1686			-226.12		332.795
			167	9.63986	3.55391	3.55391				167	-4.55906	0	-9.57763				2.5404	10.0402	1.77695	2.51299		2.5404		10.0402								167	3-G02	3	G	02	Purvalanol B, NG 95	Cdc2/Cyclin B, Cdk2/Cyclin A, Cdk2/Cyclin E, Cdk5-p35	2.5404	10.0402	1.77695	2.51299	0.606799		2.5404		10.0402
			168	49.9488	0.758955	0.758955				168	33.6487	0	-13.1678				41.7987	11.5259	0.379478	0.536662		41.7987		11.5259								168	3-H02	3	H	02	JX-401	p38a	41.7987	11.5259	0.379478	0.536662	-0.0586554		41.7987		11.5259
			169	63.8766	85.6607	85.6607				169	25.4843	84.2237	84.2237				44.6804	27.1475	84.9422	1.01607			44.6804		27.1475							169	3-A03	3	A	03	RDEA-119, AR-119, RDEA119, BAY-869766	MEK1, MEK2	44.6804	27.1475	84.9422	1.01607	11.949			44.6804		27.1475
			170	-31.3707	23.1321	23.1321				170	-14.2209	14.6804	14.6804				-22.7958	12.1267	18.9062	5.97626	1	-22.7958		12.1267								170	3-B03	3	B	03	NVP-AEW-541, AEW-541	IGF1R	-22.7958	12.1267	18.9062	5.97626	1.99572		-22.7958		12.1267
			171	-27.3603	11.6552	11.6552				171	0.198989	0	-6.82648				-13.5807	19.4874	5.82761	8.24148	1	-13.5807		19.4874								171	3-C03	3	C	03	IC87114, PIK-39, PIK-23, IC-87114	PI3K	-13.5807	19.4874	5.82761	8.24148	1.13016		-13.5807		19.4874
			172	55.7096	82.3391	82.3391				172	4.59885	74.121	74.121				30.1542	36.1407	78.2301	5.8111			30.1542		36.1407							172	3-D03	3	D	03	PD-158780	EGFR, ErbB2 (HER2), ErbB2/ErbB4	30.1542	36.1407	78.2301	5.8111	8.86455			30.1542		36.1407
			173	16.0156	7.44254	7.44254				173	-31.3406	0	-14.1438				-7.66247	33.4859	3.72127	5.26267	1	-7.66247		33.4859								173	3-E03	3	E	03	Tyrphostin B44, (-) enantiomer	EGFR, HerbB2-neu (HER2)	-7.66247	33.4859	3.72127	5.26267	1.2275		-7.66247		33.4859
			174	-18.0551	62.1399	62.1399				174	-26.6048	0	-2.06621				-22.3299	6.04553	31.0699	43.9395	1	-22.3299		6.04553								174	3-F03	3	F	03	BI 78D3	JNK	-22.3299	6.04553	31.0699	43.9395	3.85618		-22.3299		6.04553
			175	43.2542	14.2206	14.2206				175	-16.3131	16.1758	16.1758				13.4706	42.1205	15.1982	1.38251		13.4706		42.1205								175	3-G03	3	G	03	WHI-P 154, MASTPROM	JAK3, EGFR, Src, Abl, VEGFR, MAPK, PI3K	13.4706	42.1205	15.1982	1.38251	0.988722		13.4706		42.1205
			176	29.7703	32.906	32.906				176	10.4915	0	-4.17808				20.1309	13.6322	16.453	23.268		20.1309		13.6322								176	3-H03	3	H	03	EO-1428	p38a, p38b2	20.1309	13.6322	16.453	23.268	1.11572		20.1309		13.6322
			177	2.61722	8.05013	8.05013				177	13.7533	8.84418	8.84418				8.18525	7.87439	8.44716	0.561474		8.18525		7.87439								177	3-A04	3	A	04	SB-202190, FHPI	p38 MAPK	8.18525	7.87439	8.44716	0.561474	1.03342		8.18525		7.87439
			178	-66.3664	66.177	66.177				178	-25.2466	41.1644	41.1644				-45.8065	29.0761	53.6707	17.6866			-45.8065		29.0761							178	3-B04	3	B	04	Sunitinib Malate, Sutent, SU-11248, PHA-290940AD	c-KIT, FLT3, FMS (CSF1R), VEGFR2, PDGFRb	-45.8065	29.0761	53.6707	17.6866	6.98726			-45.8065		29.0761
			179	0	100	100				179	0	100	100				0	0	100	0			0		0							179	3-C04	3	C	04	Akt 1/2 Kinase inhibitor	Akt1, Akt2	0	0	100	0				0		0
			180	-108.4	0	-0.226704				180	-23.8528	1.24429	1.24429				-66.1262	59.7836	0.622146	0.879847	1	-66.1262		59.7836								180	3-D04	3	D	04	AG 18, RG-50810, TyrphostinA23	EGFR, PDGFR	-66.1262	59.7836	0.622146	0.879847	2.01278		-66.1262		59.7836
			181	0	100	100				181	0	100	100				0	0	100	0			0		0							181	3-E04	3	E	04	SB-218078	Chk1, Cdc2, PKC	0	0	100	0				0		0
			182	0	100	100				182	-123.571	51.484	51.484				-61.7856	87.3781	75.742	34.306							-123.571					182	3-F04	3	F	04	Arcyriaflavin A	CDK4/Cyclin D1, CaMK2	-61.7856	87.3781	75.742	34.306
			183	43.7979	21.6333	21.6333				183	10.7994	0	-6.5411				27.2987	23.3334	10.8167	15.2971		27.2987		23.3334								183	3-G04	3	G	04	SU-5402	VEGFR2, FGFR1, PDGFRb	27.2987	23.3334	10.8167	15.2971	0.429504		27.2987		23.3334
			184	10.689	66.3391	66.3391				184	17.6466	66.5068	66.5068				14.1678	4.91982	66.423	0.118646			14.1678		4.91982							184	3-H04	3	H	04	RWJ-67657	p38a, p38b	14.1678	4.91982	66.423	0.118646	5.8749			14.1678		4.91982
			185	0	100	100				185	0	100	100				0	0	100	0			0		0							185	3-A05	3	A	05	Alsterpaullone	CDK, Cyclin	0	0	100	0				0		0
			186	-134.844	31.4143	31.4143				186	16.2344	0	-4.54338				-59.3046	106.828	15.7072	22.2133	1	-59.3046		106.828								186	3-B05	3	B	05	Y-27632	ROCK, Rho Kinase	-59.3046	106.828	15.7072	22.2133	6.29515		-59.3046		106.828
			187	0	100	100				187	0	100	100				0	0	100	0			0		0							187	3-C05	3	C	05	Imidazolo-oxindole PKR inhibitor C16	PKR	0	0	100	0				0		0
			188	-56.4791	10.5345	10.5345				188	-35.5992	12.4087	12.4087				-46.0392	14.7644	11.4716	1.32522	1	-46.0392		14.7644								188	3-D05	3	D	05	AG 213, Tyrphostin AG 213	EGFR, PDGFR	-46.0392	14.7644	11.4716	1.32522	2.11993		-46.0392		14.7644
			189	23.5477	27.2772	27.2772				189	18.9504	0	-5.8105				21.2491	3.25082	13.6386	19.2879		21.2491		3.25082								189	3-E05	3	E	05	1-Naphthyl PP1, 1-NA-PP 1	v-Src, c-FYN, c-Abl	21.2491	3.25082	13.6386	19.2879	0.734439		21.2491		3.25082
			190	-10.5875	45.7887	45.7887				190	-17.3375	16.484	16.484				-13.9625	4.773	31.1364	20.7216	1	-13.9625		4.773								190	3-F05	3	F	05	ML 9 hydrochloride	MLCK, myosin light chain kinase	-13.9625	4.773	31.1364	20.7216	2.68169		-13.9625		4.773
			191	21.9353	12.1953	12.1953				191	28.4954	4.82449	4.82449				25.2153	4.63868	8.5099	5.21196		25.2153		4.63868								191	3-G05	3	G	05	Ki-8751	VEGFR2, c-KIT, PDGFRa, FGFR2, Flt-3	25.2153	4.63868	8.5099	5.21196	0.65968		25.2153		4.63868
			192	0	100	100				192	0	100	100				0	0	100	0			0		0							192	3-H05	3	H	05	PD-198306	MEK1, MEK2	0	0	100	0				0		0
			193	0	100	100				193	-7.27457	87.4772	87.4772				-3.63728	5.1439	93.7386	8.85498							-7.27457					193	3-A06	3	A	06	NSC-663284	CDK1, CDK2	-3.63728	5.1439	93.7386	8.85498
			194	30.2019	56.1179	56.1179				194	20.442	23.2406	23.2406				25.322	6.9013	39.6792	23.2478			25.322		6.9013							194	3-B06	3	B	06	AS-252424	PI3K	25.322	6.9013	39.6792	23.2478	2.40786			25.322		6.9013
			195	-126.174	46.5719	46.5719				195	-72.8659	59.7517	59.7517				-99.5199	37.6945	53.1618	9.31956			-99.5199		37.6945							195	3-C06	3	C	06	SU-9516	CDK2	-99.5199	37.6945	53.1618	9.31956	8.96441			-99.5199		37.6945
			196	-39.1556	7.92861	7.92861				196	-31.7326	11.5183	11.5183				-35.4441	5.24886	9.72344	2.53827	1	-35.4441		5.24886								196	3-D06	3	D	06	AG 494	EGFR	-35.4441	5.24886	9.72344	2.53827	1.81403		-35.4441		5.24886
			197	46.2804	15.5438	15.5438				197	12.867	33.3219	33.3219				29.5737	23.6269	24.4329	12.571		29.5737		23.6269								197	3-E06	3	E	06	ABT-702 dihydrochloride	Adenosine Kinase (AK)	29.5737	23.6269	24.4329	12.571	1.06517		29.5737		23.6269
			198	-41.862	10.1241	10.1241				198	0.1449	0	-9.45205				-20.8585	29.7033	5.06203	7.1588	1	-20.8585		29.7033								198	3-F06	3	F	06	Ellagic acid	CK2	-20.8585	29.7033	5.06203	7.1588	2.8944		-20.8585		29.7033
			199	62.8738	1.12351	1.12351				199	33.9336	0.228311	0.228311				48.4037	20.4638	0.675912	0.633005		48.4037		20.4638								199	3-G06	3	G	06	ZM 306416 hydrochloride	VEGFR, KDR	48.4037	20.4638	0.675912	0.633005	-0.171737		48.4037		20.4638
			200	0	100	100				200	0	100	100				0	0	100	0			0		0							200	3-H06	3	H	06	TCS 359	FLT3	0	0	100	0				0		0
			201	-28.6829	7.80709	7.80709				201	-1.47533	0	-5.10274				-15.0791	19.2387	3.90355	5.52045	1	-15.0791		19.2387								201	3-A07	3	A	07	NU-2058	CDK1, CDK2	-15.0791	19.2387	3.90355	5.52045	1.09979		-15.0791		19.2387
			202	0	100	100				202	0	100	100				0	0	100	0			0		0							202	3-B07	3	B	07	Ryuvidine	CDK4	0	0	100	0				0		0
			203	21.1975	0	-4.49339				203	12.9887	0	-0.6621				17.0931	5.80451	0	0		17.0931		5.80451								203	3-C07	3	C	07	Compound 401	DNA-PK, mTor	17.0931	5.80451	0	0	0.348076		17.0931		5.80451
			204	25.5465	0	-4.85795				204	16.4898	5.99315	5.99315				21.0181	6.40404	2.99658	4.2378		21.0181		6.40404								204	3-D07	3	D	07	AG 825, Tyrphostin AG 825	ErbB2 (HER2)	21.0181	6.40404	2.99658	4.2378	0.366326		21.0181		6.40404
			205	0	100	100				205	0	100	100				0	0	100	0			0		0							205	3-E07	3	E	07	5-Iodotubercidin	Adenosine Kinase (AK), CK1	0	0	100	0				0		0
			206	23.9348	12.4538	12.4538				206	-10.1957	0	-13.3105				6.86957	24.1339	6.22689	8.80615		6.86957		24.1339								206	3-F07	3	F	07	TBB, NSC 231634	CK2	6.86957	24.1339	6.22689	8.80615	1.01259		6.86957		24.1339
			207	62.1143	10.5885	10.5885				207	15.4483	0	-12.6142				38.7813	32.9978	5.29427	7.48723		38.7813		32.9978								207	3-G07	3	G	07	ZM 323881 hydrochloride	VEGFR2, KDR	38.7813	32.9978	5.29427	7.48723	-0.0452735		38.7813		32.9978
			208	0	100	100				208	0	100	100				0	0	100	0			0		0							208	3-H07	3	H	07	TCS 2312 dihydrochloride	Chk1	0	0	100	0				0		0
			209	0	100	100				209	0	100	100				0	0	100	0			0		0							209	3-A08	3	A	08	PD-0325901, PD 0325901	MEK1, MEK2	0	0	100	0				0		0
			210	-55.5861	14.5852	14.5852				210	-21.8209	6.34703	6.34703				-38.7035	23.8756	10.4661	5.82526	1	-38.7035		23.8756								210	3-B08	3	B	08	TGX-221	PI3K	-38.7035	23.8756	10.4661	5.82526	1.93772		-38.7035		23.8756
			211	55.9783	0	-2.49507				211	70.6413	7.08904	7.08904				63.3098	10.3683	3.54452	5.01271		63.3098		10.3683								211	3-C08	3	C	08	NSC 109555 ditosylate, DDUG	Chk2	63.3098	10.3683	3.54452	5.01271	-0.433662		63.3098		10.3683
			212	3.28662	5.9843	5.9843				212	18.1951	2.91096	2.91096				10.7409	10.5419	4.44763	2.17318		10.7409		10.5419								212	3-D08	3	D	08	Genistein	EGFR	10.7409	10.5419	4.44763	2.17318	0.665022		10.7409		10.5419
			213	30.4922	4.7421	4.7421				213	4.93504	0	-5.20548				17.7136	18.0716	2.37105	3.35317		17.7136		18.0716								213	3-E08	3	E	08	A 83-01	ALK5, ALK4, ALK7	17.7136	18.0716	2.37105	3.35317	0.389461		17.7136		18.0716
			214	-56.4943	4.78936	4.78936				214	9.5425	14.0525	14.0525				-23.4759	46.6951	9.42093	6.55004	1	-23.4759		46.6951								214	3-F08	3	F	08	GSK-650394	SGK1, SGK2	-23.4759	46.6951	9.42093	6.55004	1.78249		-23.4759		46.6951
			215	48.943	0	-0.402232				215	-47.8822	7.94521	7.94521				0.530434	68.4657	3.9726	5.61811		0.530434		68.4657								215	3-G08	3	G	08	NSC 693868	Cdk1/Cyclin B, Cdk5/p25, GSK-3	0.530434	68.4657	3.9726	5.61811	0.904565		0.530434		68.4657
			216	64.4291	3.68353	3.68353				216	15.0286	0	-2.7544				39.7289	34.9314	1.84176	2.60465		39.7289		34.9314								216	3-H08	3	H	08	H 1152, Glycyl dihydrochloride	ROCK2, Rho Kinase	39.7289	34.9314	1.84176	2.60465	1.09131		39.7289		34.9314
			217	70.9781	61.5998	61.5998				217	48.7053	48.6301	48.6301				59.8417	15.7493	55.115	9.17093			59.8417		15.7493							217	3-A09	3	A	09	PD-184161	MEK1, MEK2	59.8417	15.7493	55.115	9.17093	1.89598			59.8417		15.7493
			218	0	100	100				218	0	100	100				0	0	100	0			0		0							218	3-B09	3	B	09	Dovitinib, CHIR-258, TKI-258, GFKI-258	VEGFR, FLT3, c-KIT, PDGFR	0	0	100	0				0		0
			219	59.9412	27.8578	27.8578				219	42.1424	10.3881	10.3881				51.0418	12.5857	19.123	12.3529		51.0418		12.5857								219	3-C09	3	C	09	PHA-665752	MET, RON, FLK1	51.0418	12.5857	19.123	12.3529	0.248195		51.0418		12.5857
			220	0	100	100				220	-136.696	79.7896	79.7896				-68.3479	96.6585	89.8948	14.2909							-136.696					220	3-D09	3	D	09	HDS 029	ErbB2 (HER2), EGFR, ErbB4	-68.3479	96.6585	89.8948	14.2909
			221	0	100	100				221	0	100	100				0	0	100	0			0		0							221	3-E09	3	E	09	Dorsomorphin dihydrochloride, BML-275, AMPK Inhibitor, Compound C	AMPK, ALK2, ALK3, ALK6	0	0	100	0				0		0
			222	-4.32501	0	-5.05373				222	3.91086	0	-19.0525				-0.207077	5.82364	0	0	1	-0.207077		5.82364								222	3-F09	3	F	09	DCA, Dichloroacetate	PDK	-0.207077	5.82364	0	0	0.613994		-0.207077		5.82364
			223	51.7625	47.6655	47.6655				223	40.3266	22.2902	22.2902				46.0445	8.08644	34.9779	17.943			46.0445		8.08644							223	3-G09	3	G	09	Arctigenin, (-)-Arctigenin	MKK1	46.0445	8.08644	34.9779	17.943	1.27298			46.0445		8.08644
			224	12.3392	13.235	13.235				224	-23.1635	0	-4.41781				-5.41214	25.1042	6.61749	9.35854	1	-5.41214		25.1042								224	3-H09	3	H	09	SU 16f	PDGFRb, VEGFR2	-5.41214	25.1042	6.61749	9.35854	0.981556		-5.41214		25.1042
			225	0	100	100				225	6.23396	79.1438	79.1438				3.11698	4.40808	89.5719	14.7475							6.23396					225	3-A10	3	A	10	EKI-785, CL-387785	EGFR (Irreversible)	3.11698	4.40808	89.5719	14.7475
			226	-120.528	2.2982	2.2982				226	-6.96958	0	-0.0684932				-63.7486	80.2976	1.1491	1.62508	1	-63.7486		80.2976								226	3-B10	3	B	10	TX-1918	eEF2K	-63.7486	80.2976	1.1491	1.62508	2.00906		-63.7486		80.2976
			227	-1.35429	9.21132	9.21132				227	2.88038	0	-19.4749				0.763043	2.99436	4.60566	6.51339		0.763043		2.99436								227	3-C10	3	C	10	Dioctanoylglycol	Diacylglycerol (DAG) Kinase inhibitor	0.763043	2.99436	4.60566	6.51339	0.633726		0.763043		2.99436
			228	47.7228	41.9136	41.9136				228	64.1141	35.4941	35.4941				55.9184	11.5904	38.7039	4.53926			55.9184		11.5904							228	3-D10	3	D	10	JNJ 28871063 hydrochloride	EGFR, ErbB2 (HER2), ErbB4	55.9184	11.5904	38.7039	4.53926	1.52956			55.9184		11.5904
			229	0	100	100				229	0	100	100				0	0	100	0			0		0							229	3-E10	3	E	10	CGK 733	ATR, ATM	0	0	100	0				0		0
			230	45.2735	21.6806	21.6806				230	-6.8811	14.395	14.395				19.1962	36.8789	18.0378	5.1517		19.1962		36.8789								230	3-F10	3	F	10	IPA 3	PAK1	19.1962	36.8789	18.0378	5.1517	1.10537		19.1962		36.8789
			231	0	100	100				231	0	100	100				0	0	100	0			0		0							231	3-G10	3	G	10	IKK 16	IKK, IKK2, IKK1	0	0	100	0				0		0
			232	26.5161	15.1658	15.1658				232	14.6596	4.81898	4.81898				20.5878	8.38379	9.99238	7.31629		20.5878		8.38379								232	3-H10	3	H	10	PIM 1 Inhibitor 2	PIM1	20.5878	8.38379	9.99238	7.31629	1.04965		20.5878		8.38379
			233	-26.597	6.28135	6.28135				233	5.60783	0	-5.45662				-10.4946	22.7723	3.14067	4.44158	1	-10.4946		22.7723								233	3-A11	3	A	11	Olomoucine	CDK	-10.4946	22.7723	3.14067	4.44158	0.97782		-10.4946		22.7723
			234	98.0063	34.8385	34.8385				234	86.5693	31.357	31.357				92.2878	8.08719	33.0977	2.46175		92.2878		8.08719								234	3-B11	3	B	11	OSU-03012 hydrochloride, AR-12, NSC-728209	PDK1	92.2878	8.08719	33.0977	2.46175	-0.291893		92.2878		8.08719
			235	54.9641	0	-1.9897				235	61.1662	0	-3.09361				58.0651	4.3855	0	0		58.0651		4.3855								235	3-C11	3	C	11	R 59-022	Diacylglycerol (DAG) Kinase inhibitor	58.0651	4.3855	0	0	-0.148146		58.0651		4.3855
			236	39.4999	8.77925	8.77925				236	-18.6403	0	-15.2968				10.4298	41.1114	4.38963	6.20787		10.4298		41.1114								236	3-D11	3	D	11	Lavendustin A, RG 14355	EGFR, p60 c-Src	10.4298	41.1114	4.38963	6.20787	0.427047		10.4298		41.1114
			237	-41.0349	8.00963	8.00963				237	-25.9179	0	-21.016				-33.4764	10.6893	4.00481	5.66366	1	-33.4764		10.6893								237	3-E11	3	E	11	LFM-A13	Bruton's tyrosine kinase (BTK)	-33.4764	10.6893	4.00481	5.66366	1.23487		-33.4764		10.6893
			238	0	100	100				238	0	100	100				0	0	100	0			0		0							238	3-F11	3	F	11	(5Z)-7-Oxozeaenol	TAK1, MAPKKK	0	0	100	0				0		0
			239	75.8718	85.2151	85.2151				239	53.4916	20.7192	20.7192				64.6817	15.8252	52.9671	45.6055			64.6817		15.8252							239	3-G11	3	G	11	IMD 0354	IKK2	64.6817	15.8252	52.9671	45.6055	4.20449			64.6817		15.8252
			240	75.48	0	-2.60309				240	8.38956	0	-21.143				41.9348	47.4401	0	0		41.9348		47.4401								240	3-H11	3	H	11	Src I1	Src, LCK, VEGFR2	41.9348	47.4401	0	0	0.197927		41.9348		47.4401
			241	-24.0532	5.83	5.83				241	-280.712	1.51147	1.51147				-152.383	181.486	3.67073	3.05366	1	-152.383		181.486								241	4-A02	4	A	02	PP-1, PP1, AGL-1872, Tyrphostin-PP1	Src	-152.383	181.486	3.67073	3.05366	3.71807		-152.383		181.486
			242	23.4683	3.70063	3.70063				242	-205.708	14.8422	14.8422				-91.1199	162.052	9.2714	7.87825	1	-91.1199		162.052								242	4-B02	4	B	02	GDC-0879, AR-00341677	B-RAF	-91.1199	162.052	9.2714	7.87825	1.7388		-91.1199		162.052
			243	44.5239	24.74	24.74				243	-177.656	26.0221	26.0221				-66.5662	157.105	25.381	0.906607	1	-66.5662		157.105								243	4-C02	4	C	02	Brivanib, BMS-540215	VEGFR2, FGFR1, FGFR3, VEGFR3, FGFR2	-66.5662	157.105	25.381	0.906607	2.68047		-66.5662		157.105
			244	0	100	100				244	0	100	100				0	0	100	0			0		0							244	4-D02	4	D	02	BI-6727, volasertib	PLK1	0	0	100	0				0		0
			245	0	100	100				245	0	100	100				0	0	100	0			0		0							245	4-E02	4	E	02	AV-412, MP-412	EGFR, HER2, Erbb2	0	0	100	0				0		0
			246	0	74.5056	74.5056				246	26.2007	75.4398	75.4398				13.1003	18.5267	74.9727	0.660601							26.2007					246	4-F02	4	F	02	CYC-116	Aurora A, Aurora B, VEGFR2	13.1003	18.5267	74.9727	0.660601
			247	15.0498	0	-0.0205211				247	0	89.6399	89.6399				7.52491	10.6418	44.8199	63.385						15.0498						247	4-G02	4	G	02	PD04217903, PF-04217903, PF-4217903	MET, c-MET	7.52491	10.6418	44.8199	63.385							15.0498
			248	0	100	100				248	0	100	100				0	0	100	0			0		0							248	4-H02	4	H	02	SNS-032, BMS387032, BMS-387032	CDK7, CDK2, CDK9	0	0	100	0				0		0
			249	-12.5964	0	-4.09255				249	-271.786	0	-2.82967				-142.191	183.275	0	0	1	-142.191		183.275								249	4-A03	4	A	03	HA 1100 hydrochloride, Hydroxyfasudil	Rho Kinase, ROCK	-142.191	183.275	0	0	2.58723		-142.191		183.275
			250	0	100	100				250	-29.1363	68.1352	68.1352				-14.5682	20.6025	84.0676	22.5318							-29.1363					250	4-B03	4	B	03	ABT-869, Linifanib, AL-39324, RG-3635	VEGFR, PDGFR, KDR, FMS (CSF1R), FLT3	-14.5682	20.6025	84.0676	22.5318
			251	11.4935	11.1043	11.1043				251	-287.292	10.3424	10.3424				-137.899	211.273	10.7234	0.538731	1	-137.899		211.273								251	4-C03	4	C	03	Janex-1, WHI-P131	JAK3	-137.899	211.273	10.7234	0.538731	2.86503		-137.899		211.273
			252	116.249	81.2268	81.2268				252	55.0826	83.0418	83.0418				85.6657	43.2512	82.1343	1.28335			85.6657		43.2512							252	4-D03	4	D	03	AC220, AC-220, Quizartinib	FLT3, FMS (CSF1R), cKIT, PDGFR, RET	85.6657	43.2512	82.1343	1.28335	14.0193			85.6657		43.2512
			253	-17.8054	32.6072	32.6072				253	-230.045	45.4086	45.4086				-123.925	150.076	39.0079	9.05196			-123.925		150.076							253	4-E03	4	E	03	AZ-960	JAK2	-123.925	150.076	39.0079	9.05196	7.62309			-123.925		150.076
			254	0	100	100				254	0	100	100				0	0	100	0			0		0							254	4-F03	4	F	03	CYT11387, CYT387	JAK2	0	0	100	0				0		0
			255	0	100	100				255	0	100	100				0	0	100	0			0		0							255	4-G03	4	G	03	PF562271, PF-562271	FAK, RTKs, Pyk2	0	0	100	0				0		0
			256	0	83.2896	83.2896				256	-107.223	77.1743	77.1743				-53.6114	75.818	80.2319	4.32415							-107.223					256	4-H03	4	H	03	SNS-314	AUR	-53.6114	75.818	80.2319	4.32415
			257	-78.895	11.4069	11.4069				257	-281.746	36.8948	36.8948				-180.32	143.437	24.1508	18.0227	1	-180.32		143.437								257	4-A04	4	A	04	Cyclopolin9	PLK1	-180.32	143.437	24.1508	18.0227	33.3821		-180.32		143.437
			258	-11.506	11.8415	11.8415				258	-147.117	4.00912	4.00912				-79.3116	95.8916	7.92529	5.53831	1	-79.3116		95.8916								258	4-B04	4	B	04	AZD-1152, Barasertib	Aurora Kinase B, AuB	-79.3116	95.8916	7.92529	5.53831	2.90852		-79.3116		95.8916
			259	-1.65561	20.2076	20.2076				259	-98.2013	1.59076	1.59076				-49.9285	68.2681	10.8992	13.1641	1	-49.9285		68.2681								259	4-C04	4	C	04	GSK-1904529A, GSK1904529A	IGF-1R	-49.9285	68.2681	10.8992	13.1641	2.07886		-49.9285		68.2681
			260	33.4727	46.745	46.745				260	-66.3057	62.4858	62.4858				-16.4165	70.5539	54.6154	11.1304			-16.4165		70.5539							260	4-D04	4	D	04	AG13958, AG-013958	VEGFR	-16.4165	70.5539	54.6154	11.1304	7.36988			-16.4165		70.5539
			261	-94.5403	52.0676	52.0676				261	-361.172	60.8702	60.8702				-227.856	188.537	56.4689	6.22439			-227.856		188.537							261	4-E04	4	E	04	BI-D1870	RSK	-227.856	188.537	56.4689	6.22439	21.274			-227.856		188.537
			262	59.1359	10.3446	10.3446				262	-143.702	30.8192	30.8192				-42.2832	143.428	20.5819	14.4777	1	-42.2832		143.428								262	4-F04	4	F	04	E7080	Multi Kinase Inhibitor (VEGFR, FGFR and SCF)	-42.2832	143.428	20.5819	14.4777	1.44248		-42.2832		143.428
			263	0	100	100				263	0	100	100				0	0	100	0			0		0							263	4-G04	4	G	04	PHA690509, PHA-690509	CDK, CDK2/Cyclin A	0	0	100	0				0		0
			264	-41.7884	0	-6.7289				264	-153.969	0	-10.1442				-97.8788	79.3238	0	0	1	-97.8788		79.3238								264	4-H04	4	H	04	SR3677	ROCK2	-97.8788	79.3238	0	0	1.47173		-97.8788		79.3238
			265	30.2268	0	-4.55286				265	-150.228	4.67318	4.67318				-60.0005	127.601	2.33659	3.30443	1	-60.0005		127.601								265	4-A05	4	A	05	C-1	PKC	-60.0005	127.601	2.33659	3.30443	0.398437		-60.0005		127.601
			266	0	100	100				266	-11.8849	4.91105	4.91105				-5.94246	8.4039	52.4555	67.238						-11.8849						266	4-B05	4	B	05	Enzastaurin, LY-317615	AKT, PKCb, S6K, GSK-3b	-5.94246	8.4039	52.4555	67.238							-11.8849
			267	31.3084	39.0323	39.0323				267	-155.499	29.5505	29.5505				-62.0951	132.092	34.2914	6.70462			-62.0951		132.092							267	4-C05	4	C	05	MK-2206	Akt1	-62.0951	132.092	34.2914	6.70462	4.36539			-62.0951		132.092
			268	64.384	25.649	25.649				268	-58.9467	49.5812	49.5812				2.71864	87.208	37.6151	16.9226			2.71864		87.208							268	4-D05	4	D	05	Akt-I-1,2	Akt, Akt1, Akt2	2.71864	87.208	37.6151	16.9226	6.10684			2.71864		87.208
			269	0	100	100				269	0	100	100				0	0	100	0			0		0							269	4-E05	4	E	05	Bisindoylmaleimide X, HCl salt	PKC	0	0	100	0				0		0
			270	-4.26228	13.2417	13.2417				270	-243.151	18.4102	18.4102				-123.706	168.92	15.826	3.65468	1	-123.706		168.92								270	4-F05	4	F	05	GSK690693, GSK-690693	Akt	-123.706	168.92	15.826	3.65468	3.46702		-123.706		168.92
			271	0	100	100				271	-320.611	78.0267	78.0267				-160.305	226.706	89.0133	15.5375							-320.611					271	4-G05	4	G	05	PI-93, PIK-93	PI3K, p110a	-160.305	226.706	89.0133	15.5375
			272	85.4009	21.7061	21.7061				272	-85.2832	24.6742	24.6742				0.0588262	120.692	23.1901	2.09876		0.0588262		120.692								272	4-H05	4	H	05	TAK-715	MAPK, p38MAP	0.0588262	120.692	23.1901	2.09876	0.794993		0.0588262		120.692
			273	-19.4769	6.76511	6.76511				273	-220.032	11.0022	11.0022				-119.754	141.814	8.88368	2.9961	1	-119.754		141.814								273	4-A06	4	A	06	DMPQ dihydrochloride	PDGFR	-119.754	141.814	8.88368	2.9961	4.01436		-119.754		141.814
			274	0	100	100				274	0	100	100				0	0	100	0			0		0							274	4-B06	4	B	06	AP-24534, Ponatinib	Bcr, Abl, Src, pan kinase	0	0	100	0				0		0
			275	-72.965	7.83382	7.83382				275	-255.169	13.0172	13.0172				-164.067	128.838	10.4255	3.66524	1	-164.067		128.838								275	4-C06	4	C	06	SGX-523	cMET	-164.067	128.838	10.4255	3.66524	5.20904		-164.067		128.838
			276	25.5305	19.2934	19.2934				276	-138.215	17.4885	17.4885				-56.3422	115.785	18.391	1.27629	1	-56.3422		115.785								276	4-D06	4	D	06	Akt-I-1	Akt, Akt1	-56.3422	115.785	18.391	1.27629	2.09375		-56.3422		115.785
			277	-23.1829	43.3457	43.3457				277	-243.275	40.7503	40.7503				-133.229	155.629	42.048	1.83526			-133.229		155.629							277	4-E06	4	E	06	BMS-2	MET	-133.229	155.629	42.048	1.83526	8.96402			-133.229		155.629
			278	57.6526	13.937	13.937				278	-139.501	7.39878	7.39878				-40.9244	139.409	10.6679	4.62324	1	-40.9244		139.409								278	4-F06	4	F	06	Ki20227 (+/-), Ki-20227	FMS, KDR, cKIT, PDGFRb, CSF-1	-40.9244	139.409	10.6679	4.62324	0.528214		-40.9244		139.409
			279	-58.8571	15.7912	15.7912				279	-213.33	20.7176	20.7176				-136.094	109.229	18.2544	3.4835	1	-136.094		109.229								279	4-G06	4	G	06	PIK-294	PI3Ka	-136.094	109.229	18.2544	3.4835	8.48836		-136.094		109.229
			280	63.2628	44.5352	44.5352				280	-28.0819	41.4738	41.4738				17.5905	64.5905	43.0045	2.1647			17.5905		64.5905							280	4-H06	4	H	06	YM201636, YM-201636	PIKfyve	17.5905	64.5905	43.0045	2.1647	3.81482			17.5905		64.5905
			281	-30.1552	40.8221	40.8221				281	-197.223	26.7654	26.7654				-113.689	118.134	33.7937	9.93952	1	-113.689		118.134								281	4-A07	4	A	07	PF-02341066, PF-2341066, Crizotinib	ALK, MET	-113.689	118.134	33.7937	9.93952	7.20261		-113.689		118.134
			282	12.5851	15.9843	15.9843				282	-159.861	1.28351	1.28351				-73.6381	121.938	8.63391	10.395	1	-73.6381		121.938								282	4-B07	4	B	07	MLN-8237	Aurora A	-73.6381	121.938	8.63391	10.395	6.15494		-73.6381		121.938
			283	13.9435	44.6076	44.6076				283	-126.688	37.2912	37.2912				-56.3722	99.4414	40.9494	5.17343			-56.3722		99.4414							283	4-C07	4	C	07	XL-147, XL147, SAR-245408	PI3K	-56.3722	99.4414	40.9494	5.17343	6.54574			-56.3722		99.4414
			284	0	100	100				284	0	100	100				0	0	100	0			0		0							284	4-D07	4	D	07	AMG-47a	Lck, Src, VEGFR2, p38a	0	0	100	0				0		0
			285	80.9322	56.1316	56.1316				285	34.4635	62.2343	62.2343				57.6978	32.8583	59.1829	4.31524			57.6978		32.8583							285	4-E07	4	E	07	BMS-3	LIMK	57.6978	32.8583	59.1829	4.31524	5.14826			57.6978		32.8583
			286	-23.1906	40.6933	40.6933				286	-541.563	66.269	66.269				-282.377	366.545	53.4812	18.0848			-282.377		366.545							286	4-F07	4	F	07	KU0063794, KU-0063794, KU-63794	mTOR, TORC1, TORC2	-282.377	366.545	53.4812	18.0848	24.3782			-282.377		366.545
			287	-50.5979	12.9279	12.9279				287	-230.298	21.562	21.562				-140.448	127.067	17.2449	6.10526	1	-140.448		127.067								287	4-G07	4	G	07	R1487, R-1487	MAPK, p38MAP, p38a	-140.448	127.067	17.2449	6.10526	5.6014		-140.448		127.067
			288	11.4684	33.6888	33.6888				288	-388.39	40.4006	40.4006				-188.461	282.743	37.0447	4.74596			-188.461		282.743							288	4-H07	4	H	07	MK-1775, MK1775	Wee-1	-188.461	282.743	37.0447	4.74596	10.3136			-188.461		282.743
			289	0	100	100				289	0	100	100				0	0	100	0			0		0							289	4-A08	4	A	08	Pazopanib hydrochloride, GW-786034, Armala, Votrient	VEGFR1, VEGFR2, VEGFR3, PDGFRa, PDGFRb, KIT	0	0	100	0				0		0
			290	4.84476	10.4734	10.4734				290	-291.995	10.4911	10.4911				-143.575	209.897	10.4822	0.012524	1	-143.575		209.897								290	4-B08	4	B	08	BIBF-1120, Intedanib, Vargatef	VEGFR, PDGFR, FGFR	-143.575	209.897	10.4822	0.012524	3.04441		-143.575		209.897
			291	0	100	100				291	0	100	100				0	0	100	0			0		0							291	4-C08	4	C	08	LY 333531 mesylate, Ruboxistaurin	PKCb	0	0	100	0				0		0
			292	0	100	100				292	0	100	100				0	0	100	0			0		0							292	4-D08	4	D	08	AMG-Tie2-1	TIE-2, TEK	0	0	100	0				0		0
			293	-1.83753	27.5212	27.5212				293	-178.796	34.8233	34.8233				-90.3166	125.128	31.1723	5.1634	1	-90.3166		125.128								293	4-E08	4	E	08	BMS-5	LIMK	-90.3166	125.128	31.1723	5.1634	4.94732		-90.3166		125.128
			294	-60.3283	38.3112	38.3112				294	-475.636	54.3783	54.3783				-267.982	293.667	46.3448	11.3611			-267.982		293.667							294	4-F08	4	F	08	Merck-5, Mk-5, JAK Inhibitor I	JAKs, JAK1, JAK2, JAK3, TYK2	-267.982	293.667	46.3448	11.3611	15.0301			-267.982		293.667
			295	-28.254	0	-1.33387				295	-174.063	0	-8.16195				-101.159	103.103	0	0	1	-101.159		103.103								295	4-G08	4	G	08	RHO-15	ROCK1, RHO	-101.159	103.103	0	0	1.6358		-101.159		103.103
			296	97.6964	27.0898	27.0898				296	-68.3233	21.8197	21.8197				14.6865	117.394	24.4548	3.72654		14.6865		117.394								296	4-H08	4	H	08	Lim2 Kinase Inhibitor	Lim2, Lim-2, LIMK2	14.6865	117.394	24.4548	3.72654	1.72199		14.6865		117.394
			297	13.1319	83.39	83.39				297	0	100	100				6.56593	9.28563	91.695	11.745							13.1319					297	4-A09	4	A	09	Cediranib, AZD-2171, Recentin	VEGFR1, VEGFR2, VEGFR3, KIT, PDGFR	6.56593	9.28563	91.695	11.745
			298	-53.5986	16.4607	16.4607				298	-403.016	21.6611	21.6611				-228.307	247.075	19.0609	3.67725	1	-228.307		247.075								298	4-B09	4	B	09	PHA-739358, Danusertib	Abl, RET, TrkA, Aurora A, FGFR	-228.307	247.075	19.0609	3.67725	6.67838		-228.307		247.075
			299	0	100	100				299	0	100	100				0	0	100	0			0		0							299	4-C09	4	C	09	Alvocidib, HMR-1275, L-868275, MDL-107826A, NSC-649890, L-868276, Flavopiridol	CDK	0	0	100	0				0		0
			300	0	100	100				300	0	100	100				0	0	100	0			0		0							300	4-D09	4	D	09	AT9283, AT-9283	Aurora A, Aurora B, JAK2, JAK3, mutant Abl, Flt3	0	0	100	0				0		0
			301	-24.7056	25.5125	25.5125				301	-488.132	46.5187	46.5187				-256.419	327.692	36.0156	14.8536			-256.419		327.692							301	4-E09	4	E	09	BX912, BX-912	PDK1	-256.419	327.692	36.0156	14.8536	10.6434			-256.419		327.692
			302	14.7658	3.12122	3.12122				302	-85.7866	38.3716	38.3716				-35.5104	71.1013	20.7464	24.9258	1	-35.5104		71.1013								302	4-F09	4	F	09	MP-470, Amuvatinib	Multi Kinase Inhibitor (Flt3, Met, Kit, c-Ret & PDGFR)	-35.5104	71.1013	20.7464	24.9258	2.65047		-35.5104		71.1013
			303	7.47491	5.28438	5.28438				303	-124.115	4.65335	4.65335				-58.32	93.048	4.96887	0.446202	1	-58.32		93.048								303	4-G09	4	G	09	SB242235, SB-242235	MAPK, p38MAP	-58.32	93.048	4.96887	0.446202	1.17019		-58.32		93.048
			304	7.19847	12.3662	12.3662				304	-109.868	3.16046	3.16046				-51.3346	82.7782	7.76331	6.50941	1	-51.3346		82.7782								304	4-H09	4	H	09	AZD-1152-HQPA, Barasertib	Aurora Kinase B, AuB, AurB	-51.3346	82.7782	7.76331	6.50941	1.7786		-51.3346		82.7782
			305	0	100	100				305	0	100	100				0	0	100	0			0		0							305	4-A10	4	A	10	XL-880, GSK-1363089, EXEL-2880, GSK-089, foretinib	MET, VEGFR2, FLT3, TEK	0	0	100	0				0		0
			306	0	100	100				306	0	100	100				0	0	100	0			0		0							306	4-B10	4	B	10	AZD-7762 hydrochloride	Chk	0	0	100	0				0		0
			307	-20.2505	0	-1.44975				307	-197.295	26.7654	26.7654				-108.773	125.189	13.3827	18.926	1	-108.773		125.189								307	4-C10	4	C	10	JNJ-38877605	cMET	-108.773	125.189	13.3827	18.926	3.07456		-108.773		125.189
			308	59.2167	80.4028	80.4028				308	0	100	100				29.6084	41.8725	90.2014	13.8573							59.2167					308	4-D10	4	D	10	AT-7519, AT-7519M	CDK1, CDK2, CDK9	29.6084	41.8725	90.2014	13.8573
			309	21.0908	0	-25.3089				309	-151.663	6.74464	6.74464				-65.2862	122.155	3.37232	4.76918	1	-65.2862		122.155								309	4-E10	4	E	10	CC-401, JNK-401	JNK1, JNK2	-65.2862	122.155	3.37232	4.76918	-0.0102919		-65.2862		122.155
			310	0	100	100				310	0	100	100				0	0	100	0			0		0							310	4-F10	4	F	10	PD173955, PD-173955	BCR-ABL, Src	0	0	100	0				0		0
			311	88.2263	79.7847	79.7847				311	-17.8638	64.7554	64.7554				35.1813	75.017	72.2701	10.6273			35.1813		75.017							311	4-G10	4	G	10	SB590885, SB-590885, GSK-2118436	B-Raf	35.1813	75.017	72.2701	10.6273	13.0836			35.1813		75.017
			312	89.708	82.1925	82.1925				312	0	100	100				44.854	63.4331	91.0963	12.5918							89.708					312	4-H10	4	H	10	ERK2 inhibitor	ERK2, ERK-2	44.854	63.4331	91.0963	12.5918
			313	33.3855	8.35047	8.35047				313	-159.563	4.17761	4.17761				-63.0887	136.435	6.26404	2.95066	1	-63.0887		136.435								313	4-A11	4	A	11	PF-04217903	MET	-63.0887	136.435	6.26404	2.95066	1.48715		-63.0887		136.435
			314	24.8236	24.6885	24.6885				314	-276.714	36.2902	36.2902				-125.945	213.219	30.4893	8.20367	1	-125.945		213.219								314	4-B11	4	B	11	PD-0332991, PD-332991	CDK4, CDK6	-125.945	213.219	30.4893	8.20367	5.07838		-125.945		213.219
			315	-1.815	20.3621	20.3621				315	-61.9301	27.1223	27.1223				-31.8725	42.5078	23.7422	4.78013	1	-31.8725		42.5078								315	4-C11	4	C	11	GSK-461364, GSK461364	PLK1, PLK3	-31.8725	42.5078	23.7422	4.78013	2.68441		-31.8725		42.5078
			316	52.9839	23.8773	23.8773				316	-64.7614	30.9579	30.9579				-5.88872	83.2585	27.4176	5.00678	1	-5.88872		83.2585								316	4-D11	4	D	11	AV951, KRN951, Tivozanib	VEGF-1, VEGF-2, VEGF-3, KIT, PDGF, MAPK	-5.88872	83.2585	27.4176	5.00678	1.95551		-5.88872		83.2585
			317	72.71	29.8904	29.8904				317	-61.2982	21.8928	21.8928				5.70591	94.7582	25.8916	5.65512		5.70591		94.7582								317	4-E11	4	E	11	CP-724714	ErbB2, HER2, EGFR	5.70591	94.7582	25.8916	5.65512	1.22522		5.70591		94.7582
			318	33.4335	78.6001	78.6001				318	-205.258	81.0694	81.0694				-85.9124	168.781	79.8348	1.74605			-85.9124		168.781							318	4-F11	4	F	11	PD173955-Analogue 1	BCR-ABL	-85.9124	168.781	79.8348	1.74605	30.2923			-85.9124		168.781
			319	-32.5131	11.4133	11.4133				319	-236.629	10.8083	10.8083				-134.571	144.332	11.1108	0.427851	1	-134.571		144.332								319	4-G11	4	G	11	SD-06, SD-0006	MAPK, p38MAP	-134.571	144.332	11.1108	0.427851	3.64937		-134.571		144.332
			320	-25.6302	0	-8.95644				320	-120.418	0	-10.6299				-73.0241	67.025	0	0	1	-73.0241		67.025								320	4-H11	4	H	11	PV-1019, NSC-744039	Chk2, Chk-2	-73.0241	67.025	0	0	0.791901		-73.0241		67.025
			321	23.3578	12.4767	12.4767				321	-183.39	9.43932	9.43932				-80.0162	146.193	10.958	2.14772	1	-80.0162		146.193								321	5-A02	5	A	02	MAZ51, MAZ-51	VEGFR-3 (Flt-4)	-80.0162	146.193	10.958	2.14772	19.0241		-80.0162		146.193
			322	-154.307	48.6729	48.6729				322	-455.573	60.9396	60.9396				-304.94	213.027	54.8063	8.67388			-304.94		213.027							322	5-B02	5	B	02	NIK Kinase Inhibitor	NIK	-304.94	213.027	54.8063	8.67388	66.7056			-304.94		213.027
			323	24.4645	5.15722	5.15722				323	-157.252	0	-0.654514				-66.394	128.493	2.57861	3.64671	1	-66.394		128.493								323	5-C02	5	C	02	AB12134C3, PNK inhibitor	PNK	-66.394	128.493	2.57861	3.64671	5.13727		-66.394		128.493
			324	35.2993	9.31199	9.31199				324	-265.395	0	-3.44522				-115.048	212.623	4.65599	6.58457	1	-115.048		212.623								324	5-D02	5	D	02	Quinalizarin	CK2	-115.048	212.623	4.65599	6.58457	8.50787		-115.048		212.623
			325	0	100	100				325	0	100	100				0	0	100	0			0		0							325	5-E02	5	E	02	TG-101348	Flt3, JAK2	0	0	100	0				0		0
			326	0	100	100				326	0	100	100				0	0	100	0			0		0							326	5-F02	5	F	02	CHIR-124	Chk1	0	0	100	0				0		0
			327	0	100	100				327	0	100	100				0	0	100	0			0		0							327	5-G02	5	G	02	PHA-793887	CDK inhibitor, GSK3b	0	0	100	0				0		0
			328	12.3252	35.3278	35.3278				328	-456.006	35.8611	35.8611				-221.84	331.16	35.5945	0.377087			-221.84		331.16							328	5-H02	5	H	02	WYE-354	mTORC1, mTORC2	-221.84	331.16	35.5945	0.377087	33.4434			-221.84		331.16
			329	-26.9564	16.516	16.516				329	-268.679	16.4019	16.4019				-147.818	170.924	16.4589	0.0806947	1	-147.818		170.924								329	5-A03	5	A	03	IC86621, IC-86621	DNA-PKcs, DNA-PK	-147.818	170.924	16.4589	0.0806947	14.7654		-147.818		170.924
			330	0	100	100				330	-291.842	10.7519	10.7519				-145.921	206.364	55.3759	63.1079						-291.842						330	5-B03	5	B	03	Neratinib, HKI-272, CPD-820	EGFR, ErbB2 (HER2)	-145.921	206.364	55.3759	63.1079							-291.842
			331	0	100	100				331	0	100	100				0	0	100	0			0		0							331	5-C03	5	C	03	PERK inhibitor	PERK	0	0	100	0				0		0
			332	48.5082	47.6281	47.6281				332	-126.555	37.1571	37.1571				-39.0235	123.789	42.3926	7.4041			-39.0235		123.789							332	5-D03	5	D	03	WZ4002, WZ-4002	EGFR	-39.0235	123.789	42.3926	7.4041	14.0516			-39.0235		123.789
			333	-24.0895	11.5351	11.5351				333	-361.373	0.0928264	0.0928264				-192.731	238.495	5.81399	8.09094	1	-192.731		238.495								333	5-E03	5	E	03	Cdk1/2 Inhibitor III	Cdk1/cyclin B, Cdk2/cyclin A	-192.731	238.495	5.81399	8.09094	14.0621		-192.731		238.495
			334	0	100	100				334	-436.649	68.3752	68.3752				-218.324	308.757	84.1876	22.3621							-436.649					334	5-F03	5	F	03	AZD-7762, AZD 7762	Chk1, Chk2	-218.324	308.757	84.1876	22.3621
			335	0	100	100				335	0	100	100				0	0	100	0			0		0							335	5-G03	5	G	03	AZD5438, AZD-5438	CDK inhibitor	0	0	100	0				0		0
			336	-119.253	19.835	19.835				336	-394.516	18.3719	18.3719				-256.884	194.641	19.1034	1.03451	1	-256.884		194.641								336	5-H03	5	H	03	TC-A 2317 hydrochloride	Aurora A	-256.884	194.641	19.1034	1.03451	32.4635		-256.884		194.641
			337	-15.7502	20.5347	20.5347				337	-216.557	0	-28.1723				-116.154	141.992	10.2674	14.5202	1	-116.154		141.992								337	5-A04	5	A	04	ST638, ST-638	Protein tyrosine kinase	-116.154	141.992	10.2674	14.5202	12.4476		-116.154		141.992
			338	0	100	100				338	96.68	80.7394	80.7394				48.34	68.3631	90.3697	13.6193							96.68					338	5-B04	5	B	04	EMD-1214063	cMet	48.34	68.3631	90.3697	13.6193
			339	57.9766	9.70074	9.70074				339	-28.3256	0	-15.3459				14.8255	61.0249	4.85037	6.85946		14.8255		61.0249								339	5-C04	5	C	04	PKC theta inhibitor	PKC theta	14.8255	61.0249	4.85037	6.85946	-1.52497		14.8255		61.0249
			340	0	100	100				340	28.1761	85.7816	85.7816				14.0881	19.9235	92.8908	10.0539			14.0881		19.9235							340	5-D04	5	D	04	Pp242	mTor, TORC1, TORC2	14.0881	19.9235	92.8908	10.0539				14.0881		19.9235
			341	0	100	100				341	0	100	100				0	0	100	0			0		0							341	5-E04	5	E	04	RO-5126766	MEK1, BRAF, CRAF inhibitor	0	0	100	0				0		0
			342	0	100	100				342	0	100	100				0	0	100	0			0		0							342	5-F04	5	F	04	LY2784544, LY-2784544	JAK2	0	0	100	0				0		0
			343	0	100	100				343	-327.47	26.8552	26.8552				-163.735	231.556	63.4276	51.7212						-327.47						343	5-G04	5	G	04	R406, R-406, NSC-742317	Flt3, Syk, (IL-2, IL-6 and TNFa) production inhibitor	-163.735	231.556	63.4276	51.7212							-327.47
			344	24.1943	48.4664	48.4664				344	-259.633	38.245	38.245				-117.72	200.697	43.3557	7.22756			-117.72		200.697							344	5-H04	5	H	04	ARQ-197, Tivantinib	HGFR (Met, c-Met)	-117.72	200.697	43.3557	7.22756	23.4011			-117.72		200.697
			345	-11.6303	14.1957	14.1957				345	-185.247	10.8299	10.8299				-98.4389	122.766	12.5128	2.37992	1	-98.4389		122.766								345	5-A05	5	A	05	TG003, TG-003	Clk1, Clk4	-98.4389	122.766	12.5128	2.37992	9.37217		-98.4389		122.766
			346	0	100	100				346	-6.44826	62.9546	62.9546				-3.22413	4.55961	81.4773	26.1951							-6.44826					346	5-B05	5	B	05	SMG-1 Compound 467	SMG-1	-3.22413	4.55961	81.4773	26.1951
			347	-96.1569	62.4978	62.4978				347	-249.498	0	-5.21424				-172.828	108.429	31.2489	44.1926	1	-172.828		108.429								347	5-C05	5	C	05	ILK inhibitor	ILK	-172.828	108.429	31.2489	44.1926	18.0514		-172.828		108.429
			348	56.0007	35.6376	35.6376				348	22.368	41.3479	41.3479				39.1843	23.7819	38.4928	4.03779			39.1843		23.7819							348	5-D05	5	D	05	OSI-906, Linsitinib	IGF-1R	39.1843	23.7819	38.4928	4.03779	5.25103			39.1843		23.7819
			349	7.20601	81.5708	81.5708				349	0	100	100				3.603	5.09542	90.7854	13.0314							7.20601					349	5-E05	5	E	05	BS-181 hydrochloride	CDK7 inhibitor	3.603	5.09542	90.7854	13.0314
			350	0	100	100				350	-35.3796	75.2526	75.2526				-17.6898	25.0172	87.6263	17.499							-35.3796					350	5-F05	5	F	05	AZ 3146, AZ-3146	Monopolar spindle 1 (Mps1) kinase inhibitor	-17.6898	25.0172	87.6263	17.499
			351	-99.6781	48.1991	48.1991				351	-532.566	54.4311	54.4311				-316.122	306.098	51.3151	4.40671			-316.122		306.098							351	5-G05	5	G	05	HMN-214, IVX-214	Plk1	-316.122	306.098	51.3151	4.40671	61.1762			-316.122		306.098
			352	-87.7312	37.8729	37.8729				352	-343.559	53.5703	53.5703				-215.645	180.898	45.7216	11.0997			-215.645		180.898							352	5-H05	5	H	05	AZD-4547	FGFR	-215.645	180.898	45.7216	11.0997	42.9069			-215.645		180.898
			353	34.8076	43.8135	43.8135				353	-166.6	27.3377	27.3377				-65.896	142.416	35.5756	11.6502			-65.896		142.416							353	5-A06	5	A	06	Cyclapolin 9	Plk	-65.896	142.416	35.5756	11.6502	13.1661			-65.896		142.416
			354	-47.2015	84.0977	84.0977				354	-609.878	57.3732	57.3732				-328.54	397.872	70.7354	18.8971			-328.54		397.872							354	5-B06	5	B	06	ENMD-2076, ENMD-981693	Aurora A	-328.54	397.872	70.7354	18.8971	88.0194			-328.54		397.872
			355	0	87.8091	87.8091				355	16.7423	76.0283	76.0283				8.37113	11.8386	81.9187	8.33023							16.7423					355	5-C06	5	C	06	PF-04691502, PF4691502, PF-502	PI3K, mTor	8.37113	11.8386	81.9187	8.33023
			356	1.30889	31.9324	31.9324				356	-316.079	20.7251	20.7251				-157.385	224.427	26.3287	7.92472	1	-157.385		224.427								356	5-D06	5	D	06	INCB018424, Ruxolitinib	JAK1, JAK2, Tyk2	-157.385	224.427	26.3287	7.92472	18.4828		-157.385		224.427
			357	0	100	100				357	0	100	100				0	0	100	0			0		0							357	5-E06	5	E	06	KU-60019	ATM kinase inhibitor	0	0	100	0				0		0
			358	60.0804	64.1014	64.1014				358	13.909	32.1244	32.1244				36.9947	32.6481	48.1129	22.6111			36.9947		32.6481							358	5-F06	5	F	06	BMS 794833, BMS-794833	Met (HGFR), VEGFR2 (KDR, Flk1)	36.9947	32.6481	48.1129	22.6111	6.03648			36.9947		32.6481
			359	53.1486	42.995	42.995				359	-120.17	46.4185	46.4185				-33.5107	122.555	44.7068	2.42076			-33.5107		122.555							359	5-G06	5	G	06	ON-01910, Estybon	Plk1	-33.5107	122.555	44.7068	2.42076	17.5406			-33.5107		122.555
			360	-152.083	7.3075	7.3075				360	-316.627	0.849627	0.849627				-234.355	116.35	4.07856	4.5664	1	-234.355		116.35								360	5-H06	5	H	06	AZD-1480, AZD1480	JAK2, JAK1, JAK3	-234.355	116.35	4.07856	4.5664	14.952		-234.355		116.35
			361	0	100	100				361	0	100	100				0	0	100	0			0		0							361	5-A07	5	A	07	PF431396, PF-431396	PYK2, FAK	0	0	100	0				0		0
			362	0	100	100				362	0	100	100				0	0	100	0			0		0							362	5-B07	5	B	07	AS-703026, MSC1936369B	MEK 1/2	0	0	100	0				0		0
			363	0	100	100				363	0	100	100				0	0	100	0			0		0							363	5-C07	5	C	07	ASC-033, APY 33	IRE-1	0	0	100	0				0		0
			364	0	100	100				364	0	100	100				0	0	100	0			0		0							364	5-D07	5	D	07	PLX-4032, Vemurafenib, Zelboraf	Raf kinase B	0	0	100	0				0		0
			365	78.271	87.2806	87.2806				365	111.316	80.4272	80.4272				94.7934	23.3663	83.8539	4.84606			94.7934		23.3663							365	5-E07	5	E	07	XL-184, XL184, BMS-907351, Cabozantinib malate	Flt3, c-MET, c-Kit, RET, Tie2 receptor, VEGFR-2	94.7934	23.3663	83.8539	4.84606	28.5541			94.7934		23.3663
			366	-3.5748	66.5311	66.5311				366	-337.032	57.3732	57.3732				-170.303	235.79	61.9521	6.47561			-170.303		235.79							366	5-F07	5	F	07	PI3-Kinase a Inhibitor 2	PI3K	-170.303	235.79	61.9521	6.47561	48.553			-170.303		235.79
			367	0	100	100				367	0	100	100				0	0	100	0			0		0							367	5-G07	5	G	07	AZD8330, AZD-8330, ARRY-424704, ARRY-704	MEK	0	0	100	0				0		0
			368	96.264	53.2043	53.2043				368	4.86703	34.3381	34.3381				50.5655	64.6274	43.7712	13.3404			50.5655		64.6274							368	5-H07	5	H	07	BAY 73-4506, Regorafenib	Pan kinase inhibitor (VEGFR, TIE-2, PDGFRb, Raf, Ret, c-Kit, p38 MAPK)	50.5655	64.6274	43.7712	13.3404	4.24869			50.5655		64.6274
			369	0	100	100				369	0	100	100				0	0	100	0			0		0							369	5-A08	5	A	08	(+)-P276, P276-00	Cdk1/cyclin B, Cdk4/Cyclin D1	0	0	100	0				0		0
			370	-29.5711	39.0756	39.0756				370	-375.291	42.5967	42.5967				-202.431	244.461	40.8361	2.48974			-202.431		244.461							370	5-B08	5	B	08	AZD-8055, AZD 8055, AZD8055	mTOR, TORC1, TORC2	-202.431	244.461	40.8361	2.48974	34.09			-202.431		244.461
			371	0	100	100				371	0	100	100				0	0	100	0			0		0							371	5-C08	5	C	08	ASC-069, APY 69	IRE-1	0	0	100	0				0		0
			372	-215.362	62.8258	62.8258				372	-315.04	24.528	24.528				-265.201	70.4827	43.6769	27.0806			-265.201		70.4827							372	5-D08	5	D	08	BMS-754807	IGF-1R	-265.201	70.4827	43.6769	27.0806	34.4656			-265.201		70.4827
			373	48.1054	77.3538	77.3538				373	-202.026	56.711	56.711				-76.9601	176.869	67.0324	14.5967			-76.9601		176.869							373	5-E08	5	E	08	CP466722, CP-466722	ATM inhibitor	-76.9601	176.869	67.0324	14.5967	37.7561			-76.9601		176.869
			374	12.8879	23.5742	23.5742				374	-439.521	24.2821	24.2821				-213.317	319.902	23.9282	0.500513	1	-213.317		319.902								374	5-F08	5	F	08	BIX 02189, BIX-02189	MEK5/ERK5 inhibitor	-213.317	319.902	23.9282	0.500513	25.0188		-213.317		319.902
			375	0	100	100				375	0	100	100				0	0	100	0			0		0							375	5-G08	5	G	08	RAF265, RAF-265, CHIR-265	Kit, PDGFRb, b-Raf, c-Raf, VEGFR2	0	0	100	0				0		0
			376	0	100	100				376	0	100	100				0	0	100	0			0		0							376	5-H08	5	H	08	JAK compound I (VI-53)	JAK	0	0	100	0				0		0
			377	-23.0968	67.9403	67.9403				377	-200.7	65.7494	65.7494				-111.899	125.585	66.8448	1.54923			-111.899		125.585							377	5-A09	5	A	09	CX-4945	CK2, Casein Kinase II	-111.899	125.585	66.8448	1.54923	62.3758			-111.899		125.585
			378	-54.6271	48.029	48.029				378	-581.673	54.3649	54.3649				-318.15	372.678	51.197	4.48015			-318.15		372.678							378	5-B09	5	B	09	OSI-027 hydrochloride	mTOR, TORC1, TORC2	-318.15	372.678	51.197	4.48015	63.4287			-318.15		372.678
			379	0	100	100				379	0	100	100				0	0	100	0			0		0							379	5-C09	5	C	09	ASC-081, APY 81	IRE-1	0	0	100	0				0		0
			380	0	100	100				380	-324.672	4.67147	4.67147				-162.336	229.578	52.3357	67.4074						-324.672						380	5-D09	5	D	09	MK-8033	c-MET	-162.336	229.578	52.3357	67.4074							-324.672
			381	0	100	100				381	0	100	100				0	0	100	0			0		0							381	5-E09	5	E	09	XMD8-92, XMD-8-92	BMK1	0	0	100	0				0		0
			382	0	100	100				382	0	100	100				0	0	100	0			0		0							382	5-F09	5	F	09	IRAK4 Inhibitor	IRAK4 inhibitor	0	0	100	0				0		0
			383	43.2396	48.7944	48.7944				383	-35.549	10.4799	10.4799				3.84527	55.7119	29.6371	27.0924		3.84527		55.7119								383	5-G09	5	G	09	Tipifarnib, NSC-702818, R-115777, Zarnestra, IND 58359	farnesyltransferase inhibitor	3.84527	55.7119	29.6371	27.0924	3.74385		3.84527		55.7119
			384	-30.7882	16.5524	16.5524				384	-209.438	6.35535	6.35535				-120.113	126.325	11.4539	7.21044	1	-120.113		126.325								384	5-H09	5	H	09	Rigel JAK Compound II, Prodrug of VI-53	JAK	-120.113	126.325	11.4539	7.21044	9.98148		-120.113		126.325
			385	-62.8559	77.003	77.003				385	261.231	100	100				99.1875	229.164	88.5015	16.2613			99.1875		229.164							385	5-A10	5	A	10	Dianilinopyrimidine_01	Pan Kinase Kinhibitor (Biological tool)	99.1875	229.164	88.5015	16.2613	5.64168			99.1875		229.164
			386	-10.0344	24.7769	24.7769				386	261.231	100	100				125.598	191.814	62.3885	53.1907			125.598		191.814							386	5-B10	5	B	10	AMG-900	Aurora A, Aurora B, Aurora C	125.598	191.814	62.3885	53.1907	-7.43237			100		191.814
			387	0	100	100				387	0	100	100				0	0	100	0			0		0							387	5-C10	5	C	10	ASC-082, APY 82	IRE-1	0	0	100	0				0		0
			388	0	100	100				388	0	100	100				0	0	100	0			0		0							388	5-D10	5	D	10	GSK-1120212	MEK	0	0	100	0				0		0
			389	0	100	100				389	0	100	100				0	0	100	0			0		0							389	5-E10	5	E	10	AZ628, AZ-628	B-RAF, C-RAF	0	0	100	0				0		0
			390	0	100	100				390	0	100	100				0	0	100	0			0		0							390	5-F10	5	F	10	Merck-22-6	Akt1, Akt2	0	0	100	0				0		0
			391	-31.4145	31.3918	31.3918				391	-440.968	40.3357	40.3357				-236.191	289.598	35.8637	6.32433			-236.191		289.598							391	5-G10	5	G	10	CAL-101, GS-1101	PI3K delta	-236.191	289.598	35.8637	6.32433	36.6661			-236.191		289.598
			392	-0.0669219	84.365	84.365				392	-395.465	31.8028	31.8028				-197.766	279.589	58.0839	37.1671			-197.766		279.589							392	5-H10	5	H	10	TBK1 Inhibitor	TBK1 Inhibitor	-197.766	279.589	58.0839	37.1671	42.7304			-197.766		279.589
			393	-3.06069	0	-1.91316				393	0	100	100				-1.53035	2.16424	50	70.7107						-3.06069						393	5-A11	5	A	11	BIRB 796, Doramapimod	p38 MAPK	-1.53035	2.16424	50	70.7107							-3.06069
			394	-153.691	46.5226	46.5226				394	0	100	100				-76.8457	108.676	73.2613	37.8142							-153.691					394	5-B11	5	B	11	BKM120, BKM-120, NVP-BKM-120	PI3K	-76.8457	108.676	73.2613	37.8142
			395	0	100	100				395	0	100	100				0	0	100	0			0		0							395	5-C11	5	C	11	ASC-086, APY 86	IRE-1	0	0	100	0				0		0
			396	0	100	100				396	0	100	100				0	0	100	0			0		0							396	5-D11	5	D	11	BGT-226, NVP-BGT-226, NVP-BGT226	PI3K, mTOR	0	0	100	0				0		0
			397	-51.6365	12.993	12.993				397	0	100	100				-25.8183	36.5126	56.4965	61.5233	89	185				-51.6365						397	5-E11	5	E	11	S-99	ASK	-25.8183	36.5126	56.4965	61.5233							-51.6365
			398	32.3668	85.2883	85.2883				398	0	100	100				16.1834	22.8868	92.6441	10.4028							32.3668					398	5-F11	5	F	11	PF 4708671, PF-4708671	p70 ribosomal S6 kinase (S6K1) inhibitor	16.1834	22.8868	92.6441	10.4028
			399	-9.58188	38.9633	38.9633				399	0	100	100				-4.79094	6.77541	69.4816	43.1595							-9.58188					399	5-G11	5	G	11	PIK-294	PI3K	-4.79094	6.77541	69.4816	43.1595
			400	21.9744	19.2008	19.2008				400	0	100	100				10.9872	15.5382	59.6004	57.1337						21.9744						400	5-H11	5	H	11	R788, R-788, Fostamatinib disodium, R935788, R-935788, NSC-745942	Flt3, Syk	10.9872	15.5382	59.6004	57.1337							21.9744
																																														367	185	182	10
																																														402
																											P1	1	2	3	4	5	6	7	8	9	10	11	12
																											A	DMSO	1	9	17	25	33	41	49	57	65	73	BDQ
																											B		2	10	18	26	34	42	50	58	66	74
																											C		3	11	19	27	35	43	51	59	67	75
																											D		4	12	20	28	36	44	52	60	68	76
																											E		5	13	21	29	37	45	53	61	69	77
																											F		6	14	22	30	38	46	54	62	70	78
																											G		7	15	23	31	39	47	55	63	71	79
																											H		8	16	24	32	40	48	56	64	72	80
																											P2	1	2	3	4	5	6	7	8	9	10	11	12
																											A	DMSO	81	89	97	105	113	121	129	137	145	153	BDQ
																											B		82	90	98	106	114	122	130	138	146	154
																											C		83	91	99	107	115	123	131	139	147	155
																											D		84	92	100	108	116	124	132	140	148	156
																											E		85	93	101	109	117	125	133	141	149	157
																											F		86	94	102	110	118	126	134	142	150	158
																											G		87	95	103	111	119	127	135	143	151	159
																											H		88	96	104	112	120	128	136	144	152	160
																											P3	1	2	3	4	5	6	7	8	9	10	11	12
																											A	DMSO	161	169	177	185	193	201	209	217	225	233	BDQ
																											B		162	170	178	186	194	202	210	218	226	234
																											C		163	171	179	187	195	203	211	219	227	235
																											D		164	172	180	188	196	204	212	220	228	236
																											E		165	173	181	189	197	205	213	221	229	237
																											F		166	174	182	190	198	206	214	222	230	238
																											G		167	175	183	191	199	207	215	223	231	239
																											H		168	176	184	192	200	208	216	224	232	240
																											P4	1	2	3	4	5	6	7	8	9	10	11	12
																											A	DMSO	241	249	257	265	273	281	289	297	305	313	BDQ
																											B		242	250	258	266	274	282	290	298	306	314
																											C		243	251	259	267	275	283	291	299	307	315
																											D		244	252	260	268	276	284	292	300	308	316
																											E		245	253	261	269	277	285	293	301	309	317
																											F		246	254	262	270	278	286	294	302	310	318
																											G		247	255	263	271	279	287	295	303	311	319
																											H		248	256	264	272	280	288	296	304	312	320
																											P5	1	2	3	4	5	6	7	8	9	10	11	12
																											A	DMSO	321	329	337	345	353	361	369	377	385	393	BDQ
																											B		322	330	338	346	354	362	370	378	386	394
																											C		323	331	339	347	355	363	371	379	387	395
																											D		324	332	340	348	356	364	372	380	388	396
																											E		325	333	341	349	357	365	373	381	389	397
																											F		326	334	342	350	358	366	374	382	390	398
																											G		327	335	343	351	359	367	375	383	391	399
																											H		328	336	344	352	360	368	376	384	392	400
[truncated: 83 more columns]

## Sheet: Analysis z' Stanley
Z' analysis, as described by Stanley et al. 2014
															Normalized to cell count														Analysis intrim step 1															Analysis intrim step 2 (for IF function)
Plate 1A	Feature: MEAN_CircSpotTotalIntenCh2
		DMSO	2	3	4	5	6	7	8	9	10	11	BDQ			DMSO	2	3	4	5	6	7	8	9	10	11	BDQ			DMSO	2	3	4	5	6	7	8	9	10	11	BDQ			DMSO	2	3	4	5	6
	A	14898.5	13263.8		11989		16004.6	16911.8	9245.76		11595.4	10701.1	7031.72		A	2.06323	1.61459	#VALUE!	1.57668	#VALUE!	2.06992	2.63958	1.87922	#VALUE!	2.10442	1.5181	0.895418		A	-0.0307467	-2.55471	#VALUE!	-2.76799	#VALUE!	0.00692273	3.21174	-1.06593	#VALUE!	0.201034	-3.09755	-6.60064		A		3.66287	#VALUE!	3.1977	#VALUE!	-1.5665
	B	19052.6	20209.1	15269.6	12472.2			16576.9		15780.7	9918.68	9604.58	7757.9		B	2.40473	2.98378	2.87888	3.00318	#VALUE!	#VALUE!	3.14373	#VALUE!	1.94272	1.35058	2.03832	1.08441		B	1.89048	5.14813	4.55802	5.25728	#VALUE!	#VALUE!	6.04801	#VALUE!	-0.708693	-4.03996	-0.170841	-5.53738		B	-0.245334	-0.120217	0.0462857	-0.0813536	#VALUE!	#VALUE!
	C	15330.5		22765.2	13047.3	9319.03		17846.8	15272.9	16345.9	10634.3	16559.1			C	1.95143	#VALUE!	7.25931	1.81162	1.43968	#VALUE!	3.94753	3.17787	3.16964	2.15095	2.74203			C	-0.65967	#VALUE!	29.2016	-1.44622	-3.53873	#VALUE!	10.57	6.24008	6.19378	0.462804	3.78811			C	1.917	#VALUE!	0.0703859	2.82217	3.42971	#VALUE!
	D		15873.5	10726.7			22621.9	21062.9	14477.3	11331.5	21089	11720.6			D		2.05935	1.38911	#VALUE!	#VALUE!	5.86515	4.90406	3.85341	2.22362	5.64934	1.50592			D		-0.052563	-3.82319	#VALUE!	#VALUE!	21.3583	15.9513	10.0406	0.871588	20.1441	-3.16605			D		4.65076	3.44425	#VALUE!	#VALUE!	0.08358
	E	16582.9	20938.5		34524.3		12370				12666.1	19618.8	6575.53		E	2.13449	2.62519	#VALUE!	7.49714	#VALUE!	4.1566	#VALUE!	#VALUE!	#VALUE!	6.63492	4.39195	0.976467		E	0.370204	3.1308	#VALUE!	30.5396	#VALUE!	11.7463	#VALUE!	#VALUE!	#VALUE!	25.6889	13.0703	-6.14467		E	0.353821	-0.182013	#VALUE!	0.280664	#VALUE!	#VALUE!
	F	14739.9	13348.6		15287	14730.4	19115.1	25501.7	12038.3	14182.7	19516.5	16337.5			F	1.9549	3.30984	#VALUE!	1.91015	2.2792	3.56825	13.3447	1.73014	6.42623	4.77877	3.49466			F	-0.640194	6.98248	#VALUE!	-0.891903	1.18427	8.43627	63.437	-1.90461	24.5148	15.2465	8.02229			F	3.22378	-0.0959086	#VALUE!	3.83407	-0.75602	0.55774
	G	16772.3	24682.6	14392.1	9053.99	13425.5	19467.3	11142.1		16880	9367.09	14605.1			G	2.11238	3.48378	2.02079	3.72899	3.59354	4.45681	1.61667	#VALUE!	2.43648	1.67359	2.004			G	0.245799	7.96105	-0.269462	9.34058	8.57858	13.4352	-2.543	#VALUE!	2.06914	-2.22276	-0.363948			G	-0.862411	0.138732	4.49096	0.0611708	0.105915	0.355202
	H	14743.5	18278.7	16847.6	22720.6	10049.1	13938.1	38346.8	16870.4	24805.5	12122.3	15201	6476.16		H	1.85968	3.47834	5.87637	5.0659	1.5951	2.53145	12.9288	2.22799	3.89657	1.57025	2.01631	0.924637		H	-1.17587	7.93047	21.4214	16.8618	-2.66433	2.60338	61.0972	0.896207	10.2833	-2.80415	-0.294671	-6.43626		H		-0.115147	-0.0488032	0.148649	3.73389	0.0279927
															average DMSO	2.06869
															SD DMSO	0.177751
Plate 1B	Feature: MEAN_CircSpotTotalIntenCh2
		DMSO	2	3	4	5	6	7	8	9	10	11	BDQ			DMSO	2	3	4	5	6	7	8	9	10	11	BDQ			DMSO	2	3	4	5	6	7	8	9	10	11	BDQ
	A		80041.9		124130		86707.9	94643.8	84694.2	29213.3	91450.1	76894.3	32961.2		A		8.47094	#VALUE!	12.8953	#VALUE!	7.97975	10.9872	14.6151	10.363	11.2388	7.31769	3.19856		A		-1.46707	#VALUE!	-0.155475	#VALUE!	-1.61268	-0.721115	0.354359	-0.906165	-0.646532	-1.80895	-3.03006
	B	107069	100810	78799.4	87217.1	106165		108850		113741	99881.2	72020.1	37527.8		B	11.823	11.3219	14.1319	11.9738	52.5311	#VALUE!	16.9919	#VALUE!	10.3646	11.5496	8.92774	3.4764		B	-0.473334	-0.62189	0.211122	-0.428644	11.5946	#VALUE!	1.05898	#VALUE!	-0.905692	-0.554387	-1.33165	-2.9477
	C	118999		153019	86426.1	86536.6		102433	95314.6	121419	60373.2	104255	37321.3		C	19.5883	#VALUE!	20.3645	15.0332	9.88199	#VALUE!	16.9199	13.9963	14.2695	11.526	13.9528	3.87271		C	1.82867	#VALUE!	2.05878	0.478329	-1.04876	#VALUE!	1.03764	0.17092	0.251929	-0.561389	0.15803	-2.83021
	D	100479	104039	73760.9			58269	116791	84341.1	59578	105931	85232.4	37388.2		D	9.53225	10.5463	9.3927	#VALUE!	#VALUE!	19.4554	19.5401	8.97532	8.57484	44.4527	8.73372	3.75723		D	-1.15244	-0.85182	-1.19381	#VALUE!	#VALUE!	1.78929	1.81439	-1.31754	-1.43626	9.19974	-1.38916	-2.86445
	E	112297	98417.9		201744						74831	160065	35267.3		E	13.881	11.476	#VALUE!	43.1169	#VALUE!	#VALUE!	#VALUE!	#VALUE!	#VALUE!	15.5671	28.4307	3.1718		E	0.13674	-0.576223	#VALUE!	8.80375	#VALUE!	#VALUE!	#VALUE!	#VALUE!	#VALUE!	0.636592	4.45	-3.03799
	F	123175	77909		99463.2	71258.2	103459	136768	91094.9	80528	93930.8	156025	37494.4		F	13.2418	11.1538	#VALUE!	10.924	9.65297	31.1717	52.3215	9.95572	24.3434	10.3573	23.8534	3.20712		F	-0.0527353	-0.671741	#VALUE!	-0.739848	-1.11665	5.26259	11.5324	-1.0269	3.23833	-0.90784	3.09308	-3.02753
	G	119513	119619	92234.2	29210.1	76014.3	138970	89761.5		99273.2	71033.7	113749	35427.4		G	12.4519	17.1694	9.38198	15.3495	16.4962	30.2306	9.11562	#VALUE!	11.6985	8.0528	13.7661	3.80001		G	-0.286905	1.1116	-1.19699	0.572085	0.912011	4.98358	-1.27595	#VALUE!	-0.510262	-1.59102	0.102688	-2.85176
	H		80065.2	102336	132130	73050.1	109202	89517.7	104718	98594.7	119161	104194	35396.8		H		10.3257	9.89041	21.9375	7.3721	13.6656	8.72237	10.1856	9.39444	12.0292	9.97167	3.69448		H		-0.917231	-1.04626	2.52511	-1.79282	0.0728949	-1.39253	-0.958761	-1.19329	-0.412225	-1.02217	-2.88305
															average DMSO	13.4197
															SD DMSO	3.37325
Plate 1A	Feature: ValidObjectCount
		DMSO	2	3	4	5	6	7	8	9	10	11	BDQ
	A	7221	8215	124	7604	740	7732	6407	4920	634	5510	7049	7853
	B	7923	6773	5304	4153	847	41	5273	33	8123	7344	4712	7154
	C	7856	48	3136	7202	6473	73	4521	4806	5157	4944	6039	8064
	D	2941	7708	7722	58	76	3857	4295	3757	5096	3733	7783	6644
	E	7769	7976	68	4605	90	2976	505	58	31	1909	4467	6734
	F	7540	4033	19	8003	6463	5357	1911	6958	2207	4084	4675	5388
	G	7940	7085	7122	2428	3736	4368	6892	30	6928	5597	7288	7700
	H	7928	5255	2867	4485	6300	5506	2966	7572	6366	7720	7539	7004
Plate 1B	Feature: ValidObjectCount
		DMSO	2	3	4	5	6	7	8	9	10	11	BDQ
	A	9961	9449	595	9626	477	10866	8614	5795	2819	8137	10508	10305
	B	9056	8904	5576	7284	2021	36	6406	15	10974	8648	8067	10795
	C	6075	0	7514	5749	8757	489	6054	6810	8509	5238	7472	9637
	D	10541	9865	7853	61	32	2995	5977	9397	6948	2383	9759	9951
	E	8090	8576	40	4679	125	211	595	80	26	4807	5630	11119
	F	9302	6985	121	9105	7382	3319	2614	9150	3308	9069	6541	11691
	G	9598	6967	9831	1903	4608	4597	9847	20	8486	8821	8263	9323
	H	9528	7754	10347	6023	9909	7991	10263	10281	10495	9906	10449	9581
															Normalized to cell count														Analysis intrim step 1															Analysis intrim step 2 (for IF function)
	Feature: MEAN_CircSpotTotalIntenCh2
Plate 2A		DMSO	2	3	4	5	6	7	8	9	10	11	BDQ			DMSO	2	3	4	5	6	7	8	9	10	11	BDQ			DMSO	2	3	4	5	6	7	8	9	10	11	BDQ			DMSO	2	3	4	5	6
	A	17629.2	18623.5		11417.8	13798.5	16119.2		23262.7		19189.6		6398.42		A	2.8698	4.34621	#VALUE!	1.92381	1.84004	1.97587	#VALUE!	3.99085	#VALUE!	5.24163	#VALUE!	0.871363		A	1.01001	9.12739	#VALUE!	-4.19108	-4.65163	-3.90483	#VALUE!	7.17362	#VALUE!	14.0504	#VALUE!	-9.97745		A		0.936627	#VALUE!	2.62121	2.69561	2.81585
	B		19841.2	16764.3		16379.9	30629.3	14937.4		14892.2		18887.2	6409.35		B		3.47298	2.75367	#VALUE!	2.78997	13.8594	1.94371	#VALUE!	2.00272	#VALUE!	10.528	0.936766		B		4.32635	0.371533	#VALUE!	0.57112	61.4313	-4.08166	#VALUE!	-3.75722	#VALUE!	43.115	-9.61787		B		1.13607	1.52477	#VALUE!	1.37859	0.791747
	C	19494	17214		16377.2		35428.2	23221.8	5781.18	13163.7	19432.6	19953			C	2.68772	9.57398	#VALUE!	3.58913	#VALUE!	3.98877	3.27528	2.67523	2.43817	4.60162	4.66301			C	0.00891551	37.8698	#VALUE!	4.9649	#VALUE!	7.16215	3.23939	-0.0597095	-1.36307	10.5316	10.8691			C	-1.56445	1.01604	#VALUE!	-0.480365	#VALUE!	-0.141278
	D			9113.78	39491.9	19801.2	7493.07	9938.2		15374.5	12770.9	13753.6			D		#VALUE!	2.57306	25.4622	10.8262	4.13982	1.48199	#VALUE!	2.09719	9.20755	1.91288			D		#VALUE!	-0.621462	125.224	44.7547	7.99262	-6.62022	#VALUE!	-3.23779	35.8552	-4.25113			D		#VALUE!	4.29749	0.0390474	-0.00519678	-0.174357
	E	20456.3	21768.2	15853.1		18784.2	17145.5	28936.2	22746.3	15817.7	13411	11510.3			E	2.90697	16.0651	3.14858	#VALUE!	2.77709	2.49534	8.23455	14.2164	2.42416	2.01276	1.58653			E	1.21439	73.5581	2.54278	#VALUE!	0.500294	-1.04877	30.5056	63.3942	-1.44011	-3.70203	-6.04544			E	0.676147	0.324674	0.440518	#VALUE!	1.4666	1.62692
	F	17494.5	21392.2	17089.8	3459.05		15273.9		4039.9	18071	13756.6	5969.85			F	2.43928	8.87277	2.06974	2.66696	#VALUE!	2.13174	#VALUE!	0.691645	2.82271	2.52045	3.49933			F	-1.357	34.0145	-3.38876	-0.105186	#VALUE!	-3.04785	#VALUE!	-10.9655	0.751129	-0.910722	4.47118			F	3.41947	0.0619509	2.37259	1.63698	#VALUE!	2.723
	G	20756.1		14868.6	15814.7	18041.8	15069.4			12314.1		40723.2	6244.25		G	2.67441	#VALUE!	2.74329	2.15695	3.36161	2.43487	#VALUE!	#VALUE!	1.70014	#VALUE!	8.45406	0.892036		G	-0.0642283	#VALUE!	0.314444	-2.90926	3.71402	-1.38125	#VALUE!	#VALUE!	-5.42082	#VALUE!	31.7125	-9.86379		G	4.62662	#VALUE!	1.52581	2.42939	1.13299	3.99007
	H	19530.4	12327.9	11227.3	22016.2		18560.4	16263.9	17778.6	12955.8	22634.4		8035.11		H	2.53839	1.86843	1.69776	4.783	#VALUE!	2.71153	3.09023	3.71316	2.25319	6.94733	#VALUE!	1.16518		H	-0.812083	-4.49553	-5.43391	11.5289	#VALUE!	0.139839	2.22195	5.64686	-2.38014	23.4284	#VALUE!	-8.36201		H		3.2382	3.49243	0.688168	#VALUE!	1.51709
															average DMSO	2.68609
															SD DMSO	0.181883
	Feature: MEAN_CircSpotTotalIntenCh2
Plate 2B		DMSO	2	3	4	5	6	7	8	9	10	11	BDQ			DMSO	2	3	4	5	6	7	8	9	10	11	BDQ			DMSO	2	3	4	5	6	7	8	9	10	11	BDQ
	A		107989		95684.3	65027.1	84859.1	68583.9	83795.1		80692.4		30575.4		A		17.8849	#VALUE!	10.3297	10.1955	9.51229	9.90381	12.0534	#VALUE!	13.5073	#VALUE!	3.33538		A		12.4094	#VALUE!	2.40176	2.22399	1.31896	1.83758	4.68494	#VALUE!	6.6108	#VALUE!	-6.86312
	B	93368.8	103673	93666.2		76648.6	106421	77373.2	71500.9	74476.8	92615.3	79941.3	31067.7		B	9.31173	15.5502	14.6057	#VALUE!	10.7321	55.4856	8.43673	12.5528	11.0352	18.6386	72.6079	3.58542		B	1.0533	9.31694	8.06577	#VALUE!	2.93475	62.2163	-0.105754	5.34653	3.33629	13.4079	84.8969	-6.53191
	C	76278.5	74546.9		45104.3		76057.8	87610.2	24061.6	62366.4		108346	31165		C	7.45635	54.6532	#VALUE!	6.5635	#VALUE!	7.74756	10.3767	4.67306	8.95425	#VALUE!	19.3996	3.52346		C	-1.40438	61.1136	#VALUE!	-2.58708	#VALUE!	-1.01864	2.46393	-5.09119	0.579768	#VALUE!	14.4159	-6.61399
	D	86307.6		36094.7	113307	36433.4	31738	49032.4		91017.6	67505.3	77952	29165.7		D	8.90228	#VALUE!	7.45143	12.2098	8.34098	7.45372	5.51174	#VALUE!	10.3453	21.6017	8.86423	3.26677		D	0.510931	#VALUE!	-1.41091	4.89216	-0.232582	-1.40786	-3.98026	#VALUE!	2.42234	17.3329	0.460524	-6.954
	E	89939.7	68481.5	86800.3	112512	81392.8	86209.2	150437	91431.4	107591	104660	80438.1	27713.5		E	9.2521	27.2076	9.4215	21.0854	12.1283	22.6093	37.8933	34.9776	12.547	27.4842	8.54906	3.28787		E	0.974312	24.7586	1.1987	16.649	4.78413	18.6675	38.9132	35.0509	5.33885	25.125	0.0430443	-6.92605
	F	85146.5	95918.2	104702	21226.5		81559.3		16135	86231.6	79465.6	45741.4	28954.8		F	8.22433	10.1094	10.9923	9.71465	#VALUE!	9.54021	#VALUE!	2.61041	10.708	10.9638	6.98341	3.35514		F	-0.387101	2.10993	3.27942	1.58702	#VALUE!	1.35595	#VALUE!	-7.82343	2.90284	3.24166	-2.03085	-6.83695
	G	85100.7		108318	94162.8	95930.6	54896.4			82682.4		45899.7	30981.7		G	7.95259	#VALUE!	13.7897	10.4128	14.5064	7.33321	#VALUE!	#VALUE!	10.5127	#VALUE!	14.1186	3.6462		G	-0.747054	#VALUE!	6.98497	2.51177	7.93423	-1.5675	#VALUE!	#VALUE!	2.64413	#VALUE!	7.42064	-6.4514
	H		62963.3	71667.8	102988		91010.5	110665	90173.1	57855	55782.4				H		8.18768	7.01525	15.6731	#VALUE!	10.4803	14.9245	17.3878	9.39053	7.20144	#VALUE!			H		-0.435646	-1.98868	9.47973	#VALUE!	2.60115	8.48809	11.751	1.15767	-1.74204	#VALUE!
															average DMSO	8.51657
															SD DMSO	0.754932
	Feature: ValidObjectCount
Plate 2A		DMSO	2	3	4	5	6	7	8	9	10	11	BDQ
	A	6143	4285	76	5935	7499	8158	0	5829	172	3661	31	7343
	B	4166	5713	6088	146	5871	2210	7685	0	7436	11	1794	6842
	C	7253	1798	109	4563	26	8882	7090	2161	5399	4223	4279	8059
	D	1887	92	3542	1551	1829	1810	6706	173	7331	1387	7190	7662
	E	7037	1355	5035	41	6764	6871	3514	1600	6525	6663	7255	8064
	F	7172	2411	8257	1297	34	7165	75	5841	6402	5458	1706	7935
	G	7761	100	5420	7332	5367	6189	105	445	7243	64	4817	7000
	H	7694	6598	6613	4603	334	6845	5263	4788	5750	3258	112	6896
	Feature: ValidObjectCount
Plate 2B		DMSO	2	3	4	5	6	7	8	9	10	11	BDQ
	A	8520	6038	869	9263	6378	8921	6925	6952	57	5974	97	9167
	B	10027	6667	6413	631	7142	1918	9171	5696	6749	4969	1101	8665
	C	10230	1364	459	6872	50	9817	8443	5149	6965	63	5585	8845
	D	9695	121	4844	9280	4368	4258	8896	56	8798	3125	8794	8928
	E	9721	2517	9213	5336	6711	3813	3970	2614	8575	3808	9409	8429
	F	10353	9488	9525	2185	0	8549	68	6181	8053	7248	6550	8630
	G	10701	13	7855	9043	6613	7486	90	427	7865	0	3251	8497
	H	7831	7690	10216	6571	145	8684	7415	5186	6161	7746	65	9222
															Normalized to cell count														Analysis intrim step 1															Analysis intrim step 2 (for IF function)
	Feature: MEAN_CircSpotTotalIntenCh2
Plate 3A		BDQ	2	3	4	5	6	7	8	9	10	11	DMSO			DMSO	2	3	4	5	6	7	8	9	10	11	BDQ			DMSO	2	3	4	5	6	7	8	9	10	11	BDQ			DMSO	2	3	4	5	6
	A		7489.16	6219.2	10302.6			12389		5745.83		12249.9	3283.71		A	0	1.00109	5.85612	1.51286	#VALUE!	#VALUE!	1.81443	#VALUE!	2.02033	#VALUE!	1.76486	0.460419		A	-1.59889	-0.108501	7.1195	0.653404	#VALUE!	#VALUE!	1.10238	#VALUE!	1.40891	#VALUE!	1.02858	-0.913434		A	2.90937	1.85233	0.941492	0.890836	#VALUE!	#VALUE!
	B	9040.89	13638.5	12568.1	14900.8	19465.3	8463.86		14182.2		18511.1	3944.21	3612.17		B	1.23763	2.58451	2.20764	5.94844	6.89771	2.60426	#VALUE!	2.2419	#VALUE!	2.55819	0.817283	0.482846		B	0.243651	2.24885	1.68777	7.25694	8.67018	2.27825	#VALUE!	1.73877	#VALUE!	2.20966	-0.382147	-0.880046		B	-1.42028	0.530331	0.591858	0.347024	0.0268104	0.459376
	C	10170.9	6561.99	12300.8			18887.4	9064.07	6745.68	6481.52	10567.3	6813.28			C	1.3906	1.434	1.87999	#VALUE!	#VALUE!	4.77317	1.17122	0.888642	1.21309	1.57158	1.15971	0		C	0.471394	0.536001	1.19998	#VALUE!	#VALUE!	5.50724	0.144781	-0.275911	0.207111	0.740825	0.127642	-1.59889		C	0.974383	1.17683	0.320486	#VALUE!	#VALUE!	0.915838
	D		8520.98	6763.59	17702.7	14241.8	13087	8774.18	10258		7295.97	7844.08	3818.65		D	0	1.1671	5.17094	2.38484	2.14938	1.9192	1.12982	1.47321	#VALUE!	1.90794	1.16105	0.484785		D	-1.59889	0.138644	6.09943	1.95157	1.60103	1.25835	0.0831464	0.594374	#VALUE!	1.24159	0.129647	-0.877159		D	2.76769	1.33569	0.812314	0.429958	0.717451	0.804387
	E	10327.2	9841.19	9409.48		8907.41	7392.11		8444.51			13212.3	4475.6		E	1.38211	1.416	1.37264	#VALUE!	1.65381	1.18179	#VALUE!	1.19695	#VALUE!	#VALUE!	1.93928	0.564887		E	0.458754	0.5092	0.444656	#VALUE!	0.863242	0.160521	#VALUE!	0.183093	#VALUE!	#VALUE!	1.28824	-0.757906		E	0.711816	0.7211	1.23917	#VALUE!	0.200471	1.45209
	F	11631.7	41235.4	11680.5		11182.8	13267.4	8881.61	14242.8	10765.3	7459.23		3867.47		F	1.45269	19.1971	4.16567	#VALUE!	2.78525	3.58773	1.76118	2.2723	1.55658	1.44671	#VALUE!	0.523551		F	0.563828	26.9811	4.60282	#VALUE!	2.54769	3.7424	1.02309	1.78403	0.718497	0.55492	#VALUE!	-0.819446		F	0.891043	0.109115	0.182747	#VALUE!	0.454484	0.0934875
	G	11081.1	9834.47	7593.83	7557.59	9014.89	6286.04	6336.67	7214.63	7026.69		5419.63	3810.28		G	1.51423	1.3768	1.19531	1.30213	1.38627	0.858397	0.956912	0.97023	1.81287	#VALUE!	4.94943	0.467921		G	0.655446	0.45084	0.180652	0.339683	0.464935	-0.320939	-0.174273	-0.154445	1.10005	#VALUE!	5.76966	-0.902266		G	0.569716	0.73471	1.4235	0.667485	0.788676	2.90298
	H	10610.4	7147.59	8492.63	9764.54				6182.37	9654.54	8709.55	5445.75			H	1.61449	0.972461	1.92271	3.91678	#VALUE!	#VALUE!	#VALUE!	1.56002	1.50242	1.38621	1.07496	0		H	0.804707	-0.151124	1.26358	4.23228	#VALUE!	#VALUE!	#VALUE!	0.723618	0.637858	0.46485	0.00147387	-1.59889		H	-1.10643	2.71782	0.243774	0.7666	#VALUE!	#VALUE!
															average DMSO	1.07397
															SD DMSO	0.671697
	Feature: MEAN_CircSpotTotalIntenCh2
Plate 3B		DMSO	2	3	4	5	6	7	8	9	10	11	BDQ			DMSO	2	3	4	5	6	7	8	9	10	11	BDQ			DMSO	2	3	4	5	6	7	8	9	10	11	BDQ
	A	89103.9	82375	79958.7	87094.2		99884.6	96357.2		65834.3	91667.9	92048.8			A	10.0853	10.0703	57.8573	12.2702	#VALUE!	91.0525	10.4656	#VALUE!	14.6299	50.174	9.96414	0		A	0.378116	0.375157	9.77887	0.808073	#VALUE!	16.3112	0.452955	#VALUE!	1.27241	8.26693	0.354269	-1.60652
	B		111159	104110	110816	85585.1	83025.7		108733		99699.1	42803.2	33987		B	0	14.8648	13.9296	21.501	9.34539	13.8909	#VALUE!	13.2536	#VALUE!	11.3734	8.00808	3.27807		B	-1.60652	1.31864	1.13461	2.62454	0.232507	1.12699	#VALUE!	1.00158	#VALUE!	0.631585	-0.0306528	-0.961445
	C	104343	85943	95338.7			139781	87559.3	52491.5	69826.2	93707.8	58254.9	38706.1		C	11.6924	14.7163	10.1879	#VALUE!	#VALUE!	44.6015	9.92961	6.44938	8.89506	8.95354	6.45055	3.9895		C	0.694364	1.28941	0.398308	#VALUE!	#VALUE!	7.17035	0.347473	-0.33738	0.143891	0.155398	-0.337152	-0.821446
	D	103086	101790	92662.5	109968	117113	114761	85429.7	84392.4	178606	56461.8	106798	32341.8		D	11.3518	11.1052	40.8745	12.7116	15.263	14.806	10.374	9.92268	129.707	12.8468	10.5741	3.16301		D	0.627342	0.578813	6.43693	0.894933	1.39701	1.30707	0.434917	0.34611	23.9177	0.921534	0.474289	-0.984086
	E	92124.5	94300.5	114523		83933	87633.3		92458			111225	33239.8		E	10.175	10.4384	14.7259	#VALUE!	9.05524	15.0031	#VALUE!	10.0323	#VALUE!	#VALUE!	10.4919	3.64312		E	0.395763	0.447595	1.2913	#VALUE!	0.175411	1.34586	#VALUE!	0.367687	#VALUE!	#VALUE!	0.458122	-0.889609
	F	99126.7	89862.6	111642	170623	106006	95371.6	101661	89655.5	93081	99645.3		36286.9		F	11.7088	23.1844	12.4866	40.1466	14.4895	9.94698	10.2419	11.908	8.9252	13.2878	#VALUE!	3.35741		F	0.697589	2.9558	0.850641	6.2937	1.2448	0.350891	0.408932	0.736792	0.149822	1.00831	#VALUE!	-0.945832
	G	84974.6	98232.9	105382	88890.9	78127.2	74819.3	86063.2	124585	70930.8		62923	33794		G	10.2974	10.2337	14.3514	9.52437	10.5421	8.56056	8.72409	15.4495	11.7222	#VALUE!	9.06019	3.48536		G	0.419858	0.407304	1.21761	0.267727	0.467993	0.0780664	0.110247	1.43369	0.700217	#VALUE!	0.176385	-0.920654
	H		74992.6	89078.2	84726				86318.5	109549	86542.9	90356.8	34081.2		H	0	8.51028	9.76093	28.8773	#VALUE!	#VALUE!	#VALUE!	12.3294	11.9765	13.3451	9.57879	3.16387		H	-1.60652	0.0681723	0.314279	4.07608	#VALUE!	#VALUE!	#VALUE!	0.819723	0.750271	1.01959	0.278438	-0.983916
															average DMSO	8.16385
															SD DMSO	5.08171
	Feature: ValidObjectCount
Plate 3A		BDQ	2	3	4	5	6	7	8	9	10	11	DMSO
	A	5507	7481	1062	6810	362	369	6828	583	2844	969	6941	7132
	B	7305	5277	5693	2505	2822	3250	88	6326	729	7236	4826	7481
	C	7314	4576	6543	228	46	3957	7739	7591	5343	6724	5875	7670
	D	6542	7301	1308	7423	6626	6819	7766	6963	2	3824	6756	7877
	E	7472	6950	6855	60	5386	6255	104	7055	77	115	6813	7923
	F	8007	2148	2804	684	4015	3698	5043	6268	6916	5156	146	7387
	G	7318	7143	6353	5804	6503	7323	6622	7436	3876	256	1095	8143
	H	6572	7350	4417	2493	78	7	171	3963	6426	6283	5066	6977
	Feature: ValidObjectCount
Plate 3B		DMSO	2	3	4	5	6	7	8	9	10	11	BDQ
	A	8835	8180	1382	7098	52	1097	9207	778	4500	1827	9238	11205
	B	8482	7478	7474	5154	9158	5977	134	8204	163	8766	5345	10368
	C	8924	5840	9358	289	112	3134	8818	8139	7850	10466	9031	9702
	D	9081	9166	2267	8651	7673	7751	8235	8505	1377	4395	10100	10225
	E	9054	9034	7777	0	9269	5841	112	9216	19	57	10601	9124
	F	8466	3876	8941	4250	7316	9588	9926	7529	10429	7499	182	10808
	G	8252	9599	7343	9333	7411	8740	9865	8064	6051	104	6945	9696
	H	8986	8812	9126	2934	112	0	112	7001	9147	6485	9433	10772
															Normalized to cell count														Analysis intrim step 1															Analysis intrim step 2 (for IF function)
	Feature: MEAN_CircSpotTotalIntenCh2
Plate 4A		BDQ	2	3	4	5	6	7	8	9	10	11	DMSO			DMSO	2	3	4	5	6	7	8	9	10	11	BDQ			DMSO	2	3	4	5	6	7	8	9	10	11	BDQ			DMSO	2	3	4	5	6
	A	36352.3	37551.3	35716.2	46336	28856.7	36818.3	38528.8		31595		28350.7			A	4.77127	5.77624	4.97024	30.3048	3.55378	5.0847	8.38311	#VALUE!	24.4922	#VALUE!	4.48091	0		A	0.440663	2.02899	0.755131	40.7957	-1.48355	0.936023	6.14908	#VALUE!	31.6091	#VALUE!	-0.0182452	-7.10021		A	-1.39076	1.0098	1.31638	0.155938	2.19793	1.37588
	B	38701.2	29939.3		35541.5			31682.6	32922.4	42284		29722.2	18537.4		B	5.37666	4.00311	#VALUE!	5.83988	#VALUE!	#VALUE!	8.74002	4.73499	6.51726	#VALUE!	5.08158	2.5675		B	1.39747	-0.773395	#VALUE!	2.12957	#VALUE!	#VALUE!	6.71316	0.383326	3.20014	#VALUE!	0.9311	-3.04234		B	0.0888997	1.80564	#VALUE!	0.749949	#VALUE!	#VALUE!
	C	31174.7	26566.6	31857.4	33963.7	28683.4	45386.1	31465			36942.2	33989.2	18929.8		C	4.59466	4.54518	4.61434	5.48066	6.05775	6.34061	7.31403	#VALUE!	#VALUE!	4.68869	5.49542	2.85603		C	0.161524	0.0833241	0.192638	1.56183	2.4739	2.92096	4.45943	#VALUE!	#VALUE!	0.310147	1.58516	-2.58633		C	0.98081	1.54833	1.52092	0.722991	0.981403	0.989498
	D	33982.4		15077.5	28336.8	23385.3	29609				24213	25211.4	17845.7		D	4.84287	#VALUE!	10.3412	6.85125	7.28969	4.72383	#VALUE!	#VALUE!	#VALUE!	15.9087	4.26445	3.21023		D	0.553814	#VALUE!	9.24386	3.72801	4.42096	0.365676	#VALUE!	#VALUE!	#VALUE!	18.0431	-0.36036	-2.02653		D	0.322281	#VALUE!	0.852808	1.06269	0.761601	1.43082
	E	30485.6		36550.6	48842.1		37411.9	20734.6	33992.8	37655.8	30320.1	22051.7	15583		E	3.78281	#VALUE!	6.98329	14.7604	#VALUE!	8.50271	6.08589	6.03887	6.50922	3.11551	4.04989	2.51014		E	-1.12158	#VALUE!	3.9367	16.2282	#VALUE!	6.3381	2.51838	2.44407	3.18744	-2.17623	-0.699462	-3.13299		E	2.93884	#VALUE!	1.04881	0.706774	#VALUE!	0.785464
	F	30270.5			24226	34381.2	24463.6	37413.2	43361.9	31333.2		28343	17418		F	3.67138	#VALUE!	#VALUE!	3.47925	5.10258	3.66002	8.1227	9.05071	4.685	#VALUE!	17.0536	3.49759		F	-1.29769	#VALUE!	#VALUE!	-1.60135	0.964289	-1.31564	5.73751	7.2042	0.304304	#VALUE!	19.8525	-1.57237		F	2.87302	#VALUE!	#VALUE!	1.98511	1.3307	2.13858
	G	37543.2	31287.8				43126.3	41803.3	38224.2	32501.1	19566.2	38906.5			G	5.01044	4.02778	#VALUE!	#VALUE!	#VALUE!	6.59423	6.95447	4.85695	4.41831	12.4626	5.65501	0		G	0.818663	-0.734416	#VALUE!	#VALUE!	#VALUE!	3.3218	3.89115	0.57608	-0.117179	12.5966	1.83738	-7.10021		G	0.570508	#VALUE!	#VALUE!	#VALUE!	#VALUE!	1.20539
	H	31077.6			40392.2	20018.8	23564.9	31861.4	18049.3	32545.4	19328.9	37803.9	17768.2		H	3.88956	#VALUE!	#VALUE!	4.87299	3.70376	6.15433	6.18669	4.78127	4.78187	13.9761	4.4675	2.45926		H	-0.952855	#VALUE!	#VALUE!	0.601419	-1.24651	2.62655	2.67769	0.456469	0.457409	14.9886	-0.039449	-3.21341		H	2.47003	#VALUE!	#VALUE!	1.1848	2.05485	0.81169
															average DMSO	4.49246
															SD DMSO	0.632722
	Feature: MEAN_CircSpotTotalIntenCh2
Plate 4B		DMSO	2	3	4	5	6	7	8	9	10	11	BDQ			DMSO	2	3	4	5	6	7	8	9	10	11	BDQ			DMSO	2	3	4	5	6	7	8	9	10	11	BDQ
	A		110082	108315	110286	84256.2	98071.7	93557.3				86103.8	33253.2		A	0	11.0779	10.44	17.3215	8.76026	14.0423	12.6617	#VALUE!	#VALUE!	#VALUE!	8.90606	3.13857		A	-2.42112	3.22916	2.90377	6.41368	2.04703	4.74114	4.03695	#VALUE!	#VALUE!	#VALUE!	2.12139	-0.820303
	B	54292.9	95236.8	60289.9	83640.5	56875.5		86162.8	112315	134288		109290	34481		B	4.99107	11.0844	18.7527	8.63609	5.92824	#VALUE!	8.65089	12.4366	16.9898	#VALUE!	17.0022	3.44672		B	0.124563	3.23243	7.14364	1.9837	0.60256	#VALUE!	1.99124	3.92212	6.24451	#VALUE!	6.25081	-0.66313
	C	52678.7	89684.8	111384	73959.1	85299.4	105026	79597.2			93571.6	66780.4	35144.7		C	5.21985	12.0156	12.313	7.4488	12.0005	13.4632	14.1531	#VALUE!	#VALUE!	12.6636	9.08206	3.47211		C	0.241248	3.70743	3.85912	1.37812	3.69969	4.44573	4.79765	#VALUE!	#VALUE!	4.03794	2.21116	-0.65018
	D	52008.9		43621.4	67646.4	66189.9	81878.6					67340.7	33310.1		D	5.10943	#VALUE!	25.4947	17.8722	13.0116	9.83526	#VALUE!	#VALUE!	#VALUE!	#VALUE!	10.8754	3.24754		D	0.184931	#VALUE!	10.5824	6.69457	4.21541	2.59533	#VALUE!	#VALUE!	#VALUE!	#VALUE!	3.12587	-0.764722
	E	53528		100054	126006		102672	47702.3	89910.3	151134	84540.2	66655.3	31459.5		E	5.19891	#VALUE!	18.1651	31.9164	#VALUE!	17.175	14.0839	13.6725	28.0085	8.98504	9.51539	2.96089		E	0.23057	#VALUE!	6.84397	13.8578	#VALUE!	6.33893	4.76236	4.5525	11.8646	2.16168	2.43218	-0.910926
	F	54721.6	49337.6		82964.6	102647	82133.2	161709	148661	71502		95147.7	35472.7		F	5.4471	19.9103	#VALUE!	11.8861	12.4693	8.79088	61.0914	32.2964	11.4992	#VALUE!	49.8156	3.37257		F	0.357159	7.73407	#VALUE!	3.64133	3.93882	2.06265	28.7384	14.0516	3.44402	#VALUE!	22.9872	-0.700951
	G	55711.5				117978	96745.3	100104	88973.7	79087.9	58058.8	101357	37949.9		G	5.77681	#VALUE!	#VALUE!	#VALUE!	53.2152	21.7699	12.6489	8.153	8.2212	16.327	11.2631	3.69486		G	0.525324	#VALUE!	#VALUE!	#VALUE!	24.7212	8.68256	4.03043	1.7373	1.77208	5.90643	3.3236	-0.536568
	H	58721.1		75744.7	84996.6	71402.4	60081.2	131393	68045.7	76268.1		78356.2	36779.7		H	6.23168	#VALUE!	32.8896	7.6484	9.39505	10.1746	28.0934	8.62649	8.78159	#VALUE!	7.01991	3.35857		H	0.75733	#VALUE!	14.3541	1.47993	2.3708	2.76842	11.9079	1.9788	2.05791	#VALUE!	1.15937	-0.708094
															average DMSO	4.74686
															SD DMSO	1.9606
	Feature: ValidObjectCount
Plate 4A		BDQ	2	3	4	5	6	7	8	9	10	11	DMSO
	A	7619	6501	7186	1529	8120	7241	4596	688	1290	32	6327	7706
	B	7198	7479	518	6086	126	64	3625	6953	6488	45	5849	7220
	C	6785	5845	6904	6197	4735	7158	4302	337	68	7879	6185	6628
	D	7017	77	1458	4136	3208	6268	101	219	50	1522	5912	5559
	E	8059	142	5234	3309	72	4400	3407	5629	5785	9732	5445	6208
	F	8245	660	75	6963	6738	6684	4606	4791	6688	566	1662	4980
	G	7493	7768	50	64	0	6540	6011	7870	7356	1570	6880	4316
	H	7990	71	721	8289	5405	3829	5150	3775	6806	1383	8462	7225
	Feature: ValidObjectCount
Plate 4B		DMSO	2	3	4	5	6	7	8	9	10	11	BDQ
	A	10158	9937	10375	6367	9618	6984	7389	631	501	54	9668	10595
	B	10878	8592	3215	9685	9594	45	9960	9031	7904	92	6428	10004
	C	10092	7464	9046	9929	7108	7801	5624	493	86	7389	7353	10122
	D	10179	42	1711	3785	5087	8325	60	106	73	946	6192	10257
	E	10296	71	5508	3948	123	5978	3387	6576	5396	9409	7005	10625
	F	10046	2478	144	6980	8232	9343	2647	4603	6218	241	1910	10518
	G	9644	813	117	122	2217	4444	7914	10913	9620	3556	8999	10271
	H	9423	60	2303	11113	7600	5905	4677	7888	8685	926	11162	10951
															Normalized to cell count														Analysis intrim step 1															Analysis intrim step 2 (for IF function)
	Feature: MEAN_CircSpotTotalIntenCh2
Plate 5A		BDQ	2	3	4	5	6	7	8	9	10	11	DMSO			DMSO	2	3	4	5	6	7	8	9	10	11	BDQ			DMSO	2	3	4	5	6	7	8	9	10	11	BDQ			DMSO	2	3	4	5	6
	A	36059.9	30952.3	41663.8	39278.1	38401	28514.7			40842.1	49306.5	36576.6			A	4.41531	19.3331	6.06283	10.8085	5.43692	6.16534	#VALUE!	#VALUE!	15.4764	26.0468	4.36006			A	-0.295747	14.9064	1.38317	6.21928	0.74533	1.48764	#VALUE!	#VALUE!	10.9761	21.748	-0.352051	-4.79522		A	4.06282	0.677706	1.49998	1.0708	1.51128	1.48418
	B	35539.1	68775.8				45973.8		42220.4	47554.7	38061.2	68644.7			B	3.93393	16.2783	#VALUE!	#VALUE!	#VALUE!	35.1213	#VALUE!	8.41883	11.1161	7.90308	15.594			B	-0.78631	11.7933	#VALUE!	#VALUE!	#VALUE!	30.9955	#VALUE!	3.78407	6.53275	3.25849	11.096	-4.79522		B	4.12192	1.42888	#VALUE!	#VALUE!	#VALUE!	1.25064
	C	32412.3	30716.7		23582.2	56396							15172		C	3.64143	3.9345	#VALUE!	3.17264	18.2689	#VALUE!	#VALUE!	#VALUE!	#VALUE!	#VALUE!	#VALUE!	2.22007		C	-1.08438	-0.785722	#VALUE!	-1.56211	13.8219	#VALUE!	#VALUE!	#VALUE!	#VALUE!	#VALUE!	#VALUE!	-2.53283		C		1.66808	#VALUE!	3.50525	0.702731	#VALUE!
	D	32480.6	28410	25598		24002.9	35646.3		81773.9				14248.6		D	4.0887	3.80576	5.93782	#VALUE!	4.53055	6.36201	#VALUE!	26.7235	#VALUE!	#VALUE!	#VALUE!	2.05399		D	-0.628591	-0.916916	1.25578	#VALUE!	-0.178314	1.68805	#VALUE!	22.4376	#VALUE!	#VALUE!	#VALUE!	-2.70207		D	1.9922	1.64149	1.50344	#VALUE!	1.59424	1.50187
	E	40710.5		41053.4		34390.9		19261.7	25683.7			46918	13076		E	6.33134	#VALUE!	5.63766	#VALUE!	22.6703	#VALUE!	18.397	15.5001	#VALUE!	#VALUE!	6.55096	1.63205		E	1.65679	#VALUE!	0.949894	#VALUE!	18.3072	#VALUE!	13.9525	11.0003	#VALUE!	#VALUE!	1.88061	-3.13206		E	-0.367314	#VALUE!	1.52068	#VALUE!	#VALUE!	#VALUE!
	F	32095.2					23134.3	36686	33181.2			29034.3	16046.5		F	4.86511	#VALUE!	#VALUE!	#VALUE!	#VALUE!	7.82888	13.3162	5.2744	#VALUE!	#VALUE!	23.9755	2.03973		F	0.162624	#VALUE!	#VALUE!	#VALUE!	#VALUE!	3.18288	8.77474	0.579711	#VALUE!	#VALUE!	19.6372	-2.71661		F	1.20653	#VALUE!	#VALUE!	#VALUE!	#VALUE!	1.03444
	G	42177.2				57145.7	24610			26719.6	42612.9	37964.9			G	5.6629	#VALUE!	#VALUE!	#VALUE!	13.4019	5.90028	#VALUE!	#VALUE!	6.33917	8.48862	8.50087			G	0.975613	#VALUE!	#VALUE!	#VALUE!	8.86211	1.21752	#VALUE!	#VALUE!	1.66478	3.8552	3.86768	-4.79522		G	-0.671748	#VALUE!	#VALUE!	#VALUE!	1.45717	1.51923
	H		33301	61312.9	30774.2	54602.2	68302.3	15431.1		42479.6	35939.2	31246.8			H		7.03741	16.7247	7.25464	10.677	8.95181	4.006	#VALUE!	6.18424	27.9248	5.28532			H	-4.79522	2.37633	12.2483	2.5977	6.0853	4.32721	-0.712863	#VALUE!	1.50689	23.6618	0.590838	-4.79522		H		1.51794	1.22183	1.48582	1.45979	1.31896
															average DMSO	4.70553
															SD DMSO	0.981297
	Feature: MEAN_CircSpotTotalIntenCh2
Plate 5B		DMSO	2	3	4	5	6	7	8	9	10	11	BDQ			DMSO	2	3	4	5	6	7	8	9	10	11	BDQ			DMSO	2	3	4	5	6	7	8	9	10	11	BDQ
	A	54268.4	93041.1	110889	99981.6	93429.7	89527.5			96663.4			31529		A	5.04682	9.71912	12.5482	9.48773	9.91192	11.6557	#VALUE!	#VALUE!	34.3265	0	#VALUE!	2.90536		A	-0.389387	11.9978	19.4982	11.3843	12.5089	17.132	#VALUE!	#VALUE!	77.2366	-13.7694	#VALUE!	-6.06679
	B	53693	149998	115736	34433.8	56014.4	182288		133198	176385			32680.5		B	4.75118	36.3279	13.8011	16.9125	14.304	40.4544	#VALUE!	21.9509	36.5642	0	#VALUE!	4.13887		B	-1.17319	82.5426	22.8198	31.0687	24.1531	93.4828	#VALUE!	44.4265	83.169	-13.7694	#VALUE!	-2.79651
	C		87571.5		60592.4	106875	51161.5						32884.1		C		8.23041	#VALUE!	4.96944	9.60932	20.19	#VALUE!	#VALUE!	#VALUE!	#VALUE!	#VALUE!	4.30533		C	-13.7694	8.05091	#VALUE!	-0.594521	11.7067	39.7581	#VALUE!	#VALUE!	#VALUE!	#VALUE!	#VALUE!	-2.35519
	D	55435.1	110201	81147.8	48768.9	49984.3	120808		120590	122606			35606.8		D	5.72263	10.0779	12.2155	32.4477	8.06198	14.4162	#VALUE!	15.1153	12.1669	#VALUE!	#VALUE!	3.75322		D	1.40231	12.9489	18.6163	72.2555	7.60439	24.4505	#VALUE!	26.3041	18.4873	#VALUE!	#VALUE!	-3.81895
	E	51602.8		130286				31371.1	96940.7				34470.8		E	4.95323	#VALUE!	12.3365	#VALUE!	#VALUE!	#VALUE!	15.1625	21.1846	#VALUE!	#VALUE!	#VALUE!	3.99894		E	-0.637495	#VALUE!	18.9369	#VALUE!	#VALUE!	#VALUE!	26.4291	42.3949	#VALUE!	#VALUE!	#VALUE!	-3.16752
	F	54536.3		146038		62068.5	51754.4	125192	146639				34695.2		F	5.35457	#VALUE!	43.6847	#VALUE!	23.7265	7.21316	27.7834	18.3207	#VALUE!	#VALUE!	#VALUE!	3.22746		F	0.426526	#VALUE!	102.047	#VALUE!	49.134	5.35399	59.8896	34.8022	#VALUE!	#VALUE!	#VALUE!	-5.21285
	G	53671.9			123191	166109	79811.7			62104	146942		34307.1		G	4.9011	#VALUE!	#VALUE!	15.9326	34.484	14.091	#VALUE!	#VALUE!	6.56282	23.2982	#VALUE!	3.0615		G	-0.775713	#VALUE!	#VALUE!	28.4709	77.6541	23.5886	#VALUE!	#VALUE!	3.62982	47.9985	#VALUE!	-5.65284
	H	59447.5	150088	137221	108996	126558	120922	53646.5		98491.9	137420				H	5.6263	22.1369	17.8906	16.6966	25.786	11.5373	7.72893	#VALUE!	9.94969	19.0622	#VALUE!			H	1.14694	44.9197	33.662	30.4965	54.5942	16.8181	6.72141	#VALUE!	12.609	36.7681	#VALUE!	-13.7694
															average DMSO	5.19369
															SD DMSO	0.377189
	Feature: ValidObjectCount
Plate 5A		BDQ	2	3	4	5	6	7	8	9	10	11	DMSO
	A	8167	1601	6872	3634	7063	4625	49	44	2639	1893	8389	5631
	B	9034	4225	370	54	0	1309	106	5015	4278	4816	4402	5681
	C	8901	7807	125	7433	3087	892	213	69	108	172	170	6834
	D	7944	7465	4311	422	5298	5603	67	3060	852	684	393	6937
	E	6430	15	7282	1	1517	54	1047	1657	92	58	7162	8012
	F	6597	113	912	174	404	2955	2755	6291	159	94	1211	7867
	G	7448	667	274	610	4264	4171	726	104	4215	5020	4466	6988
	H	5099	4732	3666	4242	5114	7630	3852	162	6869	1287	5912	6208
	Feature: ValidObjectCount
Plate 5B		DMSO	2	3	4	5	6	7	8	9	10	11	BDQ
	A	10753	9573	8837	10538	9426	7681	93	0	2816	8548	37	10852
	B	11301	4129	8386	2036	3916	4506	135	6068	4824	16250	14	7896
	C	9516	10640	48	12193	11122	2534	105	70	67	31	54	7638
	D	9687	10935	6643	1503	6200	8380	92	7978	10077	218	0	9487
	E	10418	120	10561	238	359	177	2069	4576	107	80	24	8620
	F	10185	159	3343	968	2616	7175	4506	8004	191	101	27	10750
	G	10951	322	221	7732	4817	5664	671	73	9463	6307	0	11206
	H	10566	6780	7670	6528	4908	10481	6941	175	9899	7209	106	10300
					Z' analysis		Inhibition analysis																				Combined								Ordered non cytotoxic z'
DO NOT CHANGE - REQUIRED FOR ANALYSYS				Compound #			Compound #	% inhibition	% cytotoxicity	% cytotoxicity	SD % inhibition	SD % cytotoxicity		Compound #	% inhibition	% cytotoxicity	% cytotoxicity	SD % inhibition	SD % cytotoxicity		Average inhibition	sd	Average cytotoxicity	sd			z'	Average inhibition	sd	Average cytotoxicity	sd		Location	Compound	z'	Average inhibition	sd	Average cytotoxicity	sd		Compound	Inhibition A	Inhibition B	Cell loss A	Cell loss B	average		Compound	Inhibition A
Row	Column	Value		Bedaquilin (4uM)	-4.28329		Bedaquilin (4uM)	100	4.84283	4.84283	5.92305	9.93245		Bedaquilin (4uM)	100	0	-2.37117	5.74214	13.0915		100	1.42109e-14	2.42142	3.4244		Bedaquilin (4uM)	-4.28329	100	1.42109e-14	2.42142	3.4244		OICR2-F8	134	-13.2858	123.282	1.90559	29.4111	12.8289		134	121.934	124.629	20.3397	38.4825	123.282		56	-9.42022
1	1			DMSO	0		DMSO	1.2539e-15	1.86985e-15	1.86985e-15	16.2987	5.10452		DMSO	-1.74305e-14	0	-1.09314e-15	10.7025	4.13541		-8.0883e-15	1.32119e-14	9.34925e-16	1.32218e-15		DMSO	0	-8.0883e-15	1.32119e-14	9.34925e-16	1.32218e-15		All	Bedaquilin (4uM)	-4.28329	100	1.42109e-14	2.42142	3.4244		Bedaquilin (4uM)	#N/A	#N/A	#N/A	#N/A	100		58	2.611
2	1			1	-2.84383		1	30.4008	0	-6.14283				1	43.2916	1.4075	1.4075				36.8462	9.1152	0.703748	0.99525		1	-2.84383	36.8462	9.1152	0.703748	0.99525		OICR2-D7	124	-7.49568	70.2708	6.08997	10.0019	2.06359		124	74.5771	65.9646	8.54268	11.461	70.2708		103	27.3948
3	1			2	3.20054		2	-46.2848	12.4887	12.4887				2	16.4904	7.09412	7.09412				-14.8972	44.3887	9.79141	3.81454		2	3.20054	-14.8972	44.3887	9.79141	3.81454		OICR1-G10	71	-2.69676	64.1713	13.0883	17.8217	13.9464		71	73.4261	54.9164	27.6833	7.96016	64.1713		4	1.58702
4	1			3			3	0	100	100				3	0	100	100				0	0	100	0		3	#VALUE!	0	0	100	0		OICR3-C8	211	-0.433662	63.3098	10.3683	3.54452	5.01271		211	55.9783	70.6413	0	7.08904	63.3098		79	15.5909
5	1			4	-0.639495		4	1.58702	0.407922	0.407922				4	12.3235	0	-2.93312				6.95524	7.59181	0.203961	0.288445		4	-0.639495	6.95524	7.59181	0.203961	0.288445		OICR1-B11	74	-1.06242	62.2237	12.1342	27.4728	16.4689		74	70.8039	53.6436	39.1181	15.8275	62.2237		140	30.9292
6	1			5	1.80636		5	-54.3386	0	-3.0548				5	19.5778	10.5165	10.5165				-17.3804	52.2668	5.25826	7.43631		5	1.80636	-17.3804	52.2668	5.25826	7.43631		OICR1-H5	32	-3.15168	59.1048	9.60323	9.30007	13.1523		32	65.8953	52.3143	18.6001	0	59.1048		22	8.06267
7	1			6	4.46237		6	29.4651	47.8912	47.8912				6	46.044	27.1173	27.1173				37.7546	11.723	37.5042	14.6893		6	4.46237	37.7546	11.723	37.5042	14.6893		OICR3-C11	235	-0.148146	58.0651	4.3855	0	0		235	54.9641	61.1662	0	0	58.0651		113	24.9506
8	1			7	6.41533		7	-95.6776	8.45746	8.45746				7	-7.78192	6.53515	6.53515				-51.7298	62.1516	7.4963	1.35928		7	6.41533	-51.7298	62.1516	7.4963	1.35928		OICR1-D3	12	-3.54756	54.9055	4.96153	9.14373	12.6101		12	58.4138	51.3971	0.227034	18.0604	54.9055		339	57.9766
1	2			8	4.95911		8	-24.9701	32.1022	32.1022				8	43.2615	8.9801	8.9801				9.14571	48.247	20.5411	16.3498		8	4.95911	9.14571	48.247	20.5411	16.3498		OICR1-C5	27	-3.24384	54.4336	27.6099	12.4964	5.47084		27	73.9567	34.9104	16.3649	8.62794	54.4336		17	44.4761
2	2			9			9	0	100	100				9	0	100	100				0	0	100	0		9	#VALUE!	0	0	100	0		OICR1-A11	73	-3.46942	53.0254	8.02124	4.4613	6.30923		73	58.6972	47.3535	8.92261	0	53.0254		33	0.138616
3	2			10	3.37229		10	8.25435	31.4691	31.4691				10	44.8951	41.819	41.819				26.5747	25.9089	36.6441	7.31854		10	3.37229	26.5747	25.9089	36.6441	7.31854		OICR3-G6	199	-0.171737	48.4037	20.4638	0.675912	0.633005		199	62.8738	33.9336	1.12351	0.228311	48.4037		72	43.0046
4	2			11	22.1044		11	-74.5074	27.0657	27.0657				11	-50.8833	21.5976	21.5976				-62.6953	16.7048	24.3317	3.86654		11	22.1044	-62.6953	16.7048	24.3317	3.86654		OICR2-H2	88	-3.48687	48.2563	10.0889	16.7398	9.50942		88	55.3902	41.1224	10.0156	23.464	48.2563		118	31.737
5	2			12	-3.54756		12	58.4138	0.227034	0.227034				12	51.3971	18.0604	18.0604				54.9055	4.96153	9.14373	12.6101		12	-3.54756	54.9055	4.96153	9.14373	12.6101		OICR2-C9	139	-0.55388	45.4333	4.5912	28.5237	3.04899		139	48.6798	42.1868	26.3677	30.6796	45.4333		97	62.6976
6	2			13			13	0	100	100				13	0	100	100				0	0	100	0		13	#VALUE!	0	0	100	0		OICR2-H3	96	-5.24856	44.9137	27.3135	4.90551	6.93745		96	64.2272	25.6001	9.81103	0	44.9137		15	17.9432
7	2			14			14	0	100	100				14	0	100	100				0	0	100	0		14	#VALUE!	0	0	100	0		OICR2-G6	119	-2.08508	44.4433	15.6472	20.5439	7.00085		119	33.3791	55.5076	15.5936	25.4943	44.4433		122	34.4389
8	2			15	-1.03694		15	17.9432	7.9794	7.9794				15	27.5577	0	-2.57836				22.7505	6.79843	3.9897	5.64229		15	-1.03694	22.7505	6.79843	3.9897	5.64229		OICR1-B10	66	-3.24869	42.5126	35.1052	7.43815	3.29105		66	67.3358	17.6895	5.11102	9.76527	42.5126		138	34.8016
1	3			16	14.4074		16	-9.16848	0	-11.1302				16	14.5216	0	-7.96239				2.67654	16.7514	0	0		16	14.4074	2.67654	16.7514	0	0		OICR1-G7	47	-2.70041	42.2882	16.3194	5.47557	7.74363		47	53.8278	30.7487	10.9511	0	42.2882		156	43.9432
2	3			17	-2.0672		17	44.4761	1.75167	1.75167				17	-13.6026	0	-0.439353				15.4367	41.0679	0.875833	1.23861		17	-2.0672	15.4367	41.0679	0.875833	1.23861		OICR1-D11	76	-3.22102	42.0169	7.66994	0	0		76	47.4403	36.5934	0	0	42.0169		143	55.5011
3	3			18	3.41436		18	39.1414	19.511	19.511				18	34.0322	14.4972	14.4972				36.5868	3.61277	17.0041	3.54535		18	3.41436	36.5868	3.61277	17.0041	3.54535		OICR3-H2	168	-0.0586554	41.7987	11.5259	0.379478	0.536662		168	49.9488	33.6487	0.758955	0	41.7987		19	32.7914
4	3			19	-0.684402		19	32.7914	6.94575	6.94575				19	35.053	22.8751	22.8751				33.9222	1.59916	14.9104	11.2637		19	-0.684402	33.9222	1.59916	14.9104	11.2637		OICR2-A5	105	-1.7166	40.5127	4.34248	18.2609	25.8249		105	43.5833	37.4421	0	36.5219	40.5127		157	61.955
5	3			20			20	0	100	100				20	0	100	100				0	0	100	0		20	#VALUE!	0	0	100	0		OICR3-G7	207	-0.0452735	38.7813	32.9978	5.29427	7.48723		207	62.1143	15.4483	10.5885	0	38.7813		54	43.9318
6	3			21	27.8199		21	-204.344	40.5006	40.5006				21	-113.762	51.1785	51.1785				-159.053	64.0513	45.8395	7.55043		21	27.8199	-159.053	64.0513	45.8395	7.55043		OICR1-A10	65	-0.315014	38.6962	14.3211	12.1963	10.9065		65	48.8227	28.5696	19.9084	4.48427	38.6962		1	30.4008
7	3			22	-1.15382		22	8.06267	0	-3.40366				22	18.2289	4.99685	4.99685				13.1458	7.1886	2.49843	3.53331		22	-1.15382	13.1458	7.1886	2.49843	3.53331		OICR1-A2	1	-2.84383	36.8462	9.1152	0.703748	0.99525		1	30.4008	43.2916	0	1.4075	36.8462		65	48.8227
8	3			23	7.00931		23	76.8831	68.6288	68.6288				23	108.889	80.1438	80.1438				92.8859	22.6314	74.3863	8.14234		23	7.00931	92.8859	22.6314	74.3863	8.14234		OICR1-F8	54	-2.07289	36.4799	10.5386	7.31285	3.93934		54	43.9318	29.028	10.0984	4.52731	36.4799		207	62.1143
1	4			24	13.7086		24	-74.0144	42.0511	42.0511				24	-23.9265	37.155	37.155				-48.9704	35.4175	39.603	3.46205		24	13.7086	-48.9704	35.4175	39.603	3.46205		OICR2-E11	157	-4.24434	35.9577	36.7658	3.70533	3.74764		157	61.955	9.96036	1.05535	6.35531	35.9577		105	43.5833
2	4			25			25	0	100	100				25	0	100	100				0	0	100	0		25	#VALUE!	0	0	100	0		OICR1-C4	19	-0.684402	33.9222	1.59916	14.9104	11.2637		19	32.7914	35.053	6.94575	22.8751	33.9222		168	49.9488
3	4			26			26	0	100	100				26	9.57993	76.2766	76.2766				4.78996	6.77403	88.1383	16.775		26	#VALUE!	4.78996	6.77403	88.1383	16.775		OICR2-G9	143	-1.96341	30.7297	35.0322	11.4706	14.498		143	55.5011	5.95819	1.21901	21.7222	30.7297		76	47.4403
4	4			27	-3.24384		27	73.9567	16.3649	16.3649				27	34.9104	8.62794	8.62794				54.4336	27.6099	12.4964	5.47084		27	-3.24384	54.4336	27.6099	12.4964	5.47084		OICR2-D11	156	-2.68036	29.1684	20.8947	7.20902	7.44893		156	43.9432	14.3937	1.94183	12.4762	29.1684		47	53.8278
5	4			28			28	0	100	100				28	0	100	100				0	0	100	0		28	#VALUE!	0	0	100	0		OICR2-B9	138	-0.297644	27.6963	10.0485	6.81891	9.6434		138	34.8016	20.5909	0	13.6378	27.6963		66	67.3358
6	4			29			29	0	100	100				29	0	100	100				0	0	100	0		29	#VALUE!	0	0	100	0		OICR2-B7	122	-2.96095	24.9323	13.4443	4.36202	6.16883		122	34.4389	15.4258	0	8.72405	24.9323		119	33.3791
7	4			30	0.0478114		30	14.2074	16.4941	16.4941				30	54.6267	0	-73.3064				34.417	28.5807	8.24704	11.6631		30	0.0478114	34.417	28.5807	8.24704	11.6631		OICR1-G3	15	-1.03694	22.7505	6.79843	3.9897	5.64229		15	17.9432	27.5577	7.9794	0	22.7505		96	64.2272
8	4			31	6.71086		31	28.6159	45.6947	45.6947				31	48.4892	51.9193	51.9193				38.5525	14.0525	48.807	4.4015		31	6.71086	38.5525	14.0525	48.807	4.4015		OICR2-A4	97	-1.26524	22.7351	56.5155	13.433	7.95444		97	62.6976	-17.2274	19.0577	7.8084	22.7351		139	48.6798
1	5			32	-3.15168		32	65.8953	18.6001	18.6001				32	52.3143	0	-3.39222				59.1048	9.60323	9.30007	13.1523		32	-3.15168	59.1048	9.60323	9.30007	13.1523		OICR2-F6	118	-1.19636	19.849	16.8121	8.5987	8.93205		118	31.737	7.96103	2.28278	14.9146	19.849		88	55.3902
2	5			33	-1.13544		33	0.138616	0.0978275	0.0978275				33	34.6893	0	-13.3777				17.4139	24.431	0.0489137	0.0691745		33	-1.13544	17.4139	24.431	0.0489137	0.0691745		OICR1-H10	72	-2.27432	17.907	35.4934	0.126437	0.17881		72	43.0046	-7.19063	0.252875	0	17.907		199	62.8738
3	5			34			34	0	100	100				34	0	100	100				0	0	100	0		34	#VALUE!	0	0	100	0		OICR1-A6	33	-1.13544	17.4139	24.431	0.0489137	0.0691745		33	0.138616	34.6893	0.0978275	0	17.4139		73	58.6972
4	5			35			35	0	100	100				35	0	100	100				0	0	100	0		35	#VALUE!	0	0	100	0		OICR1-A4	17	-2.0672	15.4367	41.0679	0.875833	1.23861		17	44.4761	-13.6026	1.75167	0	15.4367		27	73.9567
5	5			36	16.3678		36	-72.9249	50.1652	50.1652				36	71.3889	68.7497	68.7497				-0.768002	102.045	59.4574	13.1412		36	16.3678	-0.768002	102.045	59.4574	13.1412		OICR5-C4	339	-1.52497	14.8255	61.0249	4.85037	6.85946		339	57.9766	-28.3256	9.70074	0	14.8255		12	58.4138
6	5			37			37	40.2693	61.5483	61.5483				37	0	100	100				20.1347	28.4747	80.7741	27.1895		37	#VALUE!	20.1347	28.4747	80.7741	27.1895		OICR2-A6	113	-1.82849	13.5136	16.1744	5.60611	7.92824		113	24.9506	2.07659	0	11.2122	13.5136		235	54.9641
7	5			38	9.68656		38	-34.2053	30.7843	30.7843				38	13.0725	65.369	65.369				-10.5664	33.4304	48.0766	24.4551		38	9.68656	-10.5664	33.4304	48.0766	24.4551		OICR1-F4	22	-1.15382	13.1458	7.1886	2.49843	3.53331		22	8.06267	18.2289	0	4.99685	13.1458		32	65.8953
8	5			39	13.024		39	-38.0945	43.5628	43.5628				39	-32.7535	52.0341	52.0341				-35.424	3.77668	47.7984	5.99014		39	13.024	-35.424	3.77668	47.7984	5.99014		OICR2-D9	140	-0.576612	11.0118	28.1674	6.22762	8.78053		140	30.9292	-8.90559	0.0188498	12.4364	11.0118		74	70.8039
1	6			40	1.89242		40	22.9555	28.8591	28.8591				40	5.66143	16.6205	16.6205				14.3084	12.2287	22.7398	8.65399		40	1.89242	14.3084	12.2287	22.7398	8.65399		OICR1-G11	79	-0.184738	7.69195	11.1708	9.8085	5.61998		79	15.5909	-0.206981	5.83458	13.7824	7.69195		211	55.9783
2	6			41	1.76114		41	-9.87777	17.2176	17.2176				41	24.4482	10.12	10.12				7.2852	24.2721	13.6688	5.01877		41	1.76114	7.2852	24.2721	13.6688	5.01877		OICR1-D2	4	-0.639495	6.95524	7.59181	0.203961	0.288445		4	1.58702	12.3235	0.407922	0	6.95524		71	73.4261
3	6			42	5.0254		42	-6.18002	31.8696	31.8696				42	6.1151	33.1587	33.1587				-0.0324585	8.69397	32.5141	0.911512		42	5.0254	-0.0324585	8.69397	32.5141	0.911512		OICR2-G4	103	-0.281069	6.4403	29.6341	5.0016	7.06596		103	27.3948	-14.5142	0.00521171	9.99799	6.4403		124	74.5771
4	6			43	8.20787		43	-20.2012	41.5859	41.5859				43	14.3961	36.8315	36.8315				-2.90255	24.464	39.2087	3.36187		43	8.20787	-2.90255	24.464	39.2087	3.36187		OICR1-B9	58	-1.14154	1.20739	1.985	0	0		58	2.611	-0.196219	0	0	1.20739		134	121.934
5	6			44	12.5623		44	-55.712	44.506	44.506				44	-4.13249	19.8164	19.8164				-29.9222	36.4722	32.1612	17.4582		44	12.5623	-29.9222	36.4722	32.1612	17.4582		OICR1-H8	56	-0.0442325	1.01383	14.756	1.08256	1.53097		56	-9.42022	11.4479	2.16513	0	1.01383
6	6			45			45	0	100	100				45	0	100	100				0	0	100	0		45	#VALUE!	0	0	100	0		All	DMSO	0	-8.0883e-15	1.32119e-14	9.34925e-16	1.32218e-15		DMSO	#N/A	#N/A	#N/A	#N/A	-8.0883e-15
7	6			46	53.0114		46	-104.722	75.3087	75.3087				46	-29.9124	72.7251	72.7251				-67.3172	52.8984	74.0169	1.82691		46	53.0114	-67.3172	52.8984	74.0169	1.82691		OICR2-F3	94	-0.0773091	-8.0752	35.6842	2.6004	3.67752		94	17.1573	-33.3077	0	5.2008	-8.0752
8	6			47	-2.70041		47	53.8278	10.9511	10.9511				47	30.7487	0	-2.74531				42.2882	16.3194	5.47557	7.74363		47	-2.70041	42.2882	16.3194	5.47557	7.74363		OICR4-E10	309	-0.0102919	-65.2862	122.155	3.37232	4.76918		309	21.0908	-151.663	0	6.74464	-65.2862
1	7			48	42.2176		48	-246.549	31.0194	31.0194				48	31.0634	0	-7.08592				-107.743	196.302	15.5097	21.9341		48	42.2176	-107.743	196.302	15.5097	21.9341
2	7			49	-0.503159		49	74.7657	36.4306	36.4306				49	37.2879	39.534	39.534				56.0268	26.5008	37.9823	2.19442		49	-0.503159	56.0268	26.5008	37.9823	2.19442		Positive composite Z'
3	7			50			50	0	100	100				50	0	100	100				0	0	100	0		50	#VALUE!	0	0	100	0		OICR1-F5	30	0.0478114	34.417	28.5807	8.24704	11.6631
4	7			51	4.53326		51	8.21835	37.9035	37.9035				51	23.5826	28.9433	28.9433				15.9005	10.8642	33.4234	6.33586		51	4.53326	15.9005	10.8642	33.4234	6.33586		OICR3-A2	161	0.188554	33.1682	16.4845	3.3105	4.68176
5	7			52	6.16811		52	17.0026	51.4573	51.4573				52	37.7436	1.95007	1.95007				27.3731	14.6661	26.7037	35.0069		52	6.16811	27.3731	14.6661	26.7037	35.0069		OICR3-H11	240	0.197927	41.9348	47.4401	0	0
6	7			53			53	0	100	100				53	0	100	100				0	0	100	0		53	#VALUE!	0	0	100	0		OICR3-C9	219	0.248195	51.0418	12.5857	19.123	12.3529
7	7			54	-2.07289		54	43.9318	10.0984	10.0984				54	29.028	4.52731	4.52731				36.4799	10.5386	7.31285	3.93934		54	-2.07289	36.4799	10.5386	7.31285	3.93934		OICR3-C7	203	0.348076	17.0931	5.80451	0	0
8	7			55			55	0	100	100				55	0	100	100				0	0	100	0		55	#VALUE!	0	0	100	0		OICR3-D7	204	0.366326	21.0181	6.40404	2.99658	4.2378
1	8			56	-0.0442325		56	-9.42022	2.16513	2.16513				56	11.4479	0	-7.27374				1.01383	14.756	1.08256	1.53097		56	-0.0442325	1.01383	14.756	1.08256	1.53097		OICR3-E8	213	0.389461	17.7136	18.0716	2.37105	3.35317
2	8			57			57	0	100	100				57	108.885	66.9093	66.9093				54.4423	76.9931	83.4547	23.3986		57	#VALUE!	54.4423	76.9931	83.4547	23.3986		OICR4-A5	265	0.398437	-60.0005	127.601	2.33659	3.30443
3	8			58	-1.14154		58	2.611	0	-4.95413				58	-0.196219	0	-14.5046				1.20739	1.985	0	0		58	-1.14154	1.20739	1.985	0	0		OICR3-D11	236	0.427047	10.4298	41.1114	4.38963	6.20787
4	8			59	4.5578		59	-3.62892	33.3684	33.3684				59	-10.105	11.2156	11.2156				-6.86698	4.57932	22.292	15.6644		59	4.5578	-6.86698	4.57932	22.292	15.6644		OICR3-G4	183	0.429504	27.2987	23.3334	10.8167	15.2971
5	8			60	-0.399285		60	51.7358	34.1566	34.1566				60	69.6998	27.5034	27.5034				60.7178	12.7025	30.83	4.70452		60	-0.399285	60.7178	12.7025	30.83	4.70452		OICR3-D2	164	0.507319	9.46861	28.1095	0.710281	1.00449
6	8			61			61	0	100	100				61	0	100	100				0	0	100	0		61	#VALUE!	0	0	100	0		OICR4-F6	278	0.528214	-40.9244	139.409	10.6679	4.62324
7	8			62	19.6244		62	20.2553	71.4842	71.4842				62	42.6643	65.4838	65.4838				31.4598	15.8456	68.484	4.24296		62	19.6244	31.4598	15.8456	68.484	4.24296		OICR3-G2	167	0.606799	2.5404	10.0402	1.77695	2.51299
8	8			63	1.10229		63	-9.52611	10.486	10.486				63	18.474	11.4556	11.4556				4.47397	19.7991	10.9708	0.685614		63	1.10229	4.47397	19.7991	10.9708	0.685614		OICR3-F9	222	0.613994	-0.207077	5.82364	0	0
1	9			64	6.42763		64	-97.0354	7.46581	7.46581				64	19.3497	0	-9.50665				-38.8428	82.2967	3.7329	5.27912		64	6.42763	-38.8428	82.2967	3.7329	5.27912		OICR3-C10	227	0.633726	0.763043	2.99436	4.60566	6.51339
2	9			65	-0.315014		65	48.8227	19.9084	19.9084				65	28.5696	4.48427	4.48427				38.6962	14.3211	12.1963	10.9065		65	-0.315014	38.6962	14.3211	12.1963	10.9065		OICR3-G5	191	0.65968	25.2153	4.63868	8.5099	5.21196
3	9			66	-3.24869		66	67.3358	5.11102	5.11102				66	17.6895	9.76527	9.76527				42.5126	35.1052	7.43815	3.29105		66	-3.24869	42.5126	35.1052	7.43815	3.29105		OICR3-D8	212	0.665022	10.7409	10.5419	4.44763	2.17318
4	9			67	-0.0697098		67	59.4341	36.1205	36.1205				67	68.6735	45.3458	45.3458				64.0538	6.53323	40.7331	6.52328		67	-0.0697098	64.0538	6.53323	40.7331	6.52328		OICR3-E2	165	0.676556	5.72246	5.39747	3.07991	4.35566
5	9			68	20.7493		68	-55.9995	51.7674	51.7674				68	9.88262	55.2437	55.2437				-23.0584	46.5857	53.5055	2.45812		68	20.7493	-23.0584	46.5857	53.5055	2.45812		OICR3-E5	189	0.734439	21.2491	3.25082	13.6386	19.2879
6	9			69	18.6149		69	37.0009	75.3346	75.3346				69	50.0161	49.8429	49.8429				43.5085	9.20317	62.5887	18.0253		69	18.6149	43.5085	9.20317	62.5887	18.0253		OICR4-H11	320	0.791901	-73.0241	67.025	0	0
7	9			70	10.139		70	-38.6373	5.018	5.018				70	25.3684	5.37248	5.37248				-6.63446	45.2589	5.19524	0.250659		70	10.139	-6.63446	45.2589	5.19524	0.250659		OICR4-H5	272	0.794993	0.0588262	120.692	23.1901	2.09876
8	9			71	-2.69676		71	73.4261	27.6833	27.6833				71	54.9164	7.96016	7.96016				64.1713	13.0883	17.8217	13.9464		71	-2.69676	64.1713	13.0883	17.8217	13.9464		OICR3-G8	215	0.904565	0.530434	68.4657	3.9726	5.61811
1	10			72	-2.27432		72	43.0046	0.252875	0.252875				72	-7.19063	0	-3.36092				17.907	35.4934	0.126437	0.17881		72	-2.27432	17.907	35.4934	0.126437	0.17881		OICR3-A11	233	0.97782	-10.4946	22.7723	3.14067	4.44158
2	10			73	-3.46942		73	58.6972	8.92261	8.92261				73	47.3535	0	-9.64229				53.0254	8.02124	4.4613	6.30923		73	-3.46942	53.0254	8.02124	4.4613	6.30923		OICR3-H9	224	0.981556	-5.41214	25.1042	6.61749	9.35854
3	10			74	-1.06242		74	70.8039	39.1181	39.1181				74	53.6436	15.8275	15.8275				62.2237	12.1342	27.4728	16.4689		74	-1.06242	62.2237	12.1342	27.4728	16.4689		OICR3-G3	175	0.988722	13.4706	42.1205	15.1982	1.38251
4	10			75	2.79034		75	-5.98382	21.9724	21.9724				75	12.0449	22.0359	22.0359				3.03055	12.7482	22.0041	0.0448536		75	2.79034	3.03055	12.7482	22.0041	0.0448536		OICR3-F7	206	1.01259	6.86957	24.1339	6.22689	8.80615
5	10			76	-3.22102		76	47.4403	0	-0.561124				76	36.5934	0	-1.8271				42.0169	7.66994	0	0		76	-3.22102	42.0169	7.66994	0	0		OICR3-A4	177	1.03342	8.18525	7.87439	8.44716	0.561474
6	10			77	12.3887		77	-39.7671	42.2836	42.2836				77	-59.9758	41.2556	41.2556				-49.8714	14.2897	41.7696	0.726921		77	12.3887	-49.8714	14.2897	41.7696	0.726921		OICR3-H10	232	1.04965	20.5878	8.38379	9.99238	7.31629
7	10			78	7.85976		78	-3.53727	39.5961	39.5961				78	-54.7632	31.7501	31.7501				-29.1502	36.2222	35.6731	5.54801		78	7.85976	-29.1502	36.2222	35.6731	5.54801		OICR3-E6	197	1.06517	29.5737	23.6269	24.4329	12.571
8	10			79	-0.184738		79	15.5909	5.83458	5.83458				79	-0.206981	13.7824	13.7824				7.69195	11.1708	9.8085	5.61998		79	-0.184738	7.69195	11.1708	9.8085	5.61998		OICR3-H8	216	1.09131	39.7289	34.9314	1.84176	2.60465
				80	-0.93115		80	9.012	100	100				80	12.124	0	-9.02668				10.568	2.20052	50	70.7107		80	-0.93115	10.568	2.20052	50	70.7107		OICR3-A7	201	1.09979	-15.0791	19.2387	3.90355	5.52045
				81	15.2288		81	4.84329	24.8636	24.8636				81	-39.1693	39.9058	39.9058				-17.163	31.1216	32.3847	10.6364		81	15.2288	-17.163	31.1216	32.3847	10.6364		OICR1-G9	63	1.10229	4.47397	19.7991	10.9708	0.685614
				82	9.64727		82	-4.93305	22.0853	22.0853				82	-31.4738	33.6455	33.6455				-18.2034	18.7672	27.8654	8.17429		82	9.64727	-18.2034	18.7672	27.8654	8.17429		OICR3-F10	230	1.10537	19.1962	36.8789	18.0378	5.1517
				83	69.9919		83	16.1601	75.4786	75.4786				83	20.4658	79.6368	79.6368				18.313	3.04458	77.5577	2.94029		83	69.9919	18.313	3.04458	77.5577	2.94029		OICR3-H3	176	1.11572	20.1309	13.6322	16.453	23.268
				84			84	0	100	100				84	0	100	100				0	0	100	0		84	#VALUE!	0	0	100	0		OICR3-C3	171	1.13016	-13.5807	19.4874	5.82761	8.24148
				85	69.5204		85	-20.405	81.5203	81.5203				85	31.282	74.9491	74.9491				5.4385	36.5483	78.2347	4.64654		85	69.5204	5.4385	36.5483	78.2347	4.64654		OICR4-G9	303	1.17019	-58.32	93.048	4.96887	0.446202
				86	25.5439		86	-17.3866	40.8132	40.8132				86	-17.6444	5.56905	5.56905				-17.5155	0.182358	23.1911	24.9214		86	25.5439	-17.5155	0.182358	23.1911	24.9214		OICR4-E11	317	1.22522	5.70591	94.7582	25.8916	5.65512
				87			87	0	100	100				87	0	100	100				0	0	100	0		87	#VALUE!	0	0	100	0		OICR3-E3	173	1.2275	-7.66247	33.4859	3.72127	5.26267
				88	-3.48687		88	55.3902	10.0156	10.0156				88	41.1224	23.464	23.464				48.2563	10.0889	16.7398	9.50942		88	-3.48687	48.2563	10.0889	16.7398	9.50942		OICR3-E11	237	1.23487	-33.4764	10.6893	4.00481	5.66366
				89			89	0	100	100				89	0	100	100				0	0	100	0		89	#VALUE!	0	0	100	0		OICR4-F4	262	1.44248	-42.2832	143.428	20.5819	14.4777
				90	5.96607		90	19.7705	16.971	16.971				90	-13.6286	36.1735	36.1735				3.07097	23.6167	26.5723	13.5782		90	5.96607	3.07097	23.6167	26.5723	13.5782		OICR4-H4	264	1.47173	-97.8788	79.3238	0	0
				91			91	0	100	100				91	0	100	100				0	0	100	0		91	#VALUE!	0	0	100	0		OICR4-A11	313	1.48715	-63.0887	136.435	6.26404	2.95066
				92	-1.4371		92	81.1963	13.0487	13.0487				92	89.0358	51.7893	51.7893				85.116	5.54336	32.419	27.3937		92	-1.4371	85.116	5.54336	32.419	27.3937		OICR4-G8	295	1.6358	-101.159	103.103	0	0
				93	2.64562		93	27.0867	31.332	31.332				93	-1.385	8.30604	8.30604				12.8508	20.1325	19.819	16.2818		93	2.64562	12.8508	20.1325	19.819	16.2818		OICR2-F10	150	1.64822	27.807	22.7863	26.7131	1.62632
				94	-0.0773091		94	17.1573	0	-12.6101				94	-33.3077	5.2008	5.2008				-8.0752	35.6842	2.6004	3.67752		94	-0.0773091	-8.0752	35.6842	2.6004	3.67752		OICR4-H8	296	1.72199	14.6865	117.394	24.4548	3.72654
				95	5.16146		95	34.9912	26.0813	26.0813				95	-39.7572	21.8218	21.8218				-2.38299	52.8551	23.9515	3.01196		95	5.16146	-2.38299	52.8551	23.9515	3.01196		OICR4-B2	242	1.7388	-91.1199	162.052	9.2714	7.87825
				96	-5.24856		96	64.2272	9.81103	9.81103				96	25.6001	0	-1.67649				44.9137	27.3135	4.90551	6.93745		96	-5.24856	44.9137	27.3135	4.90551	6.93745		OICR1-A7	41	1.76114	7.2852	24.2721	13.6688	5.01877
				97	-1.26524		97	62.6976	19.0577	19.0577				97	-17.2274	7.8084	7.8084				22.7351	56.5155	13.433	7.95444		97	-1.26524	22.7351	56.5155	13.433	7.95444		OICR4-H9	304	1.7786	-51.3346	82.7782	7.76331	6.50941
				98			98	0	100	100				98	0	100	100				0	0	100	0		98	#VALUE!	0	0	100	0		OICR3-F8	214	1.78249	-23.4759	46.6951	9.42093	6.55004
				99	1.68137		99	22.879	37.7692	37.7692				99	72.9693	31.6052	31.6052				47.9242	35.4192	34.6872	4.35858		99	1.68137	47.9242	35.4192	34.6872	4.35858		OICR1-E2	5	1.80636	-17.3804	52.2668	5.25826	7.43631
				100	92.006		100	-162.708	78.8473	78.8473				100	-48.6532	7.63921	7.63921				-105.68	80.6487	43.2432	50.3517		100	92.006	-105.68	80.6487	43.2432	50.3517		OICR3-D6	196	1.81403	-35.4441	5.24886	9.72344	2.53827
				101			101	0	100	100				101	-47.2353	46.8925	46.8925				-23.6176	33.4004	73.4463	37.5526		101	#VALUE!	-23.6176	33.4004	73.4463	37.5526		OICR1-H6	40	1.89242	14.3084	12.2287	22.7398	8.65399
				102	1.04781		102	126.598	77.2574	77.2574				102	115.549	78.2534	78.2534				121.074	7.81226	77.7554	0.704259		102	1.04781	121.074	7.81226	77.7554	0.704259		OICR3-B8	210	1.93772	-38.7035	23.8756	10.4661	5.82526
				103	-0.281069		103	27.3948	0.00521171	0.00521171				103	-14.5142	9.99799	9.99799				6.4403	29.6341	5.0016	7.06596		103	-0.281069	6.4403	29.6341	5.0016	7.06596		OICR2-H6	120	1.93817	-1.77146	10.0713	10.109	4.89602
				104	14.8553		104	-22.3959	37.2237	37.2237				104	-30.2518	34.601	34.601				-26.3238	5.55495	35.9123	1.85451		104	14.8553	-26.3238	5.55495	35.9123	1.85451		OICR4-D11	316	1.95551	-5.88872	83.2585	27.4176	5.00678
				105	-1.7166		105	43.5833	0	-2.27236				105	37.4421	36.5219	36.5219				40.5127	4.34248	18.2609	25.8249		105	-1.7166	40.5127	4.34248	18.2609	25.8249		OICR3-B3	170	1.99572	-22.7958	12.1267	18.9062	5.97626
				106	2.47902		106	22.857	19.9305	19.9305				106	16.7179	28.918	28.918				19.7875	4.34097	24.4243	6.35512		106	2.47902	19.7875	4.34097	24.4243	6.35512		OICR3-B10	226	2.00906	-63.7486	80.2976	1.1491	1.62508
				107			107	0	100	100				107	0	100	100				0	0	100	0		107	#VALUE!	0	0	100	0		OICR3-D4	180	2.01278	-66.1262	59.7836	0.622146	0.879847
				108	31.4819		108	-4.61198	75.0559	75.0559				108	88.4318	56.5267	56.5267				41.9099	65.7919	65.7913	13.1021		108	31.4819	41.9099	65.7919	65.7913	13.1021		OICR4-C4	259	2.07886	-49.9285	68.2681	10.8992	13.1641
				109	3.73665		109	3.55296	7.75167	7.75167				109	8.25801	33.2076	33.2076				5.90549	3.32698	20.4796	18.0001		109	3.73665	5.90549	3.32698	20.4796	18.0001		OICR4-D6	276	2.09375	-56.3422	115.785	18.391	1.27629
				110			110	0	100	100				110	0	100	100				0	0	100	0		110	#VALUE!	0	0	100	0		OICR3-D5	188	2.11993	-46.0392	14.7644	11.4716	1.32522
				111	8.23655		111	9.51412	26.8041	26.8041				111	-17.6666	25.9559	25.9559				-4.07624	19.2197	26.38	0.599829		111	8.23655	-4.07624	19.2197	26.38	0.599829		OICR2-B5	106	2.47902	19.7875	4.34097	24.4243	6.35512
				112			112	0	100	100				112	0	100	100				0	0	100	0		112	#VALUE!	0	0	100	0		OICR3-B2	162	2.52259	-36.6191	15.2866	21.6918	9.9803
				113	-1.82849		113	24.9506	0	-11.2599				113	2.07659	11.2122	11.2122				13.5136	16.1744	5.60611	7.92824		113	-1.82849	13.5136	16.1744	5.60611	7.92824		OICR2-F9	142	2.58374	4.45428	6.82379	16.2699	5.06463
				114	87.432		114	-91.5502	69.8597	69.8597				114	-36.3743	75.4567	75.4567				-63.9622	39.0153	72.6582	3.95767		114	87.432	-63.9622	39.0153	72.6582	3.95767		OICR4-A3	249	2.58723	-142.191	183.275	0	0
				115	4.34412		115	-130.081	0	-21.1339				115	17.7715	2.29462	2.29462				-56.1545	104.547	1.14731	1.62254		115	4.34412	-56.1545	104.547	1.14731	1.62254		OICR2-E3	93	2.64562	12.8508	20.1325	19.819	16.2818
				116	4.65613		116	94.2088	68.2621	68.2621				116	96.8049	57.6215	57.6215				95.5069	1.83573	62.9418	7.52403		116	4.65613	95.5069	1.83573	62.9418	7.52403		OICR4-F9	302	2.65047	-35.5104	71.1013	20.7464	24.9258
				117	12.4584		117	16.7104	6.29239	6.29239				117	-0.330924	62.0505	62.0505				8.18972	12.05	34.1714	39.4269		117	12.4584	8.18972	12.05	34.1714	39.4269		OICR4-C2	243	2.68047	-66.5662	157.105	25.381	0.906607
				118	-1.19636		118	31.737	2.28278	2.28278				118	7.96103	14.9146	14.9146				19.849	16.8121	8.5987	8.93205		118	-1.19636	19.849	16.8121	8.5987	8.93205		OICR4-C11	315	2.68441	-31.8725	42.5078	23.7422	4.78013
				119	-2.08508		119	33.3791	15.5936	15.5936				119	55.5076	25.4943	25.4943				44.4433	15.6472	20.5439	7.00085		119	-2.08508	44.4433	15.6472	20.5439	7.00085		OICR2-E9	141	2.75683	-5.54416	46.5495	12.8335	2.57716
				120	1.93817		120	5.34999	6.64698	6.64698				120	-8.89292	13.571	13.571				-1.77146	10.0713	10.109	4.89602		120	1.93817	-1.77146	10.0713	10.109	4.89602		OICR1-C11	75	2.79034	3.03055	12.7482	22.0041	0.0448536
				121			121	0	100	100				121	31.0994	22.4625	22.4625				15.5497	21.9906	61.2312	54.8273		121	#VALUE!	15.5497	21.9906	61.2312	54.8273		OICR4-C3	251	2.86503	-137.899	211.273	10.7234	0.538731
				122	-2.96095		122	34.4389	0	-4.80905				122	15.4258	8.72405	8.72405				24.9323	13.4443	4.36202	6.16883		122	-2.96095	24.9323	13.4443	4.36202	6.16883		OICR3-F6	198	2.8944	-20.8585	29.7033	5.06203	7.1588
				123	4.03286		123	-32.0757	3.30564	3.30564				123	-2.82924	15.9696	15.9696				-17.4525	20.6804	9.63762	8.95477		123	4.03286	-17.4525	20.6804	9.63762	8.95477		OICR4-B4	258	2.90852	-79.3116	95.8916	7.92529	5.53831
				124	-7.49568		124	74.5771	8.54268	8.54268				124	65.9646	11.461	11.461				70.2708	6.08997	10.0019	2.06359		124	-7.49568	70.2708	6.08997	10.0019	2.06359		OICR4-B8	290	3.04441	-143.575	209.897	10.4822	0.012524
				125	49.0865		125	-77.9564	52.0756	52.0756				125	-114.864	60.4879	60.4879				-96.4104	26.0979	56.2817	5.94839		125	49.0865	-96.4104	26.0979	56.2817	5.94839		OICR4-C10	307	3.07456	-108.773	125.189	13.3827	18.926
				126			126	0	100	100				126	0	100	100				0	0	100	0		126	#VALUE!	0	0	100	0		OICR1-B2	2	3.20054	-14.8972	44.3887	9.79141	3.81454
				127			127	0	100	100				127	0	100	100				0	0	100	0		127	#VALUE!	0	0	100	0		OICR1-B4	18	3.41436	36.5868	3.61277	17.0041	3.54535
				128	7.57314		128	23.7887	28.2225	28.2225				128	-43.942	26.2009	26.2009				-10.0766	47.8928	27.2117	1.42946		128	7.57314	-10.0766	47.8928	27.2117	1.42946		OICR4-F5	270	3.46702	-123.706	168.92	15.826	3.65468
				129	8.38527		129	-32.4043	20.5033	20.5033				129	3.97407	30.809	30.809				-14.2151	25.7234	25.6562	7.28723		129	8.38527	-14.2151	25.7234	25.6562	7.28723		OICR4-G11	319	3.64937	-134.571	144.332	11.1108	0.427851
				130			130	0	100	100				130	25.8976	27.1123	27.1123				12.9488	18.3124	63.5562	51.5394		130	#VALUE!	12.9488	18.3124	63.5562	51.5394		OICR4-A2	241	3.71807	-152.383	181.486	3.67073	3.05366
				131	-3.64224		131	107.953	70.528	70.528				131	110.494	48.7537	48.7537				109.224	1.79628	59.6408	15.3968		131	-3.64224	109.224	1.79628	59.6408	15.3968		OICR2-E5	109	3.73665	5.90549	3.32698	20.4796	18.0001
				132			132	0	100	100				132	0	100	100				0	0	100	0		132	#VALUE!	0	0	100	0		OICR5-G9	383	3.74385	3.84527	55.7119	29.6371	27.0924
				133	69.6112		133	-28.2581	78.179	78.179				133	-9.64341	73.9837	73.9837				-18.9508	13.1626	76.0814	2.9665		133	69.6112	-18.9508	13.1626	76.0814	2.9665		OICR4-A6	273	4.01436	-119.754	141.814	8.88368	2.9961
				134	-13.2858		134	121.934	20.3397	20.3397				134	124.629	38.4825	38.4825				123.282	1.90559	29.4111	12.8289		134	-13.2858	123.282	1.90559	29.4111	12.8289		OICR2-C7	123	4.03286	-17.4525	20.6804	9.63762	8.95477
				135			135	0	100	100				135	0	100	100				0	0	100	0		135	#VALUE!	0	0	100	0		OICR2-C6	115	4.34412	-56.1545	104.547	1.14731	1.62254
				136	12.3022		136	11.6269	34.7006	34.7006				136	-7.39951	48.3854	48.3854				2.11371	13.4537	41.543	9.67663		136	12.3022	2.11371	13.4537	41.543	9.67663		OICR1-C9	59	4.5578	-6.86698	4.57932	22.292	15.6644
				137			137	0	100	100				137	0	100	100				0	0	100	0		137	#VALUE!	0	0	100	0		OICR1-H2	8	4.95911	9.14571	48.247	20.5411	16.3498
				138	-0.297644		138	34.8016	0	-1.41315				138	20.5909	13.6378	13.6378				27.6963	10.0485	6.81891	9.6434		138	-0.297644	27.6963	10.0485	6.81891	9.6434		OICR5-C2	323	5.13727	-66.394	128.493	2.57861	3.64671
				139	-0.55388		139	48.6798	26.3677	26.3677				139	42.1868	30.6796	30.6796				45.4333	4.5912	28.5237	3.04899		139	-0.55388	45.4333	4.5912	28.5237	3.04899		OICR2-G3	95	5.16146	-2.38299	52.8551	23.9515	3.01196
				140	-0.576612		140	30.9292	0.0188498	0.0188498				140	-8.90559	12.4364	12.4364				11.0118	28.1674	6.22762	8.78053		140	-0.576612	11.0118	28.1674	6.22762	8.78053		OICR4-C6	275	5.20904	-164.067	128.838	10.4255	3.66524
				141	2.75683		141	27.3713	11.0112	11.0112				141	-38.4597	14.6558	14.6558				-5.54416	46.5495	12.8335	2.57716		141	2.75683	-5.54416	46.5495	12.8335	2.57716		OICR4-G7	287	5.6014	-140.448	127.067	17.2449	6.10526
				142	2.58374		142	9.27943	12.6887	12.6887				142	-0.370869	19.8511	19.8511				4.45428	6.82379	16.2699	5.06463		142	2.58374	4.45428	6.82379	16.2699	5.06463		OICR2-B3	90	5.96607	3.07097	23.6167	26.5723	13.5782
				143	-1.96341		143	55.5011	1.21901	1.21901				143	5.95819	21.7222	21.7222				30.7297	35.0322	11.4706	14.498		143	-1.96341	30.7297	35.0322	11.4706	14.498		OICR4-B7	282	6.15494	-73.6381	121.938	8.63391	10.395
				144	-0.86442		144	50.3488	21.5807	21.5807				144	50.2317	38.6816	38.6816				50.2902	0.0828455	30.1312	12.0921		144	-0.86442	50.2902	0.0828455	30.1312	12.0921		OICR1-D8	52	6.16811	27.3731	14.6661	26.7037	35.0069
				145	14.6097		145	0.298355	50.0708	50.0708				145	9.50688	40.5427	40.5427				4.90262	6.51141	45.3068	6.73735		145	14.6097	4.90262	6.51141	45.3068	6.73735		OICR3-B5	186	6.29515	-59.3046	106.828	15.7072	22.2133
				146			146	0	100	100				146	-11.7547	50.5452	50.5452				-5.87734	8.31181	75.2726	34.9698		146	#VALUE!	-5.87734	8.31181	75.2726	34.9698		OICR1-G2	7	6.41533	-51.7298	62.1516	7.4963	1.35928
				147			147	-1.65308	42.4062	42.4062				147	0	100	100				-0.826538	1.1689	71.2031	40.725		147	#VALUE!	-0.826538	1.1689	71.2031	40.725		OICR1-H9	64	6.42763	-38.8428	82.2967	3.7329	5.27912
				148	37.6096		148	51.8338	81.0839	81.0839				148	33.0228	68.8979	68.8979				42.4283	13.3014	74.9909	8.61681		148	37.6096	42.4283	13.3014	74.9909	8.61681		OICR4-B9	298	6.67838	-228.307	247.075	19.0609	3.67725
				149	15.1483		149	46.6942	9.12912	9.12912				149	-33.233	14.7255	14.7255				6.73063	56.5171	11.9273	3.95724		149	15.1483	6.73063	56.5171	11.9273	3.95724		OICR2-H7	128	7.57314	-10.0766	47.8928	27.2117	1.42946
				150	1.64822		150	43.9193	25.5631	25.5631				150	11.6946	27.863	27.863				27.807	22.7863	26.7131	1.62632		150	1.64822	27.807	22.7863	26.7131	1.62632		OICR2-G5	111	8.23655	-4.07624	19.2197	26.38	0.599829
				151			151	0	100	100				151	0	100	100				0	0	100	0		151	#VALUE!	0	0	100	0		OICR2-A8	129	8.38527	-14.2151	25.7234	25.6562	7.28723
				152	15.3346		152	-27.3598	55.567	55.567				152	53.9277	22.9066	22.9066				13.2839	57.479	39.2368	23.0944		152	15.3346	13.2839	57.479	39.2368	23.0944		OICR4-G6	279	8.48836	-136.094	109.229	18.2544	3.4835
				153			153	0	100	100				153	0	100	100				0	0	100	0		153	#VALUE!	0	0	100	0		OICR5-D2	324	8.50787	-115.048	212.623	4.65599	6.58457
				154	90.5181		154	2.72622	75.5332	75.5332				154	10.8463	89.0421	89.0421				6.78624	5.74173	82.2876	9.55225		154	90.5181	6.78624	5.74173	82.2876	9.55225		OICR5-A5	345	9.37217	-98.4389	122.766	12.5128	2.37992
				155	17.8792		155	-5.83101	41.6424	41.6424				155	-39.8073	44.4143	44.4143				-22.8191	24.0249	43.0284	1.96003		155	17.8792	-22.8191	24.0249	43.0284	1.96003		OICR2-B2	82	9.64727	-18.2034	18.7672	27.8654	8.17429
				156	-2.68036		156	43.9432	1.94183	1.94183				156	14.3937	12.4762	12.4762				29.1684	20.8947	7.20902	7.44893		156	-2.68036	29.1684	20.8947	7.20902	7.44893		OICR5-H9	384	9.98148	-120.113	126.325	11.4539	7.21044
				157	-4.24434		157	61.955	1.05535	1.05535				157	9.96036	6.35531	6.35531				35.9577	36.7658	3.70533	3.74764		157	-4.24434	35.9577	36.7658	3.70533	3.74764		OICR1-F10	70	10.139	-6.63446	45.2589	5.19524	0.250659
				158	1.72557		158	106.439	76.7333	76.7333				158	71.8334	34.81	34.81				89.136	24.4696	55.7717	29.6443		158	1.72557	89.136	24.4696	55.7717	29.6443		OICR5-A4	337	12.4476	-116.154	141.992	10.2674	14.5202
				159	27.6713		159	-172.594	34.3051	34.3051				159	71.551	67.6439	67.6439				-50.5213	172.636	50.9745	23.5741		159	27.6713	-50.5213	172.636	50.9745	23.5741		OICR5-E3	333	14.0621	-192.731	238.495	5.81399	8.09094
				160			160	0	100	100				160	0	100	100				0	0	100	0		160	#VALUE!	0	0	100	0		OICR1-H3	16	14.4074	2.67654	16.7514	0	0
				161	0.188554		161	44.8245	0	-1.00983				161	21.5118	6.621	6.621				33.1682	16.4845	3.3105	4.68176		161	0.188554	33.1682	16.4845	3.3105	4.68176		OICR5-A3	329	14.7654	-147.818	170.924	16.4589	0.0806947
				162	2.52259		162	-47.4284	28.749	28.749				162	-25.8099	14.6347	14.6347				-36.6191	15.2866	21.6918	9.9803		162	2.52259	-36.6191	15.2866	21.6918	9.9803		OICR5-H6	360	14.952	-234.355	116.35	4.07856	4.5664
				163	1.29076		163	58.734	38.214	38.214				163	15.6459	33.3333	33.3333				37.1899	30.4679	35.7737	3.45116		163	1.29076	37.1899	30.4679	35.7737	3.45116		OICR2-E10	149	15.1483	6.73063	56.5171	11.9273	3.95724
				164	0.507319		164	29.345	1.42056	1.42056				164	-10.4078	0	-4.6347				9.46861	28.1095	0.710281	1.00449		164	0.507319	9.46861	28.1095	0.710281	1.00449		OICR5-D6	356	18.4828	-157.385	224.427	26.3287	7.92472
				165	0.676556		165	9.53905	6.15983	6.15983				165	1.90588	0	-3.12785				5.72246	5.39747	3.07991	4.35566		165	0.676556	5.72246	5.39747	3.07991	4.35566		OICR5-A2	321	19.0241	-80.0162	146.193	10.958	2.14772
				166	21.1686		166	-461.441	70.9973	70.9973				166	9.20191	50.2226	50.2226				-226.12	332.795	60.61	14.6899		166	21.1686	-226.12	332.795	60.61	14.6899		OICR1-C3	11	22.1044	-62.6953	16.7048	24.3317	3.86654
				167	0.606799		167	9.63986	3.55391	3.55391				167	-4.55906	0	-9.57763				2.5404	10.0402	1.77695	2.51299		167	0.606799	2.5404	10.0402	1.77695	2.51299		OICR5-F8	374	25.0188	-213.317	319.902	23.9282	0.500513
				168	-0.0586554		168	49.9488	0.758955	0.758955				168	33.6487	0	-13.1678				41.7987	11.5259	0.379478	0.536662		168	-0.0586554	41.7987	11.5259	0.379478	0.536662		OICR2-F2	86	25.5439	-17.5155	0.182358	23.1911	24.9214
				169	11.949		169	63.8766	85.6607	85.6607				169	25.4843	84.2237	84.2237				44.6804	27.1475	84.9422	1.01607		169	11.949	44.6804	27.1475	84.9422	1.01607		OICR5-H3	336	32.4635	-256.884	194.641	19.1034	1.03451
				170	1.99572		170	-31.3707	23.1321	23.1321				170	-14.2209	14.6804	14.6804				-22.7958	12.1267	18.9062	5.97626		170	1.99572	-22.7958	12.1267	18.9062	5.97626		OICR4-A4	257	33.3821	-180.32	143.437	24.1508	18.0227
				171	1.13016		171	-27.3603	11.6552	11.6552				171	0.198989	0	-6.82648				-13.5807	19.4874	5.82761	8.24148		171	1.13016	-13.5807	19.4874	5.82761	8.24148		OICR1-H7	48	42.2176	-107.743	196.302	15.5097	21.9341
				172	8.86455		172	55.7096	82.3391	82.3391				172	4.59885	74.121	74.121				30.1542	36.1407	78.2301	5.8111		172	8.86455	30.1542	36.1407	78.2301	5.8111
				173	1.2275		173	16.0156	7.44254	7.44254				173	-31.3406	0	-14.1438				-7.66247	33.4859	3.72127	5.26267		173	1.2275	-7.66247	33.4859	3.72127	5.26267		Cytotoxic (Average >30)
				174	3.85618		174	-18.0551	62.1399	62.1399				174	-26.6048	0	-2.06621				-22.3299	6.04553	31.0699	43.9395		174	3.85618	-22.3299	6.04553	31.0699	43.9395		OICR2-H9	144	-0.86442	50.2902	0.0828455	30.1312	12.0921
				175	0.988722		175	43.2542	14.2206	14.2206				175	-16.3131	16.1758	16.1758				13.4706	42.1205	15.1982	1.38251		175	0.988722	13.4706	42.1205	15.1982	1.38251		OICR4-B11	314	5.07838	-125.945	213.219	30.4893	8.20367
				176	1.11572		176	29.7703	32.906	32.906				176	10.4915	0	-4.17808				20.1309	13.6322	16.453	23.268		176	1.11572	20.1309	13.6322	16.453	23.268		OICR1-D9	60	-0.399285	60.7178	12.7025	30.83	4.70452
				177	1.03342		177	2.61722	8.05013	8.05013				177	13.7533	8.84418	8.84418				8.18525	7.87439	8.44716	0.561474		177	1.03342	8.18525	7.87439	8.44716	0.561474		OICR3-F3	174	3.85618	-22.3299	6.04553	31.0699	43.9395
				178	6.98726		178	-66.3664	66.177	66.177				178	-25.2466	41.1644	41.1644				-45.8065	29.0761	53.6707	17.6866		178	6.98726	-45.8065	29.0761	53.6707	17.6866		OICR3-F5	190	2.68169	-13.9625	4.773	31.1364	20.7216
				179			179	0	100	100				179	0	100	100				0	0	100	0		179	#VALUE!	0	0	100	0		OICR4-E8	293	4.94732	-90.3166	125.128	31.1723	5.1634
				180	2.01278		180	-108.4	0	-0.226704				180	-23.8528	1.24429	1.24429				-66.1262	59.7836	0.622146	0.879847		180	2.01278	-66.1262	59.7836	0.622146	0.879847		OICR5-C5	347	18.0514	-172.828	108.429	31.2489	44.1926
				181			181	0	100	100				181	0	100	100				0	0	100	0		181	#VALUE!	0	0	100	0		OICR1-D7	44	12.5623	-29.9222	36.4722	32.1612	17.4582
				182			182	0	100	100				182	-123.571	51.484	51.484				-61.7856	87.3781	75.742	34.306		182	#VALUE!	-61.7856	87.3781	75.742	34.306		OICR2-A2	81	15.2288	-17.163	31.1216	32.3847	10.6364
				183	0.429504		183	43.7979	21.6333	21.6333				183	10.7994	0	-6.5411				27.2987	23.3334	10.8167	15.2971		183	0.429504	27.2987	23.3334	10.8167	15.2971		OICR2-D3	92	-1.4371	85.116	5.54336	32.419	27.3937
				184	5.8749		184	10.689	66.3391	66.3391				184	17.6466	66.5068	66.5068				14.1678	4.91982	66.423	0.118646		184	5.8749	14.1678	4.91982	66.423	0.118646		OICR1-B7	42	5.0254	-0.0324585	8.69397	32.5141	0.911512
				185			185	0	100	100				185	0	100	100				0	0	100	0		185	#VALUE!	0	0	100	0		OICR3-B11	234	-0.291893	92.2878	8.08719	33.0977	2.46175
				186	6.29515		186	-134.844	31.4143	31.4143				186	16.2344	0	-4.54338				-59.3046	106.828	15.7072	22.2133		186	6.29515	-59.3046	106.828	15.7072	22.2133		OICR1-C8	51	4.53326	15.9005	10.8642	33.4234	6.33586
				187			187	0	100	100				187	0	100	100				0	0	100	0		187	#VALUE!	0	0	100	0		OICR4-A7	281	7.20261	-113.689	118.134	33.7937	9.93952
				188	2.11993		188	-56.4791	10.5345	10.5345				188	-35.5992	12.4087	12.4087				-46.0392	14.7644	11.4716	1.32522		188	2.11993	-46.0392	14.7644	11.4716	1.32522		OICR2-E6	117	12.4584	8.18972	12.05	34.1714	39.4269
				189	0.734439		189	23.5477	27.2772	27.2772				189	18.9504	0	-5.8105				21.2491	3.25082	13.6386	19.2879		189	0.734439	21.2491	3.25082	13.6386	19.2879		OICR4-C5	267	4.36539	-62.0951	132.092	34.2914	6.70462
				190	2.68169		190	-10.5875	45.7887	45.7887				190	-17.3375	16.484	16.484				-13.9625	4.773	31.1364	20.7216		190	2.68169	-13.9625	4.773	31.1364	20.7216		OICR2-C4	99	1.68137	47.9242	35.4192	34.6872	4.35858
				191	0.65968		191	21.9353	12.1953	12.1953				191	28.4954	4.82449	4.82449				25.2153	4.63868	8.5099	5.21196		191	0.65968	25.2153	4.63868	8.5099	5.21196		OICR3-G9	223	1.27298	46.0445	8.08644	34.9779	17.943
				192			192	0	100	100				192	0	100	100				0	0	100	0		192	#VALUE!	0	0	100	0		OICR5-A6	353	13.1661	-65.896	142.416	35.5756	11.6502
				193			193	0	100	100				193	-7.27457	87.4772	87.4772				-3.63728	5.1439	93.7386	8.85498		193	#VALUE!	-3.63728	5.1439	93.7386	8.85498		OICR5-H2	328	33.4434	-221.84	331.16	35.5945	0.377087
				194	2.40786		194	30.2019	56.1179	56.1179				194	20.442	23.2406	23.2406				25.322	6.9013	39.6792	23.2478		194	2.40786	25.322	6.9013	39.6792	23.2478		OICR1-F11	78	7.85976	-29.1502	36.2222	35.6731	5.54801
				195	8.96441		195	-126.174	46.5719	46.5719				195	-72.8659	59.7517	59.7517				-99.5199	37.6945	53.1618	9.31956		195	8.96441	-99.5199	37.6945	53.1618	9.31956		OICR3-C2	163	1.29076	37.1899	30.4679	35.7737	3.45116
				196	1.81403		196	-39.1556	7.92861	7.92861				196	-31.7326	11.5183	11.5183				-35.4441	5.24886	9.72344	2.53827		196	1.81403	-35.4441	5.24886	9.72344	2.53827		OICR5-G10	391	36.6661	-236.191	289.598	35.8637	6.32433
				197	1.06517		197	46.2804	15.5438	15.5438				197	12.867	33.3219	33.3219				29.5737	23.6269	24.4329	12.571		197	1.06517	29.5737	23.6269	24.4329	12.571		OICR2-H4	104	14.8553	-26.3238	5.55495	35.9123	1.85451
				198	2.8944		198	-41.862	10.1241	10.1241				198	0.1449	0	-9.45205				-20.8585	29.7033	5.06203	7.1588		198	2.8944	-20.8585	29.7033	5.06203	7.1588		OICR4-E9	301	10.6434	-256.419	327.692	36.0156	14.8536
				199	-0.171737		199	62.8738	1.12351	1.12351				199	33.9336	0.228311	0.228311				48.4037	20.4638	0.675912	0.633005		199	-0.171737	48.4037	20.4638	0.675912	0.633005		OICR1-B3	10	3.37229	26.5747	25.9089	36.6441	7.31854
				200			200	0	100	100				200	0	100	100				0	0	100	0		200	#VALUE!	0	0	100	0		OICR4-H7	288	10.3136	-188.461	282.743	37.0447	4.74596
				201	1.09979		201	-28.6829	7.80709	7.80709				201	-1.47533	0	-5.10274				-15.0791	19.2387	3.90355	5.52045		201	1.09979	-15.0791	19.2387	3.90355	5.52045		OICR1-F2	6	4.46237	37.7546	11.723	37.5042	14.6893
				202			202	0	100	100				202	0	100	100				0	0	100	0		202	#VALUE!	0	0	100	0		OICR4-D5	268	6.10684	2.71864	87.208	37.6151	16.9226
				203	0.348076		203	21.1975	0	-4.49339				203	12.9887	0	-0.6621				17.0931	5.80451	0	0		203	0.348076	17.0931	5.80451	0	0		OICR1-A8	49	-0.503159	56.0268	26.5008	37.9823	2.19442
				204	0.366326		204	25.5465	0	-4.85795				204	16.4898	5.99315	5.99315				21.0181	6.40404	2.99658	4.2378		204	0.366326	21.0181	6.40404	2.99658	4.2378		OICR5-D5	348	5.25103	39.1843	23.7819	38.4928	4.03779
				205			205	0	100	100				205	0	100	100				0	0	100	0		205	#VALUE!	0	0	100	0		OICR3-D10	228	1.52956	55.9184	11.5904	38.7039	4.53926
				206	1.01259		206	23.9348	12.4538	12.4538				206	-10.1957	0	-13.3105				6.86957	24.1339	6.22689	8.80615		206	1.01259	6.86957	24.1339	6.22689	8.80615		OICR4-E3	253	7.62309	-123.925	150.076	39.0079	9.05196
				207	-0.0452735		207	62.1143	10.5885	10.5885				207	15.4483	0	-12.6142				38.7813	32.9978	5.29427	7.48723		207	-0.0452735	38.7813	32.9978	5.29427	7.48723		OICR1-C7	43	8.20787	-2.90255	24.464	39.2087	3.36187
				208			208	0	100	100				208	0	100	100				0	0	100	0		208	#VALUE!	0	0	100	0		OICR2-H10	152	15.3346	13.2839	57.479	39.2368	23.0944
				209			209	0	100	100				209	0	100	100				0	0	100	0		209	#VALUE!	0	0	100	0		OICR1-H4	24	13.7086	-48.9704	35.4175	39.603	3.46205
				210	1.93772		210	-55.5861	14.5852	14.5852				210	-21.8209	6.34703	6.34703				-38.7035	23.8756	10.4661	5.82526		210	1.93772	-38.7035	23.8756	10.4661	5.82526		OICR3-B6	194	2.40786	25.322	6.9013	39.6792	23.2478
				211	-0.433662		211	55.9783	0	-2.49507				211	70.6413	7.08904	7.08904				63.3098	10.3683	3.54452	5.01271		211	-0.433662	63.3098	10.3683	3.54452	5.01271		OICR1-C10	67	-0.0697098	64.0538	6.53323	40.7331	6.52328
				212	0.665022		212	3.28662	5.9843	5.9843				212	18.1951	2.91096	2.91096				10.7409	10.5419	4.44763	2.17318		212	0.665022	10.7409	10.5419	4.44763	2.17318		OICR5-B8	370	34.09	-202.431	244.461	40.8361	2.48974
				213	0.389461		213	30.4922	4.7421	4.7421				213	4.93504	0	-5.20548				17.7136	18.0716	2.37105	3.35317		213	0.389461	17.7136	18.0716	2.37105	3.35317		OICR4-C7	283	6.54574	-56.3722	99.4414	40.9494	5.17343
				214	1.78249		214	-56.4943	4.78936	4.78936				214	9.5425	14.0525	14.0525				-23.4759	46.6951	9.42093	6.55004		214	1.78249	-23.4759	46.6951	9.42093	6.55004		OICR2-H8	136	12.3022	2.11371	13.4537	41.543	9.67663
				215	0.904565		215	48.943	0	-0.402232				215	-47.8822	7.94521	7.94521				0.530434	68.4657	3.9726	5.61811		215	0.904565	0.530434	68.4657	3.9726	5.61811		OICR1-E11	77	12.3887	-49.8714	14.2897	41.7696	0.726921
				216	1.09131		216	64.4291	3.68353	3.68353				216	15.0286	0	-2.7544				39.7289	34.9314	1.84176	2.60465		216	1.09131	39.7289	34.9314	1.84176	2.60465		OICR4-E6	277	8.96402	-133.229	155.629	42.048	1.83526
				217	1.89598		217	70.9781	61.5998	61.5998				217	48.7053	48.6301	48.6301				59.8417	15.7493	55.115	9.17093		217	1.89598	59.8417	15.7493	55.115	9.17093		OICR5-D3	332	14.0516	-39.0235	123.789	42.3926	7.4041
				218			218	0	100	100				218	0	100	100				0	0	100	0		218	#VALUE!	0	0	100	0		OICR4-H6	280	3.81482	17.5905	64.5905	43.0045	2.1647
				219	0.248195		219	59.9412	27.8578	27.8578				219	42.1424	10.3881	10.3881				51.0418	12.5857	19.123	12.3529		219	0.248195	51.0418	12.5857	19.123	12.3529		OICR2-C11	155	17.8792	-22.8191	24.0249	43.0284	1.96003
				220			220	0	100	100				220	-136.696	79.7896	79.7896				-68.3479	96.6585	89.8948	14.2909		220	#VALUE!	-68.3479	96.6585	89.8948	14.2909		OICR2-D4	100	92.006	-105.68	80.6487	43.2432	50.3517
				221			221	0	100	100				221	0	100	100				0	0	100	0		221	#VALUE!	0	0	100	0		OICR5-H4	344	23.4011	-117.72	200.697	43.3557	7.22756
				222	0.613994		222	-4.32501	0	-5.05373				222	3.91086	0	-19.0525				-0.207077	5.82364	0	0		222	0.613994	-0.207077	5.82364	0	0		OICR5-D8	372	34.4656	-265.201	70.4827	43.6769	27.0806
				223	1.27298		223	51.7625	47.6655	47.6655				223	40.3266	22.2902	22.2902				46.0445	8.08644	34.9779	17.943		223	1.27298	46.0445	8.08644	34.9779	17.943		OICR5-H7	368	4.24869	50.5655	64.6274	43.7712	13.3404
				224	0.981556		224	12.3392	13.235	13.235				224	-23.1635	0	-4.41781				-5.41214	25.1042	6.61749	9.35854		224	0.981556	-5.41214	25.1042	6.61749	9.35854		OICR5-G6	359	17.5406	-33.5107	122.555	44.7068	2.42076
				225			225	0	100	100				225	6.23396	79.1438	79.1438				3.11698	4.40808	89.5719	14.7475		225	#VALUE!	3.11698	4.40808	89.5719	14.7475		OICR4-G2	247	#VALUE!	7.52491	10.6418	44.8199	63.385
				226	2.00906		226	-120.528	2.2982	2.2982				226	-6.96958	0	-0.0684932				-63.7486	80.2976	1.1491	1.62508		226	2.00906	-63.7486	80.2976	1.1491	1.62508		OICR2-A10	145	14.6097	4.90262	6.51141	45.3068	6.73735
				227	0.633726		227	-1.35429	9.21132	9.21132				227	2.88038	0	-19.4749				0.763043	2.99436	4.60566	6.51339		227	0.633726	0.763043	2.99436	4.60566	6.51339		OICR5-H5	352	42.9069	-215.645	180.898	45.7216	11.0997
				228	1.52956		228	47.7228	41.9136	41.9136				228	64.1141	35.4941	35.4941				55.9184	11.5904	38.7039	4.53926		228	1.52956	55.9184	11.5904	38.7039	4.53926		OICR1-E4	21	27.8199	-159.053	64.0513	45.8395	7.55043
				229			229	0	100	100				229	0	100	100				0	0	100	0		229	#VALUE!	0	0	100	0		OICR4-F8	294	15.0301	-267.982	293.667	46.3448	11.3611
				230	1.10537		230	45.2735	21.6806	21.6806				230	-6.8811	14.395	14.395				19.1962	36.8789	18.0378	5.1517		230	1.10537	19.1962	36.8789	18.0378	5.1517		OICR1-G6	39	13.024	-35.424	3.77668	47.7984	5.99014
				231			231	0	100	100				231	0	100	100				0	0	100	0		231	#VALUE!	0	0	100	0		OICR1-F6	38	9.68656	-10.5664	33.4304	48.0766	24.4551
				232	1.04965		232	26.5161	15.1658	15.1658				232	14.6596	4.81898	4.81898				20.5878	8.38379	9.99238	7.31629		232	1.04965	20.5878	8.38379	9.99238	7.31629		OICR5-F6	358	6.03648	36.9947	32.6481	48.1129	22.6111
				233	0.97782		233	-26.597	6.28135	6.28135				233	5.60783	0	-5.45662				-10.4946	22.7723	3.14067	4.44158		233	0.97782	-10.4946	22.7723	3.14067	4.44158		OICR1-G5	31	6.71086	38.5525	14.0525	48.807	4.4015
				234	-0.291893		234	98.0063	34.8385	34.8385				234	86.5693	31.357	31.357				92.2878	8.08719	33.0977	2.46175		234	-0.291893	92.2878	8.08719	33.0977	2.46175		OICR1-H11	80	-0.93115	10.568	2.20052	50	70.7107
				235	-0.148146		235	54.9641	0	-1.9897				235	61.1662	0	-3.09361				58.0651	4.3855	0	0		235	-0.148146	58.0651	4.3855	0	0		OICR5-A11	393	#VALUE!	-1.53035	2.16424	50	70.7107
				236	0.427047		236	39.4999	8.77925	8.77925				236	-18.6403	0	-15.2968				10.4298	41.1114	4.38963	6.20787		236	0.427047	10.4298	41.1114	4.38963	6.20787		OICR2-G11	159	27.6713	-50.5213	172.636	50.9745	23.5741
				237	1.23487		237	-41.0349	8.00963	8.00963				237	-25.9179	0	-21.016				-33.4764	10.6893	4.00481	5.66366		237	1.23487	-33.4764	10.6893	4.00481	5.66366		OICR5-B9	378	63.4287	-318.15	372.678	51.197	4.48015
				238			238	0	100	100				238	0	100	100				0	0	100	0		238	#VALUE!	0	0	100	0		OICR5-G5	351	61.1762	-316.122	306.098	51.3151	4.40671
				239	4.20449		239	75.8718	85.2151	85.2151				239	53.4916	20.7192	20.7192				64.6817	15.8252	52.9671	45.6055		239	4.20449	64.6817	15.8252	52.9671	45.6055		OICR5-D9	380	#VALUE!	-162.336	229.578	52.3357	67.4074
				240	0.197927		240	75.48	0	-2.60309				240	8.38956	0	-21.143				41.9348	47.4401	0	0		240	0.197927	41.9348	47.4401	0	0		OICR4-B5	266	#VALUE!	-5.94246	8.4039	52.4555	67.238
				241	3.71807		241	-24.0532	5.83	5.83				241	-280.712	1.51147	1.51147				-152.383	181.486	3.67073	3.05366		241	3.71807	-152.383	181.486	3.67073	3.05366		OICR3-G11	239	4.20449	64.6817	15.8252	52.9671	45.6055
				242	1.7388		242	23.4683	3.70063	3.70063				242	-205.708	14.8422	14.8422				-91.1199	162.052	9.2714	7.87825		242	1.7388	-91.1199	162.052	9.2714	7.87825		OICR3-C6	195	8.96441	-99.5199	37.6945	53.1618	9.31956
				243	2.68047		243	44.5239	24.74	24.74				243	-177.656	26.0221	26.0221				-66.5662	157.105	25.381	0.906607		243	2.68047	-66.5662	157.105	25.381	0.906607		OICR4-F7	286	24.3782	-282.377	366.545	53.4812	18.0848
				244			244	0	100	100				244	0	100	100				0	0	100	0		244	#VALUE!	0	0	100	0		OICR1-D10	68	20.7493	-23.0584	46.5857	53.5055	2.45812
				245			245	0	100	100				245	0	100	100				0	0	100	0		245	#VALUE!	0	0	100	0		OICR3-B4	178	6.98726	-45.8065	29.0761	53.6707	17.6866
				246			246	0	74.5056	74.5056				246	26.2007	75.4398	75.4398				13.1003	18.5267	74.9727	0.660601		246	#VALUE!	13.1003	18.5267	74.9727	0.660601		OICR4-D4	260	7.36988	-16.4165	70.5539	54.6154	11.1304
				247			247	15.0498	0	-0.0205211				247	0	89.6399	89.6399				7.52491	10.6418	44.8199	63.385		247	#VALUE!	7.52491	10.6418	44.8199	63.385		OICR5-B2	322	66.7056	-304.94	213.027	54.8063	8.67388
				248			248	0	100	100				248	0	100	100				0	0	100	0		248	#VALUE!	0	0	100	0		OICR3-A9	217	1.89598	59.8417	15.7493	55.115	9.17093
				249	2.58723		249	-12.5964	0	-4.09255				249	-271.786	0	-2.82967				-142.191	183.275	0	0		249	2.58723	-142.191	183.275	0	0		OICR5-B3	330	#VALUE!	-145.921	206.364	55.3759	63.1079
				250			250	0	100	100				250	-29.1363	68.1352	68.1352				-14.5682	20.6025	84.0676	22.5318		250	#VALUE!	-14.5682	20.6025	84.0676	22.5318		OICR2-F11	158	1.72557	89.136	24.4696	55.7717	29.6443
				251	2.86503		251	11.4935	11.1043	11.1043				251	-287.292	10.3424	10.3424				-137.899	211.273	10.7234	0.538731		251	2.86503	-137.899	211.273	10.7234	0.538731		OICR2-E7	125	49.0865	-96.4104	26.0979	56.2817	5.94839
				252	14.0193		252	116.249	81.2268	81.2268				252	55.0826	83.0418	83.0418				85.6657	43.2512	82.1343	1.28335		252	14.0193	85.6657	43.2512	82.1343	1.28335		OICR4-E4	261	21.274	-227.856	188.537	56.4689	6.22439
				253	7.62309		253	-17.8054	32.6072	32.6072				253	-230.045	45.4086	45.4086				-123.925	150.076	39.0079	9.05196		253	7.62309	-123.925	150.076	39.0079	9.05196		OICR5-E11	397	#VALUE!	-25.8183	36.5126	56.4965	61.5233
				254			254	0	100	100				254	0	100	100				0	0	100	0		254	#VALUE!	0	0	100	0		OICR5-H10	392	42.7304	-197.766	279.589	58.0839	37.1671
				255			255	0	100	100				255	0	100	100				0	0	100	0		255	#VALUE!	0	0	100	0		OICR4-E7	285	5.14826	57.6978	32.8583	59.1829	4.31524
				256			256	0	83.2896	83.2896				256	-107.223	77.1743	77.1743				-53.6114	75.818	80.2319	4.32415		256	#VALUE!	-53.6114	75.818	80.2319	4.32415		OICR1-D6	36	16.3678	-0.768002	102.045	59.4574	13.1412
				257	33.3821		257	-78.895	11.4069	11.4069				257	-281.746	36.8948	36.8948				-180.32	143.437	24.1508	18.0227		257	33.3821	-180.32	143.437	24.1508	18.0227		OICR5-H11	400	#VALUE!	10.9872	15.5382	59.6004	57.1337
				258	2.90852		258	-11.506	11.8415	11.8415				258	-147.117	4.00912	4.00912				-79.3116	95.8916	7.92529	5.53831		258	2.90852	-79.3116	95.8916	7.92529	5.53831		OICR2-C8	131	-3.64224	109.224	1.79628	59.6408	15.3968
				259	2.07886		259	-1.65561	20.2076	20.2076				259	-98.2013	1.59076	1.59076				-49.9285	68.2681	10.8992	13.1641		259	2.07886	-49.9285	68.2681	10.8992	13.1641		OICR3-F2	166	21.1686	-226.12	332.795	60.61	14.6899
				260	7.36988		260	33.4727	46.745	46.745				260	-66.3057	62.4858	62.4858				-16.4165	70.5539	54.6154	11.1304		260	7.36988	-16.4165	70.5539	54.6154	11.1304		OICR2-A7	121	#VALUE!	15.5497	21.9906	61.2312	54.8273
				261	21.274		261	-94.5403	52.0676	52.0676				261	-361.172	60.8702	60.8702				-227.856	188.537	56.4689	6.22439		261	21.274	-227.856	188.537	56.4689	6.22439		OICR5-F7	366	48.553	-170.303	235.79	61.9521	6.47561
				262	1.44248		262	59.1359	10.3446	10.3446				262	-143.702	30.8192	30.8192				-42.2832	143.428	20.5819	14.4777		262	1.44248	-42.2832	143.428	20.5819	14.4777		OICR5-B10	386	-7.43237	125.598	191.814	62.3885	53.1907
				263			263	0	100	100				263	0	100	100				0	0	100	0		263	#VALUE!	0	0	100	0		OICR1-E10	69	18.6149	43.5085	9.20317	62.5887	18.0253
				264	1.47173		264	-41.7884	0	-6.7289				264	-153.969	0	-10.1442				-97.8788	79.3238	0	0		264	1.47173	-97.8788	79.3238	0	0		OICR2-D6	116	4.65613	95.5069	1.83573	62.9418	7.52403
				265	0.398437		265	30.2268	0	-4.55286				265	-150.228	4.67318	4.67318				-60.0005	127.601	2.33659	3.30443		265	0.398437	-60.0005	127.601	2.33659	3.30443		OICR5-G4	343	#VALUE!	-163.735	231.556	63.4276	51.7212
				266			266	0	100	100				266	-11.8849	4.91105	4.91105				-5.94246	8.4039	52.4555	67.238		266	#VALUE!	-5.94246	8.4039	52.4555	67.238		OICR2-B8	130	#VALUE!	12.9488	18.3124	63.5562	51.5394
				267	4.36539		267	31.3084	39.0323	39.0323				267	-155.499	29.5505	29.5505				-62.0951	132.092	34.2914	6.70462		267	4.36539	-62.0951	132.092	34.2914	6.70462		OICR2-D5	108	31.4819	41.9099	65.7919	65.7913	13.1021
				268	6.10684		268	64.384	25.649	25.649				268	-58.9467	49.5812	49.5812				2.71864	87.208	37.6151	16.9226		268	6.10684	2.71864	87.208	37.6151	16.9226		OICR3-H4	184	5.8749	14.1678	4.91982	66.423	0.118646
				269			269	0	100	100				269	0	100	100				0	0	100	0		269	#VALUE!	0	0	100	0		OICR5-A9	377	62.3758	-111.899	125.585	66.8448	1.54923
				270	3.46702		270	-4.26228	13.2417	13.2417				270	-243.151	18.4102	18.4102				-123.706	168.92	15.826	3.65468		270	3.46702	-123.706	168.92	15.826	3.65468		OICR5-E8	373	37.7561	-76.9601	176.869	67.0324	14.5967
				271			271	0	100	100				271	-320.611	78.0267	78.0267				-160.305	226.706	89.0133	15.5375		271	#VALUE!	-160.305	226.706	89.0133	15.5375		OICR1-F9	62	19.6244	31.4598	15.8456	68.484	4.24296
				272	0.794993		272	85.4009	21.7061	21.7061				272	-85.2832	24.6742	24.6742				0.0588262	120.692	23.1901	2.09876		272	0.794993	0.0588262	120.692	23.1901	2.09876		OICR5-G11	399	#VALUE!	-4.79094	6.77541	69.4816	43.1595
				273	4.01436		273	-19.4769	6.76511	6.76511				273	-220.032	11.0022	11.0022				-119.754	141.814	8.88368	2.9961		273	4.01436	-119.754	141.814	8.88368	2.9961		OICR5-B6	354	88.0194	-328.54	397.872	70.7354	18.8971
				274			274	0	100	100				274	0	100	100				0	0	100	0		274	#VALUE!	0	0	100	0		OICR2-C10	147	#VALUE!	-0.826538	1.1689	71.2031	40.725
				275	5.20904		275	-72.965	7.83382	7.83382				275	-255.169	13.0172	13.0172				-164.067	128.838	10.4255	3.66524		275	5.20904	-164.067	128.838	10.4255	3.66524		OICR4-G10	311	13.0836	35.1813	75.017	72.2701	10.6273
				276	2.09375		276	25.5305	19.2934	19.2934				276	-138.215	17.4885	17.4885				-56.3422	115.785	18.391	1.27629		276	2.09375	-56.3422	115.785	18.391	1.27629		OICR2-B6	114	87.432	-63.9622	39.0153	72.6582	3.95767
				277	8.96402		277	-23.1829	43.3457	43.3457				277	-243.275	40.7503	40.7503				-133.229	155.629	42.048	1.83526		277	8.96402	-133.229	155.629	42.048	1.83526		OICR5-B11	394	#VALUE!	-76.8457	108.676	73.2613	37.8142
				278	0.528214		278	57.6526	13.937	13.937				278	-139.501	7.39878	7.39878				-40.9244	139.409	10.6679	4.62324		278	0.528214	-40.9244	139.409	10.6679	4.62324		OICR2-E4	101	#VALUE!	-23.6176	33.4004	73.4463	37.5526
				279	8.48836		279	-58.8571	15.7912	15.7912				279	-213.33	20.7176	20.7176				-136.094	109.229	18.2544	3.4835		279	8.48836	-136.094	109.229	18.2544	3.4835		OICR1-F7	46	53.0114	-67.3172	52.8984	74.0169	1.82691
				280	3.81482		280	63.2628	44.5352	44.5352				280	-28.0819	41.4738	41.4738				17.5905	64.5905	43.0045	2.1647		280	3.81482	17.5905	64.5905	43.0045	2.1647		OICR1-G4	23	7.00931	92.8859	22.6314	74.3863	8.14234
				281	7.20261		281	-30.1552	40.8221	40.8221				281	-197.223	26.7654	26.7654				-113.689	118.134	33.7937	9.93952		281	7.20261	-113.689	118.134	33.7937	9.93952		OICR4-F2	246	#VALUE!	13.1003	18.5267	74.9727	0.660601
				282	6.15494		282	12.5851	15.9843	15.9843				282	-159.861	1.28351	1.28351				-73.6381	121.938	8.63391	10.395		282	6.15494	-73.6381	121.938	8.63391	10.395		OICR2-D10	148	37.6096	42.4283	13.3014	74.9909	8.61681
				283	6.54574		283	13.9435	44.6076	44.6076				283	-126.688	37.2912	37.2912				-56.3722	99.4414	40.9494	5.17343		283	6.54574	-56.3722	99.4414	40.9494	5.17343		OICR2-B10	146	#VALUE!	-5.87734	8.31181	75.2726	34.9698
				284			284	0	100	100				284	0	100	100				0	0	100	0		284	#VALUE!	0	0	100	0		OICR3-F4	182	#VALUE!	-61.7856	87.3781	75.742	34.306
				285	5.14826		285	80.9322	56.1316	56.1316				285	34.4635	62.2343	62.2343				57.6978	32.8583	59.1829	4.31524		285	5.14826	57.6978	32.8583	59.1829	4.31524		OICR2-E8	133	69.6112	-18.9508	13.1626	76.0814	2.9665
				286	24.3782		286	-23.1906	40.6933	40.6933				286	-541.563	66.269	66.269				-282.377	366.545	53.4812	18.0848		286	24.3782	-282.377	366.545	53.4812	18.0848		OICR2-C2	83	69.9919	18.313	3.04458	77.5577	2.94029
				287	5.6014		287	-50.5979	12.9279	12.9279				287	-230.298	21.562	21.562				-140.448	127.067	17.2449	6.10526		287	5.6014	-140.448	127.067	17.2449	6.10526		OICR2-F4	102	1.04781	121.074	7.81226	77.7554	0.704259
				288	10.3136		288	11.4684	33.6888	33.6888				288	-388.39	40.4006	40.4006				-188.461	282.743	37.0447	4.74596		288	10.3136	-188.461	282.743	37.0447	4.74596		OICR3-D3	172	8.86455	30.1542	36.1407	78.2301	5.8111
				289			289	0	100	100				289	0	100	100				0	0	100	0		289	#VALUE!	0	0	100	0		OICR2-E2	85	69.5204	5.4385	36.5483	78.2347	4.64654
				290	3.04441		290	4.84476	10.4734	10.4734				290	-291.995	10.4911	10.4911				-143.575	209.897	10.4822	0.012524		290	3.04441	-143.575	209.897	10.4822	0.012524		OICR4-F11	318	30.2923	-85.9124	168.781	79.8348	1.74605
				291			291	0	100	100				291	0	100	100				0	0	100	0		291	#VALUE!	0	0	100	0		OICR4-H3	256	#VALUE!	-53.6114	75.818	80.2319	4.32415
				292			292	0	100	100				292	0	100	100				0	0	100	0		292	#VALUE!	0	0	100	0		OICR1-E6	37	#VALUE!	20.1347	28.4747	80.7741	27.1895
				293	4.94732		293	-1.83753	27.5212	27.5212				293	-178.796	34.8233	34.8233				-90.3166	125.128	31.1723	5.1634		293	4.94732	-90.3166	125.128	31.1723	5.1634		OICR5-B5	346	#VALUE!	-3.22413	4.55961	81.4773	26.1951
				294	15.0301		294	-60.3283	38.3112	38.3112				294	-475.636	54.3783	54.3783				-267.982	293.667	46.3448	11.3611		294	15.0301	-267.982	293.667	46.3448	11.3611		OICR5-C6	355	#VALUE!	8.37113	11.8386	81.9187	8.33023
				295	1.6358		295	-28.254	0	-1.33387				295	-174.063	0	-8.16195				-101.159	103.103	0	0		295	1.6358	-101.159	103.103	0	0		OICR4-D3	252	14.0193	85.6657	43.2512	82.1343	1.28335
				296	1.72199		296	97.6964	27.0898	27.0898				296	-68.3233	21.8197	21.8197				14.6865	117.394	24.4548	3.72654		296	1.72199	14.6865	117.394	24.4548	3.72654		OICR2-B11	154	90.5181	6.78624	5.74173	82.2876	9.55225
				297			297	13.1319	83.39	83.39				297	0	100	100				6.56593	9.28563	91.695	11.745		297	#VALUE!	6.56593	9.28563	91.695	11.745		OICR1-A9	57	#VALUE!	54.4423	76.9931	83.4547	23.3986
				298	6.67838		298	-53.5986	16.4607	16.4607				298	-403.016	21.6611	21.6611				-228.307	247.075	19.0609	3.67725		298	6.67838	-228.307	247.075	19.0609	3.67725		OICR5-E7	365	28.5541	94.7934	23.3663	83.8539	4.84606
				299			299	0	100	100				299	0	100	100				0	0	100	0		299	#VALUE!	0	0	100	0		OICR4-B3	250	#VALUE!	-14.5682	20.6025	84.0676	22.5318
				300			300	0	100	100				300	0	100	100				0	0	100	0		300	#VALUE!	0	0	100	0		OICR5-F3	334	#VALUE!	-218.324	308.757	84.1876	22.3621
				301	10.6434		301	-24.7056	25.5125	25.5125				301	-488.132	46.5187	46.5187				-256.419	327.692	36.0156	14.8536		301	10.6434	-256.419	327.692	36.0156	14.8536		OICR3-A3	169	11.949	44.6804	27.1475	84.9422	1.01607
				302	2.65047		302	14.7658	3.12122	3.12122				302	-85.7866	38.3716	38.3716				-35.5104	71.1013	20.7464	24.9258		302	2.65047	-35.5104	71.1013	20.7464	24.9258		OICR5-F5	350	#VALUE!	-17.6898	25.0172	87.6263	17.499
				303	1.17019		303	7.47491	5.28438	5.28438				303	-124.115	4.65335	4.65335				-58.32	93.048	4.96887	0.446202		303	1.17019	-58.32	93.048	4.96887	0.446202		OICR1-B5	26	#VALUE!	4.78996	6.77403	88.1383	16.775
				304	1.7786		304	7.19847	12.3662	12.3662				304	-109.868	3.16046	3.16046				-51.3346	82.7782	7.76331	6.50941		304	1.7786	-51.3346	82.7782	7.76331	6.50941		OICR5-A10	385	5.64168	99.1875	229.164	88.5015	16.2613
				305			305	0	100	100				305	0	100	100				0	0	100	0		305	#VALUE!	0	0	100	0		OICR4-G5	271	#VALUE!	-160.305	226.706	89.0133	15.5375
				306			306	0	100	100				306	0	100	100				0	0	100	0		306	#VALUE!	0	0	100	0		OICR3-A10	225	#VALUE!	3.11698	4.40808	89.5719	14.7475
				307	3.07456		307	-20.2505	0	-1.44975				307	-197.295	26.7654	26.7654				-108.773	125.189	13.3827	18.926		307	3.07456	-108.773	125.189	13.3827	18.926		OICR3-D9	220	#VALUE!	-68.3479	96.6585	89.8948	14.2909
				308			308	59.2167	80.4028	80.4028				308	0	100	100				29.6084	41.8725	90.2014	13.8573		308	#VALUE!	29.6084	41.8725	90.2014	13.8573		OICR4-D10	308	#VALUE!	29.6084	41.8725	90.2014	13.8573
				309	-0.0102919		309	21.0908	0	-25.3089				309	-151.663	6.74464	6.74464				-65.2862	122.155	3.37232	4.76918		309	-0.0102919	-65.2862	122.155	3.37232	4.76918		OICR5-B4	338	#VALUE!	48.34	68.3631	90.3697	13.6193
				310			310	0	100	100				310	0	100	100				0	0	100	0		310	#VALUE!	0	0	100	0		OICR5-E5	349	#VALUE!	3.603	5.09542	90.7854	13.0314
				311	13.0836		311	88.2263	79.7847	79.7847				311	-17.8638	64.7554	64.7554				35.1813	75.017	72.2701	10.6273		311	13.0836	35.1813	75.017	72.2701	10.6273		OICR4-H10	312	#VALUE!	44.854	63.4331	91.0963	12.5918
				312			312	89.708	82.1925	82.1925				312	0	100	100				44.854	63.4331	91.0963	12.5918		312	#VALUE!	44.854	63.4331	91.0963	12.5918		OICR4-A9	297	#VALUE!	6.56593	9.28563	91.695	11.745
				313	1.48715		313	33.3855	8.35047	8.35047				313	-159.563	4.17761	4.17761				-63.0887	136.435	6.26404	2.95066		313	1.48715	-63.0887	136.435	6.26404	2.95066		OICR5-F11	398	#VALUE!	16.1834	22.8868	92.6441	10.4028
				314	5.07838		314	24.8236	24.6885	24.6885				314	-276.714	36.2902	36.2902				-125.945	213.219	30.4893	8.20367		314	5.07838	-125.945	213.219	30.4893	8.20367		OICR5-D4	340	#VALUE!	14.0881	19.9235	92.8908	10.0539
				315	2.68441		315	-1.815	20.3621	20.3621				315	-61.9301	27.1223	27.1223				-31.8725	42.5078	23.7422	4.78013		315	2.68441	-31.8725	42.5078	23.7422	4.78013		OICR3-A6	193	#VALUE!	-3.63728	5.1439	93.7386	8.85498
				316	1.95551		316	52.9839	23.8773	23.8773				316	-64.7614	30.9579	30.9579				-5.88872	83.2585	27.4176	5.00678		316	1.95551	-5.88872	83.2585	27.4176	5.00678		OICR1-C2	3	#VALUE!	0	0	100	0
				317	1.22522		317	72.71	29.8904	29.8904				317	-61.2982	21.8928	21.8928				5.70591	94.7582	25.8916	5.65512		317	1.22522	5.70591	94.7582	25.8916	5.65512		OICR1-A3	9	#VALUE!	0	0	100	0
				318	30.2923		318	33.4335	78.6001	78.6001				318	-205.258	81.0694	81.0694				-85.9124	168.781	79.8348	1.74605		318	30.2923	-85.9124	168.781	79.8348	1.74605		OICR1-E3	13	#VALUE!	0	0	100	0
				319	3.64937		319	-32.5131	11.4133	11.4133				319	-236.629	10.8083	10.8083				-134.571	144.332	11.1108	0.427851		319	3.64937	-134.571	144.332	11.1108	0.427851		OICR1-F3	14	#VALUE!	0	0	100	0
				320	0.791901		320	-25.6302	0	-8.95644				320	-120.418	0	-10.6299				-73.0241	67.025	0	0		320	0.791901	-73.0241	67.025	0	0		OICR1-D4	20	#VALUE!	0	0	100	0
				321	19.0241		321	23.3578	12.4767	12.4767				321	-183.39	9.43932	9.43932				-80.0162	146.193	10.958	2.14772		321	19.0241	-80.0162	146.193	10.958	2.14772		OICR1-A5	25	#VALUE!	0	0	100	0
				322	66.7056		322	-154.307	48.6729	48.6729				322	-455.573	60.9396	60.9396				-304.94	213.027	54.8063	8.67388		322	66.7056	-304.94	213.027	54.8063	8.67388		OICR1-D5	28	#VALUE!	0	0	100	0
				323	5.13727		323	24.4645	5.15722	5.15722				323	-157.252	0	-0.654514				-66.394	128.493	2.57861	3.64671		323	5.13727	-66.394	128.493	2.57861	3.64671		OICR1-E5	29	#VALUE!	0	0	100	0
				324	8.50787		324	35.2993	9.31199	9.31199				324	-265.395	0	-3.44522				-115.048	212.623	4.65599	6.58457		324	8.50787	-115.048	212.623	4.65599	6.58457		OICR1-B6	34	#VALUE!	0	0	100	0
				325			325	0	100	100				325	0	100	100				0	0	100	0		325	#VALUE!	0	0	100	0		OICR1-C6	35	#VALUE!	0	0	100	0
				326			326	0	100	100				326	0	100	100				0	0	100	0		326	#VALUE!	0	0	100	0		OICR1-E7	45	#VALUE!	0	0	100	0
				327			327	0	100	100				327	0	100	100				0	0	100	0		327	#VALUE!	0	0	100	0		OICR1-B8	50	#VALUE!	0	0	100	0
				328	33.4434		328	12.3252	35.3278	35.3278				328	-456.006	35.8611	35.8611				-221.84	331.16	35.5945	0.377087		328	33.4434	-221.84	331.16	35.5945	0.377087		OICR1-E8	53	#VALUE!	0	0	100	0
				329	14.7654		329	-26.9564	16.516	16.516				329	-268.679	16.4019	16.4019				-147.818	170.924	16.4589	0.0806947		329	14.7654	-147.818	170.924	16.4589	0.0806947		OICR1-G8	55	#VALUE!	0	0	100	0
				330			330	0	100	100				330	-291.842	10.7519	10.7519				-145.921	206.364	55.3759	63.1079		330	#VALUE!	-145.921	206.364	55.3759	63.1079		OICR1-E9	61	#VALUE!	0	0	100	0
				331			331	0	100	100				331	0	100	100				0	0	100	0		331	#VALUE!	0	0	100	0		OICR2-D2	84	#VALUE!	0	0	100	0
				332	14.0516		332	48.5082	47.6281	47.6281				332	-126.555	37.1571	37.1571				-39.0235	123.789	42.3926	7.4041		332	14.0516	-39.0235	123.789	42.3926	7.4041		OICR2-G2	87	#VALUE!	0	0	100	0
				333	14.0621		333	-24.0895	11.5351	11.5351				333	-361.373	0.0928264	0.0928264				-192.731	238.495	5.81399	8.09094		333	14.0621	-192.731	238.495	5.81399	8.09094		OICR2-A3	89	#VALUE!	0	0	100	0
				334			334	0	100	100				334	-436.649	68.3752	68.3752				-218.324	308.757	84.1876	22.3621		334	#VALUE!	-218.324	308.757	84.1876	22.3621		OICR2-C3	91	#VALUE!	0	0	100	0
				335			335	0	100	100				335	0	100	100				0	0	100	0		335	#VALUE!	0	0	100	0		OICR2-B4	98	#VALUE!	0	0	100	0
				336	32.4635		336	-119.253	19.835	19.835				336	-394.516	18.3719	18.3719				-256.884	194.641	19.1034	1.03451		336	32.4635	-256.884	194.641	19.1034	1.03451		OICR2-C5	107	#VALUE!	0	0	100	0
				337	12.4476		337	-15.7502	20.5347	20.5347				337	-216.557	0	-28.1723				-116.154	141.992	10.2674	14.5202		337	12.4476	-116.154	141.992	10.2674	14.5202		OICR2-F5	110	#VALUE!	0	0	100	0
				338			338	0	100	100				338	96.68	80.7394	80.7394				48.34	68.3631	90.3697	13.6193		338	#VALUE!	48.34	68.3631	90.3697	13.6193		OICR2-H5	112	#VALUE!	0	0	100	0
				339	-1.52497		339	57.9766	9.70074	9.70074				339	-28.3256	0	-15.3459				14.8255	61.0249	4.85037	6.85946		339	-1.52497	14.8255	61.0249	4.85037	6.85946		OICR2-F7	126	#VALUE!	0	0	100	0
				340			340	0	100	100				340	28.1761	85.7816	85.7816				14.0881	19.9235	92.8908	10.0539		340	#VALUE!	14.0881	19.9235	92.8908	10.0539		OICR2-G7	127	#VALUE!	0	0	100	0
				341			341	0	100	100				341	0	100	100				0	0	100	0		341	#VALUE!	0	0	100	0		OICR2-D8	132	#VALUE!	0	0	100	0
				342			342	0	100	100				342	0	100	100				0	0	100	0		342	#VALUE!	0	0	100	0		OICR2-G8	135	#VALUE!	0	0	100	0
				343			343	0	100	100				343	-327.47	26.8552	26.8552				-163.735	231.556	63.4276	51.7212		343	#VALUE!	-163.735	231.556	63.4276	51.7212		OICR2-A9	137	#VALUE!	0	0	100	0
				344	23.4011		344	24.1943	48.4664	48.4664				344	-259.633	38.245	38.245				-117.72	200.697	43.3557	7.22756		344	23.4011	-117.72	200.697	43.3557	7.22756		OICR2-G10	151	#VALUE!	0	0	100	0
				345	9.37217		345	-11.6303	14.1957	14.1957				345	-185.247	10.8299	10.8299				-98.4389	122.766	12.5128	2.37992		345	9.37217	-98.4389	122.766	12.5128	2.37992		OICR2-A11	153	#VALUE!	0	0	100	0
				346			346	0	100	100				346	-6.44826	62.9546	62.9546				-3.22413	4.55961	81.4773	26.1951		346	#VALUE!	-3.22413	4.55961	81.4773	26.1951		OICR2-H11	160	#VALUE!	0	0	100	0
				347	18.0514		347	-96.1569	62.4978	62.4978				347	-249.498	0	-5.21424				-172.828	108.429	31.2489	44.1926		347	18.0514	-172.828	108.429	31.2489	44.1926		OICR3-C4	179	#VALUE!	0	0	100	0
				348	5.25103		348	56.0007	35.6376	35.6376				348	22.368	41.3479	41.3479				39.1843	23.7819	38.4928	4.03779		348	5.25103	39.1843	23.7819	38.4928	4.03779		OICR3-E4	181	#VALUE!	0	0	100	0
				349			349	7.20601	81.5708	81.5708				349	0	100	100				3.603	5.09542	90.7854	13.0314		349	#VALUE!	3.603	5.09542	90.7854	13.0314		OICR3-A5	185	#VALUE!	0	0	100	0
				350			350	0	100	100				350	-35.3796	75.2526	75.2526				-17.6898	25.0172	87.6263	17.499		350	#VALUE!	-17.6898	25.0172	87.6263	17.499		OICR3-C5	187	#VALUE!	0	0	100	0
				351	61.1762		351	-99.6781	48.1991	48.1991				351	-532.566	54.4311	54.4311				-316.122	306.098	51.3151	4.40671		351	61.1762	-316.122	306.098	51.3151	4.40671		OICR3-H5	192	#VALUE!	0	0	100	0
				352	42.9069		352	-87.7312	37.8729	37.8729				352	-343.559	53.5703	53.5703				-215.645	180.898	45.7216	11.0997		352	42.9069	-215.645	180.898	45.7216	11.0997		OICR3-H6	200	#VALUE!	0	0	100	0
				353	13.1661		353	34.8076	43.8135	43.8135				353	-166.6	27.3377	27.3377				-65.896	142.416	35.5756	11.6502		353	13.1661	-65.896	142.416	35.5756	11.6502		OICR3-B7	202	#VALUE!	0	0	100	0
				354	88.0194		354	-47.2015	84.0977	84.0977				354	-609.878	57.3732	57.3732				-328.54	397.872	70.7354	18.8971		354	88.0194	-328.54	397.872	70.7354	18.8971		OICR3-E7	205	#VALUE!	0	0	100	0
				355			355	0	87.8091	87.8091				355	16.7423	76.0283	76.0283				8.37113	11.8386	81.9187	8.33023		355	#VALUE!	8.37113	11.8386	81.9187	8.33023		OICR3-H7	208	#VALUE!	0	0	100	0
				356	18.4828		356	1.30889	31.9324	31.9324				356	-316.079	20.7251	20.7251				-157.385	224.427	26.3287	7.92472		356	18.4828	-157.385	224.427	26.3287	7.92472		OICR3-A8	209	#VALUE!	0	0	100	0
				357			357	0	100	100				357	0	100	100				0	0	100	0		357	#VALUE!	0	0	100	0		OICR3-B9	218	#VALUE!	0	0	100	0
				358	6.03648		358	60.0804	64.1014	64.1014				358	13.909	32.1244	32.1244				36.9947	32.6481	48.1129	22.6111		358	6.03648	36.9947	32.6481	48.1129	22.6111		OICR3-E9	221	#VALUE!	0	0	100	0
				359	17.5406		359	53.1486	42.995	42.995				359	-120.17	46.4185	46.4185				-33.5107	122.555	44.7068	2.42076		359	17.5406	-33.5107	122.555	44.7068	2.42076		OICR3-E10	229	#VALUE!	0	0	100	0
				360	14.952		360	-152.083	7.3075	7.3075				360	-316.627	0.849627	0.849627				-234.355	116.35	4.07856	4.5664		360	14.952	-234.355	116.35	4.07856	4.5664		OICR3-G10	231	#VALUE!	0	0	100	0
				361			361	0	100	100				361	0	100	100				0	0	100	0		361	#VALUE!	0	0	100	0		OICR3-F11	238	#VALUE!	0	0	100	0
				362			362	0	100	100				362	0	100	100				0	0	100	0		362	#VALUE!	0	0	100	0		OICR4-D2	244	#VALUE!	0	0	100	0
				363			363	0	100	100				363	0	100	100				0	0	100	0		363	#VALUE!	0	0	100	0		OICR4-E2	245	#VALUE!	0	0	100	0
				364			364	0	100	100				364	0	100	100				0	0	100	0		364	#VALUE!	0	0	100	0		OICR4-H2	248	#VALUE!	0	0	100	0
				365	28.5541		365	78.271	87.2806	87.2806				365	111.316	80.4272	80.4272				94.7934	23.3663	83.8539	4.84606		365	28.5541	94.7934	23.3663	83.8539	4.84606		OICR4-F3	254	#VALUE!	0	0	100	0
				366	48.553		366	-3.5748	66.5311	66.5311				366	-337.032	57.3732	57.3732				-170.303	235.79	61.9521	6.47561		366	48.553	-170.303	235.79	61.9521	6.47561		OICR4-G3	255	#VALUE!	0	0	100	0
				367			367	0	100	100				367	0	100	100				0	0	100	0		367	#VALUE!	0	0	100	0		OICR4-G4	263	#VALUE!	0	0	100	0
				368	4.24869		368	96.264	53.2043	53.2043				368	4.86703	34.3381	34.3381				50.5655	64.6274	43.7712	13.3404		368	4.24869	50.5655	64.6274	43.7712	13.3404		OICR4-E5	269	#VALUE!	0	0	100	0
				369			369	0	100	100				369	0	100	100				0	0	100	0		369	#VALUE!	0	0	100	0		OICR4-B6	274	#VALUE!	0	0	100	0
				370	34.09		370	-29.5711	39.0756	39.0756				370	-375.291	42.5967	42.5967				-202.431	244.461	40.8361	2.48974		370	34.09	-202.431	244.461	40.8361	2.48974		OICR4-D7	284	#VALUE!	0	0	100	0
				371			371	0	100	100				371	0	100	100				0	0	100	0		371	#VALUE!	0	0	100	0		OICR4-A8	289	#VALUE!	0	0	100	0
				372	34.4656		372	-215.362	62.8258	62.8258				372	-315.04	24.528	24.528				-265.201	70.4827	43.6769	27.0806		372	34.4656	-265.201	70.4827	43.6769	27.0806		OICR4-C8	291	#VALUE!	0	0	100	0
				373	37.7561		373	48.1054	77.3538	77.3538				373	-202.026	56.711	56.711				-76.9601	176.869	67.0324	14.5967		373	37.7561	-76.9601	176.869	67.0324	14.5967		OICR4-D8	292	#VALUE!	0	0	100	0
				374	25.0188		374	12.8879	23.5742	23.5742				374	-439.521	24.2821	24.2821				-213.317	319.902	23.9282	0.500513		374	25.0188	-213.317	319.902	23.9282	0.500513		OICR4-C9	299	#VALUE!	0	0	100	0
				375			375	0	100	100				375	0	100	100				0	0	100	0		375	#VALUE!	0	0	100	0		OICR4-D9	300	#VALUE!	0	0	100	0
				376			376	0	100	100				376	0	100	100				0	0	100	0		376	#VALUE!	0	0	100	0		OICR4-A10	305	#VALUE!	0	0	100	0
				377	62.3758		377	-23.0968	67.9403	67.9403				377	-200.7	65.7494	65.7494				-111.899	125.585	66.8448	1.54923		377	62.3758	-111.899	125.585	66.8448	1.54923		OICR4-B10	306	#VALUE!	0	0	100	0
				378	63.4287		378	-54.6271	48.029	48.029				378	-581.673	54.3649	54.3649				-318.15	372.678	51.197	4.48015		378	63.4287	-318.15	372.678	51.197	4.48015		OICR4-F10	310	#VALUE!	0	0	100	0
				379			379	0	100	100				379	0	100	100				0	0	100	0		379	#VALUE!	0	0	100	0		OICR5-E2	325	#VALUE!	0	0	100	0
				380			380	0	100	100				380	-324.672	4.67147	4.67147				-162.336	229.578	52.3357	67.4074		380	#VALUE!	-162.336	229.578	52.3357	67.4074		OICR5-F2	326	#VALUE!	0	0	100	0
				381			381	0	100	100				381	0	100	100				0	0	100	0		381	#VALUE!	0	0	100	0		OICR5-G2	327	#VALUE!	0	0	100	0
				382			382	0	100	100				382	0	100	100				0	0	100	0		382	#VALUE!	0	0	100	0		OICR5-C3	331	#VALUE!	0	0	100	0
				383	3.74385		383	43.2396	48.7944	48.7944				383	-35.549	10.4799	10.4799				3.84527	55.7119	29.6371	27.0924		383	3.74385	3.84527	55.7119	29.6371	27.0924		OICR5-G3	335	#VALUE!	0	0	100	0
				384	9.98148		384	-30.7882	16.5524	16.5524				384	-209.438	6.35535	6.35535				-120.113	126.325	11.4539	7.21044		384	9.98148	-120.113	126.325	11.4539	7.21044		OICR5-E4	341	#VALUE!	0	0	100	0
				385	5.64168		385	-62.8559	77.003	77.003				385	261.231	100	100				99.1875	229.164	88.5015	16.2613		385	5.64168	99.1875	229.164	88.5015	16.2613		OICR5-F4	342	#VALUE!	0	0	100	0
				386	-7.43237		386	-10.0344	24.7769	24.7769				386	261.231	100	100				125.598	191.814	62.3885	53.1907		386	-7.43237	125.598	191.814	62.3885	53.1907		OICR5-E6	357	#VALUE!	0	0	100	0
				387			387	0	100	100				387	0	100	100				0	0	100	0		387	#VALUE!	0	0	100	0		OICR5-A7	361	#VALUE!	0	0	100	0
				388			388	0	100	100				388	0	100	100				0	0	100	0		388	#VALUE!	0	0	100	0		OICR5-B7	362	#VALUE!	0	0	100	0
				389			389	0	100	100				389	0	100	100				0	0	100	0		389	#VALUE!	0	0	100	0		OICR5-C7	363	#VALUE!	0	0	100	0
				390			390	0	100	100				390	0	100	100				0	0	100	0		390	#VALUE!	0	0	100	0		OICR5-D7	364	#VALUE!	0	0	100	0
				391	36.6661		391	-31.4145	31.3918	31.3918				391	-440.968	40.3357	40.3357				-236.191	289.598	35.8637	6.32433		391	36.6661	-236.191	289.598	35.8637	6.32433		OICR5-G7	367	#VALUE!	0	0	100	0
				392	42.7304		392	-0.0669219	84.365	84.365				392	-395.465	31.8028	31.8028				-197.766	279.589	58.0839	37.1671		392	42.7304	-197.766	279.589	58.0839	37.1671		OICR5-A8	369	#VALUE!	0	0	100	0
				393			393	-3.06069	0	-1.91316				393	0	100	100				-1.53035	2.16424	50	70.7107		393	#VALUE!	-1.53035	2.16424	50	70.7107		OICR5-C8	371	#VALUE!	0	0	100	0
				394			394	-153.691	46.5226	46.5226				394	0	100	100				-76.8457	108.676	73.2613	37.8142		394	#VALUE!	-76.8457	108.676	73.2613	37.8142		OICR5-G8	375	#VALUE!	0	0	100	0
				395			395	0	100	100				395	0	100	100				0	0	100	0		395	#VALUE!	0	0	100	0		OICR5-H8	376	#VALUE!	0	0	100	0
				396			396	0	100	100				396	0	100	100				0	0	100	0		396	#VALUE!	0	0	100	0		OICR5-C9	379	#VALUE!	0	0	100	0
				397			397	-51.6365	12.993	12.993				397	0	100	100				-25.8183	36.5126	56.4965	61.5233		397	#VALUE!	-25.8183	36.5126	56.4965	61.5233		OICR5-E9	381	#VALUE!	0	0	100	0
				398			398	32.3668	85.2883	85.2883				398	0	100	100				16.1834	22.8868	92.6441	10.4028		398	#VALUE!	16.1834	22.8868	92.6441	10.4028		OICR5-F9	382	#VALUE!	0	0	100	0
				399			399	-9.58188	38.9633	38.9633				399	0	100	100				-4.79094	6.77541	69.4816	43.1595		399	#VALUE!	-4.79094	6.77541	69.4816	43.1595		OICR5-C10	387	#VALUE!	0	0	100	0
				400			400	21.9744	19.2008	19.2008				400	0	100	100				10.9872	15.5382	59.6004	57.1337		400	#VALUE!	10.9872	15.5382	59.6004	57.1337		OICR5-D10	388	#VALUE!	0	0	100	0
																																	OICR5-E10	389	#VALUE!	0	0	100	0
P1	1	2	3	4	5	6	7	8	9	10	11	12																					OICR5-F10	390	#VALUE!	0	0	100	0
A	DMSO	1	9	17	25	33	41	49	57	65	73	BDQ																					OICR5-C11	395	#VALUE!	0	0	100	0
B		2	10	18	26	34	42	50	58	66	74																						OICR5-D11	396	#VALUE!	0	0	100	0
C		3	11	19	27	35	43	51	59	67	75
D		4	12	20	28	36	44	52	60	68	76
E		5	13	21	29	37	45	53	61	69	77
F		6	14	22	30	38	46	54	62	70	78
G		7	15	23	31	39	47	55	63	71	79
H		8	16	24	32	40	48	56	64	72	80
P2	1	2	3	4	5	6	7	8	9	10	11	12
A	DMSO	81	89	97	105	113	121	129	137	145	153	BDQ
B		82	90	98	106	114	122	130	138	146	154
C		83	91	99	107	115	123	131	139	147	155
D		84	92	100	108	116	124	132	140	148	156
E		85	93	101	109	117	125	133	141	149	157
F		86	94	102	110	118	126	134	142	150	158
G		87	95	103	111	119	127	135	143	151	159
H		88	96	104	112	120	128	136	144	152	160
P3	1	2	3	4	5	6	7	8	9	10	11	12
A	DMSO	161	169	177	185	193	201	209	217	225	233	BDQ
B		162	170	178	186	194	202	210	218	226	234
C		163	171	179	187	195	203	211	219	227	235
D		164	172	180	188	196	204	212	220	228	236
E		165	173	181	189	197	205	213	221	229	237
F		166	174	182	190	198	206	214	222	230	238
G		167	175	183	191	199	207	215	223	231	239
H		168	176	184	192	200	208	216	224	232	240
P4	1	2	3	4	5	6	7	8	9	10	11	12
A	DMSO	241	249	257	265	273	281	289	297	305	313	BDQ
B		242	250	258	266	274	282	290	298	306	314
C		243	251	259	267	275	283	291	299	307	315
D		244	252	260	268	276	284	292	300	308	316
E		245	253	261	269	277	285	293	301	309	317
F		246	254	262	270	278	286	294	302	310	318
G		247	255	263	271	279	287	295	303	311	319
H		248	256	264	272	280	288	296	304	312	320
P5	1	2	3	4	5	6	7	8	9	10	11	12
A	DMSO	321	329	337	345	353	361	369	377	385	393	BDQ
B		322	330	338	346	354	362	370	378	386	394
C		323	331	339	347	355	363	371	379	387	395
D		324	332	340	348	356	364	372	380	388	396
E		325	333	341	349	357	365	373	381	389	397
F		326	334	342	350	358	366	374	382	390	398
G		327	335	343	351	359	367	375	383	391	399
H		328	336	344	352	360	368	376	384	392	400
[truncated: 19 more columns]

## Sheet: Ordered nontoxic Z
0	0	Ordered non cytotoxic z'	0	0	0	0
Location	Compound	z'	Average inhibition	sd	Average cytotoxicity	sd
OICR2-F8	134	-13.2858	123.282	1.90559	29.4111	12.8289	C20H26Cl2N2O	C20H26Cl2N2O	Tool compound	381.339	381.339	2-F08	10-DEBC hydrochloride	Akt	Ser/Thr Kinase	PI3K/Akt/mTOR
All	Bedaquilin (4uM)	-4.28329	100	1.42109e-14	2.42142	3.4244
OICR2-D7	124	-7.49568	70.2708	6.08997	10.0019	2.06359	C20H22BrCl2N3O2S	C20H22BrCl2N3O2S	tool compound	519.283	519.283	2-D07	H 89 dihydrochloride, H-89 dihydrochloride	PKA
OICR1-G10	71	-2.69676	64.1713	13.0883	17.8217	13.9464	C18H21Cl3FN7	C18H21Cl3FN7	Discontinued	460.764	460.764	1-G10	BIBX 1382 dihydrochloride, Falnidamol	EGFR	PTK
OICR3-C8	211	-0.433662	63.3098	10.3683	3.54452	5.01271	C33H40N10O7S2	C33H40N10O7S2	Tool compound	752.864	752.864	3-C08	NSC 109555 ditosylate, DDUG	Chk2	Ser/Thr Kinase	Cell Cycle
OICR1-B11	74	-1.06242	62.2237	12.1342	27.4728	16.4689	C18H16FN3O2	C18H16FN3O2	No Development Reported	325.337	325.337	1-B11	JNJ-10198409, RWJ-540973	PDGFR
OICR1-H5	32	-3.15168	59.1048	9.60323	9.30007	13.1523	C18H16ClN3O2	C18H16ClN3O2	tool compound	341.792	341.792	1-H05	PQ401	IGF1R
OICR3-C11	235	-0.148146	58.0651	4.3855	0	0	C53H83NO14	C53H83NO14	launched	958.224	958.224	3-C11	Everolimus, RAD-001, Certican	mTor
OICR1-D3	12	-3.54756	54.9055	4.96153	9.14373	12.6101	C30H35N7O4S	C30H35N7O4S	Launched	589.708	589.708	1-D03	Imatinib Mesylate, Gleevec, Glivec, CGP-57148B, STI-571	Bcr-Abl, PDGFR, c-KIT	RTK	PTK
OICR1-C5	27	-3.24384	54.4336	27.6099	12.4964	5.47084	C22H24ClFN4O3	C22H24ClFN4O3	launched	446.902	446.902	1-C05	Gefitinib, Iressa, ZD1839	EGFR, erbB2 (HER2)	PTK
OICR1-A11	73	-3.46942	53.0254	8.02124	4.4613	6.30923	C31H42N6O4	C31H42N6O4	Phase II.	562.703	562.703	1-A11	MLN-518, CT 53518, Tandutinib	FLT3, c-KIT, PDGFRb
OICR3-G6	199	-0.171737	48.4037	20.4638	0.675912	0.633005	C16H14Cl2FN3O2	C16H14Cl2FN3O2	Tool compound	370.206	370.206	3-G06	ZM 306416 hydrochloride	VEGFR, KDR
OICR2-H2	88	-3.48687	48.2563	10.0889	16.7398	9.50942	C27H27FN8O3	C27H27FN8O3	Phase II	530.553	530.553	2-H02	BMS-599626, AC-480	EGFR, HER kinases	PTK
OICR2-C9	139	-0.55388	45.4333	4.5912	28.5237	3.04899	C43H68ClNO11	C43H68ClNO11	launched	810.453	810.453	2-C09	Pimecrolimus, Elidel, SDZ-ASM-981	Calcineurin (CN)		Others
OICR2-H3	96	-5.24856	44.9137	27.3135	4.90551	6.93745	C22H29N5O9P2	C22H29N5O9P2	Phase III	569.441	569.441	2-H03	Motesanib diphosphate salt, AMG-706	c-KIT, PDGFR, VEGFR
OICR2-G6	119	-2.08508	44.4433	15.6472	20.5439	7.00085	C27H32ClN5O5	C27H32ClN5O5	Phase II.	542.026	542.026	2-G06	AZD0530, Saracatinib, NSC-735464	Abl, Src, Kit	RTK	Angiogenesis
OICR1-B10	66	-3.24869	42.5126	35.1052	7.43815	3.29105	C11H5F2NO4S	C11H5F2NO4S	Discovery	285.224	285.224	1-B10	AS604850, AS-604850, AS 604850	PI3K
OICR1-G7	47	-2.70041	42.2882	16.3194	5.47557	7.74363	C10H8N4O2S2	C10H8N4O2S2	tool compound	280.326	280.326	1-G07	AEG 3482	JNK	MAP Kinase
OICR1-D11	76	-3.22102	42.0169	7.66994	0	0	C44H69NO12	C44H69NO12	launched	804.018	804.018	1-D11	FK-506, Tacrolimus, Fujimycin, Prograf	mTor
OICR3-H2	168	-0.0586554	41.7987	11.5259	0.379478	0.536662	C21H25NO2S	C21H25NO2S	Tool compound	355.494	355.494	3-H02	JX-401	p38a
OICR2-A5	105	-1.7166	40.5127	4.34248	18.2609	25.8249	C20H22N4O3	C20H22N4O3	tool compound	366.414	366.414	2-A05	5-(3-Methoxy-4-((4-methoxybenzyl)oxy)benzyl)-pyrimidine-2,4-diamine	c-FMS
OICR3-G7	207	-0.0452735	38.7813	32.9978	5.29427	7.48723	C22H19ClFN3O2	C22H19ClFN3O2	Tool compound	411.857	411.857	3-G07	ZM 323881 hydrochloride	VEGFR2, KDR
OICR1-A10	65	-0.315014	38.6962	14.3211	12.1963	10.9065	C22H18F3N3O4S	C22H18F3N3O4S	tool compound	477.456	477.456	1-A10	GW-843682X	PLK1, PLK3	Ser/Thr Kinase
OICR1-A2	1	-2.84383	36.8462	9.1152	0.703748	0.99525	C14H10IN3OS	C14H10IN3OS	Tool compound	395.218	395.218	1-A02	2-Thio(3-iodobenzyl)-5-(1-pyridyl)-[1,3,4]-oxadiazole	GSK-3b	Ser/Thr Kinase
OICR1-F8	54	-2.07289	36.4799	10.5386	7.31285	3.93934	C17H10ClFN6	C17H10ClFN6	tool compound	352.753	352.753	1-F08	SD 208	TGFBR
OICR2-E11	157	-4.24434	35.9577	36.7658	3.70533	3.74764	C23H23N3O3	C23H23N3O3	Tool compound	389.447	389.447	2-E11	ZM 336372	c-RAF
OICR1-C4	19	-0.684402	33.9222	1.59916	14.9104	11.2637	C22H18N4OS	C22H18N4OS	Phase III	386.47	386.47	1-C04	Axitinib, AG-013736	PDGFR, VEGFR1, VEGFR2, VEGFR3, c-FMS
OICR2-G9	143	-1.96341	30.7297	35.0322	11.4706	14.498	C17H14ClF2N3O3S	C17H14ClF2N3O3S	Phase III.	413.826	413.826	2-G09	PLX-4720, Raf Kinase Inhibitor V	RAF Kinase
OICR2-D11	156	-2.68036	29.1684	20.8947	7.20902	7.44893	C16H14Cl2FN3S	C16H14Cl2FN3S	Discontinued.	370.272	370.272	2-D11	SKF 86002 dihydrochloride	p38 MAPK	MAP Kinase
OICR2-B9	138	-0.297644	27.6963	10.0485	6.81891	9.6434	C18H15N3O3	C18H15N3O3	Tool compound	321.33	321.33	2-B09	Rho Kinase Inhibitor V	ROCK, Rho Kinase
OICR2-B7	122	-2.96095	24.9323	13.4443	4.36202	6.16883	C13H13NO3S	C13H13NO3S	Discovery	263.312	263.312	2-B07	PIM1/2 Kinase Inhibitor VI	PIM1, PIM2
OICR1-G3	15	-1.03694	22.7505	6.79843	3.9897	5.64229	C23H26ClNO	C23H26ClNO	tool compound	367.912	367.912	1-G03	ZM 39923 hydrochloride	JAK3	non-RTK
OICR2-A4	97	-1.26524	22.7351	56.5155	13.433	7.95444	C9H7Br4N3	C9H7Br4N3	tool compound	476.788	476.788	2-A04	2-Dimethylamino-4,5,6,7-tetrabromo-1H-benzimidazole, DMAT, Casein Kinase II	Casein Kinase (CK)	Ser/Thr Kinase
OICR2-F6	118	-1.19636	19.849	16.8121	8.5987	8.93205	C18H11BrN2O2	C18H11BrN2O2	Discovery	367.196	367.196	2-F06	TCS PIM-1 1	PIM1
OICR1-H10	72	-2.27432	17.907	35.4934	0.126437	0.17881	C22H16N4O3	C22H16N4O3	tool compound	384.387	384.387	1-H10	SB 431542	ALK5	Ser/Thr Kinase
OICR1-A6	33	-1.13544	17.4139	24.431	0.0489137	0.0691745	C20H17Cl2N9O2	C20H17Cl2N9O2	No Development Reported	486.314	486.314	1-A06	CHIR-98014 isomer, CT-98014	GSK-3	Ser/Thr Kinase
OICR1-A4	17	-2.0672	15.4367	41.0679	0.875833	1.23861	C18H22N6O3S	C18H22N6O3S	Discovery	402.471	402.471	1-A04	NU-6102	CDK1, CDK2	Ser/Thr Kinase	Cell Cycle
OICR5-C4	339	-1.52497	14.8255	61.0249	4.85037	6.85946	C28H29N7	C28H29N7	Discovery	463.577	463.577	5-C04	PKC theta inhibitor	PKC theta
OICR2-A6	113	-1.82849	13.5136	16.1744	5.60611	7.92824	C15H16ClN5	C15H16ClN5	tool compound	301.774	301.774	2-A06	PP-2, PP2, AG-1879	p56 LCK, p59 FYN, HCK, Src
OICR1-F4	22	-1.15382	13.1458	7.1886	2.49843	3.53331	C20H21N5O4	C20H21N5O4	tool compound	395.412	395.412	1-F04	IRAK-1/4 Inhibitor I	IRAK
OICR2-D9	140	-0.576612	11.0118	28.1674	6.22762	8.78053	C12H11NO3	C12H11NO3	Discovery	217.221	217.221	2-D09	CID 755673	PKD
OICR1-G11	79	-0.184738	7.69195	11.1708	9.8085	5.61998	C15H10N2O	C15H10N2O	tool compound	234.253	234.253	1-G11	GTP 14564	ITD-FLT3
OICR1-D2	4	-0.639495	6.95524	7.59181	0.203961	0.288445	C14H18ClN3O2S	C14H18ClN3O2S	launched	327.83	327.83	1-D02	Fasudil HCl, AT-877, HA-1077 (diHCl), Eril	ROCK2, Rho Kinase
OICR2-G4	103	-0.281069	6.4403	29.6341	5.0016	7.06596	C18H18N2O3	C18H18N2O3	Phase III	310.347	310.347	2-G04	SU-6668, TSU-68, Orantinib	PDGFR, VEGF, FGFR
OICR1-B9	58	-1.14154	1.20739	1.985	0	0	C16H14N2O2	C16H14N2O2	No Development Reported	266.295	266.295	1-B09	Tyrphostin AG-1296	PDGFR
OICR1-H8	56	-0.0442325	1.01383	14.756	1.08256	1.53097	C20H21FN4O2	C20H21FN4O2	No Development Reported	368.405	368.405	1-H08	SB 239063	p38 MAPK	MAP Kinase
All	DMSO	0	-8.0883e-15	1.32119e-14	9.34925e-16	1.32218e-15
OICR2-F3	94	-0.0773091	-8.0752	35.6842	2.6004	3.67752	C13H13N3OS	C13H13N3OS	Discovery	259.327	259.327	2-F03	Necrostatin-1	RIP1
OICR4-E10	309	-0.0102919	-65.2862	122.155	3.37232	4.76918	C22H24N6O	C22H24N6O	Discontinued	388.466	388.466	4-E10	CC-401, JNK-401	JNK1, JNK2	MAP Kinase

## Sheet: Top hits
# to plate position	Name	Plate	Row	Lane	Average inhibition	sd	Average cytotoxicity	sd
386	OICR5-B10	5	B	10	125.598	191.814	62.3885	53.1907
134	OICR2-F8	2	F	8	123.282	1.90559	29.4111	12.8289	V	10-DEBC hydrochloride
102	OICR2-F4	2	F	4	121.074	7.81226	77.7554	0.704259
131	OICR2-C8	2	C	8	109.224	1.79628	59.6408	15.3968
RIF					100	1.42109e-14	2.42142	3.4244	V
385	OICR5-A10	5	A	10	99.1875	229.164	88.5015	16.2613
116	OICR2-D6	2	D	6	95.5069	1.83573	62.9418	7.52403
365	OICR5-E7	5	E	7	94.7934	23.3663	83.8539	4.84606
23	OICR1-G4	1	G	4	92.8859	22.6314	74.3863	8.14234
234	OICR3-B11	3	B	11	92.2878	8.08719	33.0977	2.46175	V	OSU-03012 hydrochloride, AR-12, NSC-728209
158	OICR2-F11	2	F	11	89.136	24.4696	55.7717	29.6443
252	OICR4-D3	4	D	3	85.6657	43.2512	82.1343	1.28335
92	OICR2-D3	2	D	3	85.116	5.54336	32.419	27.3937	V	7-Cyclopentyl-5-(4-phenoxyphenyl)-7H-pyrrolo[2,3-d]pyrimidin-4-ylamine; C23H22N4O; 370.447 g/mol
124	OICR2-D7	2	D	7	70.2708	6.08997	10.0019	2.06359	V	H 89 dihydrochloride, H-89 dihydrochloride; C20H22BrCl2N3O2S; 519.283 g/mol
239	OICR3-G11	3	G	11	64.6817	15.8252	52.9671	45.6055
71	OICR1-G10	1	G	10	64.1713	13.0883	17.8217	13.9464	V	BIBX 1382 dihydrochloride, Falnidamol
67	OICR1-C10	1	C	10	64.0538	6.53323	40.7331	6.52328
211	OICR3-C8	3	C	8	63.3098	10.3683	3.54452	5.01271	V	NSC 109555 ditosylate, DDUG; C33H40N10O7S2; 752.864 g/mol
74	OICR1-B11	1	B	11	62.2237	12.1342	27.4728	16.4689	V	JNJ-10198409, RWJ-540973
60	OICR1-D9	1	D	9	60.7178	12.7025	30.83	4.70452	V	PKC-412, CGP41251, Midostaurin
217	OICR3-A9	3	A	9	59.8417	15.7493	55.115	9.17093
32	OICR1-H5	1	H	5	59.1048	9.60323	9.30007	13.1523	V	PQ401
235	OICR3-C11	3	C	11	58.0651	4.3855	0	0	V	Everolimus, RAD-001, Certican
285	OICR4-E7	4	E	7	57.6978	32.8583	59.1829	4.31524
49	OICR1-A8	1	A	8	56.0268	26.5008	37.9823	2.19442
228	OICR3-D10	3	D	10	55.9184	11.5904	38.7039	4.53926
12	OICR1-D3	1	D	3	54.9055	4.96153	9.14373	12.6101	V	Imatinib Mesylate, Gleevec, Glivec, CGP-57148B, STI-571
57	OICR1-A9	1	A	9	54.4423	76.9931	83.4547	23.3986
27	OICR1-C5	1	C	5	54.4336	27.6099	12.4964	5.47084
73	OICR1-A11	1	A	11	53.0254	8.02124	4.4613	6.30923	V	MLN-518, CT 53518, Tandutinib
219	OICR3-C9	3	C	9	51.0418	12.5857	19.123	12.3529
368	OICR5-H7	5	H	7	50.5655	64.6274	43.7712	13.3404
144	OICR2-H9	2	H	9	50.2902	0.0828455	30.1312	12.0921
199	OICR3-G6	3	G	6	48.4037	20.4638	0.675912	0.633005
338	OICR5-B4	5	B	4	48.34	68.3631	90.3697	13.6193
88	OICR2-H2	2	H	2	48.2563	10.0889	16.7398	9.50942
99	OICR2-C4	2	C	4	47.9242	35.4192	34.6872	4.35858
223	OICR3-G9	3	G	9	46.0445	8.08644	34.9779	17.943
139	OICR2-C9	2	C	9	45.4333	4.5912	28.5237	3.04899
96	OICR2-H3	2	H	3	44.9137	27.3135	4.90551	6.93745
312	OICR4-H10	4	H	10	44.854	63.4331	91.0963	12.5918
169	OICR3-A3	3	A	3	44.6804	27.1475	84.9422	1.01607
119	OICR2-G6	2	G	6	44.4433	15.6472	20.5439	7.00085
69	OICR1-E10	1	E	10	43.5085	9.20317	62.5887	18.0253
66	OICR1-B10	1	B	10	42.5126	35.1052	7.43815	3.29105
148	OICR2-D10	2	D	10	42.4283	13.3014	74.9909	8.61681
47	OICR1-G7	1	G	7	42.2882	16.3194	5.47557	7.74363
76	OICR1-D11	1	D	11	42.0169	7.66994	0	0
240	OICR3-H11	3	H	11	41.9348	47.4401	0	0
108	OICR2-D5	2	D	5	41.9099	65.7919	65.7913	13.1021
168	OICR3-H2	3	H	2	41.7987	11.5259	0.379478	0.536662
105	OICR2-A5	2	A	5	40.5127	4.34248	18.2609	25.8249
216	OICR3-H8	3	H	8	39.7289	34.9314	1.84176	2.60465
348	OICR5-D5	5	D	5	39.1843	23.7819	38.4928	4.03779
207	OICR3-G7	3	G	7	38.7813	32.9978	5.29427	7.48723
65	OICR1-A10	1	A	10	38.6962	14.3211	12.1963	10.9065
31	OICR1-G5	1	G	5	38.5525	14.0525	48.807	4.4015
6	OICR1-F2	1	F	2	37.7546	11.723	37.5042	14.6893
163	OICR3-C2	3	C	2	37.1899	30.4679	35.7737	3.45116
358	OICR5-F6	5	F	6	36.9947	32.6481	48.1129	22.6111
1	OICR1-A2	1	A	2	36.8462	9.1152	0.703748	0.99525
18	OICR1-B4	1	B	4	36.5868	3.61277	17.0041	3.54535
54	OICR1-F8	1	F	8	36.4799	10.5386	7.31285	3.93934
157	OICR2-E11	2	E	11	35.9577	36.7658	3.70533	3.74764
311	OICR4-G10	4	G	10	35.1813	75.017	72.2701	10.6273
30	OICR1-F5	1	F	5	34.417	28.5807	8.24704	11.6631
19	OICR1-C4	1	C	4	33.9222	1.59916	14.9104	11.2637
161	OICR3-A2	3	A	2	33.1682	16.4845	3.3105	4.68176
62	OICR1-F9	1	F	9	31.4598	15.8456	68.484	4.24296
143	OICR2-G9	2	G	9	30.7297	35.0322	11.4706	14.498
172	OICR3-D3	3	D	3	30.1542	36.1407	78.2301	5.8111
308	OICR4-D10	4	D	10	29.6084	41.8725	90.2014	13.8573
197	OICR3-E6	3	E	6	29.5737	23.6269	24.4329	12.571
156	OICR2-D11	2	D	11	29.1684	20.8947	7.20902	7.44893
150	OICR2-F10	2	F	10	27.807	22.7863	26.7131	1.62632
138	OICR2-B9	2	B	9	27.6963	10.0485	6.81891	9.6434
52	OICR1-D8	1	D	8	27.3731	14.6661	26.7037	35.0069
183	OICR3-G4	3	G	4	27.2987	23.3334	10.8167	15.2971
10	OICR1-B3	1	B	3	26.5747	25.9089	36.6441	7.31854
194	OICR3-B6	3	B	6	25.322	6.9013	39.6792	23.2478
191	OICR3-G5	3	G	5	25.2153	4.63868	8.5099	5.21196
122	OICR2-B7	2	B	7	24.9323	13.4443	4.36202	6.16883
15	OICR1-G3	1	G	3	22.7505	6.79843	3.9897	5.64229
97	OICR2-A4	2	A	4	22.7351	56.5155	13.433	7.95444
189	OICR3-E5	3	E	5	21.2491	3.25082	13.6386	19.2879
204	OICR3-D7	3	D	7	21.0181	6.40404	2.99658	4.2378
232	OICR3-H10	3	H	10	20.5878	8.38379	9.99238	7.31629
37	OICR1-E6	1	E	6	20.1347	28.4747	80.7741	27.1895
176	OICR3-H3	3	H	3	20.1309	13.6322	16.453	23.268
118	OICR2-F6	2	F	6	19.849	16.8121	8.5987	8.93205
106	OICR2-B5	2	B	5	19.7875	4.34097	24.4243	6.35512
230	OICR3-F10	3	F	10	19.1962	36.8789	18.0378	5.1517
83	OICR2-C2	2	C	2	18.313	3.04458	77.5577	2.94029
72	OICR1-H10	1	H	10	17.907	35.4934	0.126437	0.17881
213	OICR3-E8	3	E	8	17.7136	18.0716	2.37105	3.35317
280	OICR4-H6	4	H	6	17.5905	64.5905	43.0045	2.1647
33	OICR1-A6	1	A	6	17.4139	24.431	0.0489137	0.0691745
203	OICR3-C7	3	C	7	17.0931	5.80451	0	0
398	OICR5-F11	5	F	11	16.1834	22.8868	92.6441	10.4028
51	OICR1-C8	1	C	8	15.9005	10.8642	33.4234	6.33586
121	OICR2-A7	2	A	7	15.5497	21.9906	61.2312	54.8273
17	OICR1-A4	1	A	4	15.4367	41.0679	0.875833	1.23861
339	OICR5-C4	5	C	4	14.8255	61.0249	4.85037	6.85946
296	OICR4-H8	4	H	8	14.6865	117.394	24.4548	3.72654
40	OICR1-H6	1	H	6	14.3084	12.2287	22.7398	8.65399
184	OICR3-H4	3	H	4	14.1678	4.91982	66.423	0.118646
340	OICR5-D4	5	D	4	14.0881	19.9235	92.8908	10.0539
113	OICR2-A6	2	A	6	13.5136	16.1744	5.60611	7.92824
175	OICR3-G3	3	G	3	13.4706	42.1205	15.1982	1.38251
152	OICR2-H10	2	H	10	13.2839	57.479	39.2368	23.0944
22	OICR1-F4	1	F	4	13.1458	7.1886	2.49843	3.53331
246	OICR4-F2	4	F	2	13.1003	18.5267	74.9727	0.660601
130	OICR2-B8	2	B	8	12.9488	18.3124	63.5562	51.5394
93	OICR2-E3	2	E	3	12.8508	20.1325	19.819	16.2818
140	OICR2-D9	2	D	9	11.0118	28.1674	6.22762	8.78053
400	OICR5-H11	5	H	11	10.9872	15.5382	59.6004	57.1337
212	OICR3-D8	3	D	8	10.7409	10.5419	4.44763	2.17318
80	OICR1-H11	1	H	11	10.568	2.20052	50	70.7107
236	OICR3-D11	3	D	11	10.4298	41.1114	4.38963	6.20787
164	OICR3-D2	3	D	2	9.46861	28.1095	0.710281	1.00449
8	OICR1-H2	1	H	2	9.14571	48.247	20.5411	16.3498
355	OICR5-C6	5	C	6	8.37113	11.8386	81.9187	8.33023
117	OICR2-E6	2	E	6	8.18972	12.05	34.1714	39.4269
177	OICR3-A4	3	A	4	8.18525	7.87439	8.44716	0.561474
79	OICR1-G11	1	G	11	7.69195	11.1708	9.8085	5.61998
247	OICR4-G2	4	G	2	7.52491	10.6418	44.8199	63.385
41	OICR1-A7	1	A	7	7.2852	24.2721	13.6688	5.01877
4	OICR1-D2	1	D	2	6.95524	7.59181	0.203961	0.288445
206	OICR3-F7	3	F	7	6.86957	24.1339	6.22689	8.80615
154	OICR2-B11	2	B	11	6.78624	5.74173	82.2876	9.55225
149	OICR2-E10	2	E	10	6.73063	56.5171	11.9273	3.95724
297	OICR4-A9	4	A	9	6.56593	9.28563	91.695	11.745
103	OICR2-G4	2	G	4	6.4403	29.6341	5.0016	7.06596
109	OICR2-E5	2	E	5	5.90549	3.32698	20.4796	18.0001
165	OICR3-E2	3	E	2	5.72246	5.39747	3.07991	4.35566
317	OICR4-E11	4	E	11	5.70591	94.7582	25.8916	5.65512
85	OICR2-E2	2	E	2	5.4385	36.5483	78.2347	4.64654
145	OICR2-A10	2	A	10	4.90262	6.51141	45.3068	6.73735
26	OICR1-B5	1	B	5	4.78996	6.77403	88.1383	16.775
63	OICR1-G9	1	G	9	4.47397	19.7991	10.9708	0.685614
142	OICR2-F9	2	F	9	4.45428	6.82379	16.2699	5.06463
383	OICR5-G9	5	G	9	3.84527	55.7119	29.6371	27.0924
349	OICR5-E5	5	E	5	3.603	5.09542	90.7854	13.0314
225	OICR3-A10	3	A	10	3.11698	4.40808	89.5719	14.7475
90	OICR2-B3	2	B	3	3.07097	23.6167	26.5723	13.5782
75	OICR1-C11	1	C	11	3.03055	12.7482	22.0041	0.0448536
268	OICR4-D5	4	D	5	2.71864	87.208	37.6151	16.9226
16	OICR1-H3	1	H	3	2.67654	16.7514	0	0
167	OICR3-G2	3	G	2	2.5404	10.0402	1.77695	2.51299
136	OICR2-H8	2	H	8	2.11371	13.4537	41.543	9.67663
58	OICR1-B9	1	B	9	1.20739	1.985	0	0
56	OICR1-H8	1	H	8	1.01383	14.756	1.08256	1.53097
227	OICR3-C10	3	C	10	0.763043	2.99436	4.60566	6.51339
215	OICR3-G8	3	G	8	0.530434	68.4657	3.9726	5.61811
272	OICR4-H5	4	H	5	0.0588262	120.692	23.1901	2.09876
3	OICR1-C2	1	C	2	0	0	100	0
9	OICR1-A3	1	A	3	0	0	100	0
13	OICR1-E3	1	E	3	0	0	100	0
14	OICR1-F3	1	F	3	0	0	100	0
20	OICR1-D4	1	D	4	0	0	100	0
25	OICR1-A5	1	A	5	0	0	100	0
28	OICR1-D5	1	D	5	0	0	100	0
29	OICR1-E5	1	E	5	0	0	100	0
34	OICR1-B6	1	B	6	0	0	100	0
35	OICR1-C6	1	C	6	0	0	100	0
45	OICR1-E7	1	E	7	0	0	100	0
50	OICR1-B8	1	B	8	0	0	100	0
53	OICR1-E8	1	E	8	0	0	100	0
55	OICR1-G8	1	G	8	0	0	100	0
61	OICR1-E9	1	E	9	0	0	100	0
84	OICR2-D2	2	D	2	0	0	100	0
87	OICR2-G2	2	G	2	0	0	100	0
89	OICR2-A3	2	A	3	0	0	100	0
91	OICR2-C3	2	C	3	0	0	100	0
98	OICR2-B4	2	B	4	0	0	100	0
107	OICR2-C5	2	C	5	0	0	100	0
110	OICR2-F5	2	F	5	0	0	100	0
112	OICR2-H5	2	H	5	0	0	100	0
126	OICR2-F7	2	F	7	0	0	100	0
127	OICR2-G7	2	G	7	0	0	100	0
132	OICR2-D8	2	D	8	0	0	100	0
135	OICR2-G8	2	G	8	0	0	100	0
137	OICR2-A9	2	A	9	0	0	100	0
151	OICR2-G10	2	G	10	0	0	100	0
153	OICR2-A11	2	A	11	0	0	100	0
160	OICR2-H11	2	H	11	0	0	100	0
179	OICR3-C4	3	C	4	0	0	100	0
181	OICR3-E4	3	E	4	0	0	100	0
185	OICR3-A5	3	A	5	0	0	100	0
187	OICR3-C5	3	C	5	0	0	100	0
192	OICR3-H5	3	H	5	0	0	100	0
200	OICR3-H6	3	H	6	0	0	100	0
202	OICR3-B7	3	B	7	0	0	100	0
205	OICR3-E7	3	E	7	0	0	100	0
208	OICR3-H7	3	H	7	0	0	100	0
209	OICR3-A8	3	A	8	0	0	100	0
218	OICR3-B9	3	B	9	0	0	100	0
221	OICR3-E9	3	E	9	0	0	100	0
229	OICR3-E10	3	E	10	0	0	100	0
231	OICR3-G10	3	G	10	0	0	100	0
238	OICR3-F11	3	F	11	0	0	100	0
244	OICR4-D2	4	D	2	0	0	100	0
245	OICR4-E2	4	E	2	0	0	100	0
248	OICR4-H2	4	H	2	0	0	100	0
254	OICR4-F3	4	F	3	0	0	100	0
255	OICR4-G3	4	G	3	0	0	100	0
263	OICR4-G4	4	G	4	0	0	100	0
269	OICR4-E5	4	E	5	0	0	100	0
274	OICR4-B6	4	B	6	0	0	100	0
284	OICR4-D7	4	D	7	0	0	100	0
289	OICR4-A8	4	A	8	0	0	100	0
291	OICR4-C8	4	C	8	0	0	100	0
292	OICR4-D8	4	D	8	0	0	100	0
299	OICR4-C9	4	C	9	0	0	100	0
300	OICR4-D9	4	D	9	0	0	100	0
305	OICR4-A10	4	A	10	0	0	100	0
306	OICR4-B10	4	B	10	0	0	100	0
310	OICR4-F10	4	F	10	0	0	100	0
325	OICR5-E2	5	E	2	0	0	100	0
326	OICR5-F2	5	F	2	0	0	100	0
327	OICR5-G2	5	G	2	0	0	100	0
331	OICR5-C3	5	C	3	0	0	100	0
335	OICR5-G3	5	G	3	0	0	100	0
341	OICR5-E4	5	E	4	0	0	100	0
342	OICR5-F4	5	F	4	0	0	100	0
357	OICR5-E6	5	E	6	0	0	100	0
361	OICR5-A7	5	A	7	0	0	100	0
362	OICR5-B7	5	B	7	0	0	100	0
363	OICR5-C7	5	C	7	0	0	100	0
364	OICR5-D7	5	D	7	0	0	100	0
367	OICR5-G7	5	G	7	0	0	100	0
369	OICR5-A8	5	A	8	0	0	100	0
371	OICR5-C8	5	C	8	0	0	100	0
375	OICR5-G8	5	G	8	0	0	100	0
376	OICR5-H8	5	H	8	0	0	100	0
379	OICR5-C9	5	C	9	0	0	100	0
381	OICR5-E9	5	E	9	0	0	100	0
382	OICR5-F9	5	F	9	0	0	100	0
387	OICR5-C10	5	C	10	0	0	100	0
388	OICR5-D10	5	D	10	0	0	100	0
389	OICR5-E10	5	E	10	0	0	100	0
390	OICR5-F10	5	F	10	0	0	100	0
395	OICR5-C11	5	C	11	0	0	100	0
396	OICR5-D11	5	D	11	0	0	100	0
DMSO					-8.0883e-15	1.32119e-14	9.34925e-16	1.32218e-15
42	OICR1-B7	1	B	7	-0.0324585	8.69397	32.5141	0.911512
222	OICR3-F9	3	F	9	-0.207077	5.82364	0	0
36	OICR1-D6	1	D	6	-0.768002	102.045	59.4574	13.1412
147	OICR2-C10	2	C	10	-0.826538	1.1689	71.2031	40.725
393	OICR5-A11	5	A	11	-1.53035	2.16424	50	70.7107
120	OICR2-H6	2	H	6	-1.77146	10.0713	10.109	4.89602
95	OICR2-G3	2	G	3	-2.38299	52.8551	23.9515	3.01196
43	OICR1-C7	1	C	7	-2.90255	24.464	39.2087	3.36187
346	OICR5-B5	5	B	5	-3.22413	4.55961	81.4773	26.1951
193	OICR3-A6	3	A	6	-3.63728	5.1439	93.7386	8.85498
111	OICR2-G5	2	G	5	-4.07624	19.2197	26.38	0.599829
399	OICR5-G11	5	G	11	-4.79094	6.77541	69.4816	43.1595
224	OICR3-H9	3	H	9	-5.41214	25.1042	6.61749	9.35854
141	OICR2-E9	2	E	9	-5.54416	46.5495	12.8335	2.57716
146	OICR2-B10	2	B	10	-5.87734	8.31181	75.2726	34.9698
316	OICR4-D11	4	D	11	-5.88872	83.2585	27.4176	5.00678
266	OICR4-B5	4	B	5	-5.94246	8.4039	52.4555	67.238
70	OICR1-F10	1	F	10	-6.63446	45.2589	5.19524	0.250659
59	OICR1-C9	1	C	9	-6.86698	4.57932	22.292	15.6644
173	OICR3-E3	3	E	3	-7.66247	33.4859	3.72127	5.26267
94	OICR2-F3	2	F	3	-8.0752	35.6842	2.6004	3.67752
128	OICR2-H7	2	H	7	-10.0766	47.8928	27.2117	1.42946
233	OICR3-A11	3	A	11	-10.4946	22.7723	3.14067	4.44158
38	OICR1-F6	1	F	6	-10.5664	33.4304	48.0766	24.4551
171	OICR3-C3	3	C	3	-13.5807	19.4874	5.82761	8.24148
190	OICR3-F5	3	F	5	-13.9625	4.773	31.1364	20.7216
129	OICR2-A8	2	A	8	-14.2151	25.7234	25.6562	7.28723
250	OICR4-B3	4	B	3	-14.5682	20.6025	84.0676	22.5318
2	OICR1-B2	1	B	2	-14.8972	44.3887	9.79141	3.81454
201	OICR3-A7	3	A	7	-15.0791	19.2387	3.90355	5.52045
260	OICR4-D4	4	D	4	-16.4165	70.5539	54.6154	11.1304
81	OICR2-A2	2	A	2	-17.163	31.1216	32.3847	10.6364
5	OICR1-E2	1	E	2	-17.3804	52.2668	5.25826	7.43631
123	OICR2-C7	2	C	7	-17.4525	20.6804	9.63762	8.95477
86	OICR2-F2	2	F	2	-17.5155	0.182358	23.1911	24.9214
350	OICR5-F5	5	F	5	-17.6898	25.0172	87.6263	17.499
82	OICR2-B2	2	B	2	-18.2034	18.7672	27.8654	8.17429
133	OICR2-E8	2	E	8	-18.9508	13.1626	76.0814	2.9665
198	OICR3-F6	3	F	6	-20.8585	29.7033	5.06203	7.1588
174	OICR3-F3	3	F	3	-22.3299	6.04553	31.0699	43.9395
170	OICR3-B3	3	B	3	-22.7958	12.1267	18.9062	5.97626
155	OICR2-C11	2	C	11	-22.8191	24.0249	43.0284	1.96003
68	OICR1-D10	1	D	10	-23.0584	46.5857	53.5055	2.45812
214	OICR3-F8	3	F	8	-23.4759	46.6951	9.42093	6.55004
101	OICR2-E4	2	E	4	-23.6176	33.4004	73.4463	37.5526
397	OICR5-E11	5	E	11	-25.8183	36.5126	56.4965	61.5233
104	OICR2-H4	2	H	4	-26.3238	5.55495	35.9123	1.85451
78	OICR1-F11	1	F	11	-29.1502	36.2222	35.6731	5.54801
44	OICR1-D7	1	D	7	-29.9222	36.4722	32.1612	17.4582
315	OICR4-C11	4	C	11	-31.8725	42.5078	23.7422	4.78013
237	OICR3-E11	3	E	11	-33.4764	10.6893	4.00481	5.66366
359	OICR5-G6	5	G	6	-33.5107	122.555	44.7068	2.42076
39	OICR1-G6	1	G	6	-35.424	3.77668	47.7984	5.99014
196	OICR3-D6	3	D	6	-35.4441	5.24886	9.72344	2.53827
302	OICR4-F9	4	F	9	-35.5104	71.1013	20.7464	24.9258
162	OICR3-B2	3	B	2	-36.6191	15.2866	21.6918	9.9803
210	OICR3-B8	3	B	8	-38.7035	23.8756	10.4661	5.82526
64	OICR1-H9	1	H	9	-38.8428	82.2967	3.7329	5.27912
332	OICR5-D3	5	D	3	-39.0235	123.789	42.3926	7.4041
278	OICR4-F6	4	F	6	-40.9244	139.409	10.6679	4.62324
262	OICR4-F4	4	F	4	-42.2832	143.428	20.5819	14.4777
178	OICR3-B4	3	B	4	-45.8065	29.0761	53.6707	17.6866
188	OICR3-D5	3	D	5	-46.0392	14.7644	11.4716	1.32522
24	OICR1-H4	1	H	4	-48.9704	35.4175	39.603	3.46205
77	OICR1-E11	1	E	11	-49.8714	14.2897	41.7696	0.726921
259	OICR4-C4	4	C	4	-49.9285	68.2681	10.8992	13.1641
159	OICR2-G11	2	G	11	-50.5213	172.636	50.9745	23.5741
304	OICR4-H9	4	H	9	-51.3346	82.7782	7.76331	6.50941
7	OICR1-G2	1	G	2	-51.7298	62.1516	7.4963	1.35928
256	OICR4-H3	4	H	3	-53.6114	75.818	80.2319	4.32415
115	OICR2-C6	2	C	6	-56.1545	104.547	1.14731	1.62254
276	OICR4-D6	4	D	6	-56.3422	115.785	18.391	1.27629
283	OICR4-C7	4	C	7	-56.3722	99.4414	40.9494	5.17343
303	OICR4-G9	4	G	9	-58.32	93.048	4.96887	0.446202
186	OICR3-B5	3	B	5	-59.3046	106.828	15.7072	22.2133
265	OICR4-A5	4	A	5	-60.0005	127.601	2.33659	3.30443
182	OICR3-F4	3	F	4	-61.7856	87.3781	75.742	34.306
267	OICR4-C5	4	C	5	-62.0951	132.092	34.2914	6.70462
11	OICR1-C3	1	C	3	-62.6953	16.7048	24.3317	3.86654
313	OICR4-A11	4	A	11	-63.0887	136.435	6.26404	2.95066
226	OICR3-B10	3	B	10	-63.7486	80.2976	1.1491	1.62508
114	OICR2-B6	2	B	6	-63.9622	39.0153	72.6582	3.95767
309	OICR4-E10	4	E	10	-65.2862	122.155	3.37232	4.76918
353	OICR5-A6	5	A	6	-65.896	142.416	35.5756	11.6502
180	OICR3-D4	3	D	4	-66.1262	59.7836	0.622146	0.879847
323	OICR5-C2	5	C	2	-66.394	128.493	2.57861	3.64671
243	OICR4-C2	4	C	2	-66.5662	157.105	25.381	0.906607
46	OICR1-F7	1	F	7	-67.3172	52.8984	74.0169	1.82691
220	OICR3-D9	3	D	9	-68.3479	96.6585	89.8948	14.2909
320	OICR4-H11	4	H	11	-73.0241	67.025	0	0
282	OICR4-B7	4	B	7	-73.6381	121.938	8.63391	10.395
394	OICR5-B11	5	B	11	-76.8457	108.676	73.2613	37.8142
373	OICR5-E8	5	E	8	-76.9601	176.869	67.0324	14.5967
258	OICR4-B4	4	B	4	-79.3116	95.8916	7.92529	5.53831
321	OICR5-A2	5	A	2	-80.0162	146.193	10.958	2.14772
318	OICR4-F11	4	F	11	-85.9124	168.781	79.8348	1.74605
293	OICR4-E8	4	E	8	-90.3166	125.128	31.1723	5.1634
242	OICR4-B2	4	B	2	-91.1199	162.052	9.2714	7.87825
125	OICR2-E7	2	E	7	-96.4104	26.0979	56.2817	5.94839
264	OICR4-H4	4	H	4	-97.8788	79.3238	0	0
345	OICR5-A5	5	A	5	-98.4389	122.766	12.5128	2.37992
195	OICR3-C6	3	C	6	-99.5199	37.6945	53.1618	9.31956
295	OICR4-G8	4	G	8	-101.159	103.103	0	0
100	OICR2-D4	2	D	4	-105.68	80.6487	43.2432	50.3517
48	OICR1-H7	1	H	7	-107.743	196.302	15.5097	21.9341
307	OICR4-C10	4	C	10	-108.773	125.189	13.3827	18.926
377	OICR5-A9	5	A	9	-111.899	125.585	66.8448	1.54923
281	OICR4-A7	4	A	7	-113.689	118.134	33.7937	9.93952
324	OICR5-D2	5	D	2	-115.048	212.623	4.65599	6.58457
337	OICR5-A4	5	A	4	-116.154	141.992	10.2674	14.5202
344	OICR5-H4	5	H	4	-117.72	200.697	43.3557	7.22756
273	OICR4-A6	4	A	6	-119.754	141.814	8.88368	2.9961
384	OICR5-H9	5	H	9	-120.113	126.325	11.4539	7.21044
270	OICR4-F5	4	F	5	-123.706	168.92	15.826	3.65468
253	OICR4-E3	4	E	3	-123.925	150.076	39.0079	9.05196
314	OICR4-B11	4	B	11	-125.945	213.219	30.4893	8.20367
277	OICR4-E6	4	E	6	-133.229	155.629	42.048	1.83526
319	OICR4-G11	4	G	11	-134.571	144.332	11.1108	0.427851
279	OICR4-G6	4	G	6	-136.094	109.229	18.2544	3.4835
251	OICR4-C3	4	C	3	-137.899	211.273	10.7234	0.538731
287	OICR4-G7	4	G	7	-140.448	127.067	17.2449	6.10526
249	OICR4-A3	4	A	3	-142.191	183.275	0	0
290	OICR4-B8	4	B	8	-143.575	209.897	10.4822	0.012524
330	OICR5-B3	5	B	3	-145.921	206.364	55.3759	63.1079
329	OICR5-A3	5	A	3	-147.818	170.924	16.4589	0.0806947
241	OICR4-A2	4	A	2	-152.383	181.486	3.67073	3.05366
356	OICR5-D6	5	D	6	-157.385	224.427	26.3287	7.92472
21	OICR1-E4	1	E	4	-159.053	64.0513	45.8395	7.55043
271	OICR4-G5	4	G	5	-160.305	226.706	89.0133	15.5375
380	OICR5-D9	5	D	9	-162.336	229.578	52.3357	67.4074
343	OICR5-G4	5	G	4	-163.735	231.556	63.4276	51.7212
275	OICR4-C6	4	C	6	-164.067	128.838	10.4255	3.66524
366	OICR5-F7	5	F	7	-170.303	235.79	61.9521	6.47561
347	OICR5-C5	5	C	5	-172.828	108.429	31.2489	44.1926
257	OICR4-A4	4	A	4	-180.32	143.437	24.1508	18.0227
288	OICR4-H7	4	H	7	-188.461	282.743	37.0447	4.74596
333	OICR5-E3	5	E	3	-192.731	238.495	5.81399	8.09094
392	OICR5-H10	5	H	10	-197.766	279.589	58.0839	37.1671
370	OICR5-B8	5	B	8	-202.431	244.461	40.8361	2.48974
374	OICR5-F8	5	F	8	-213.317	319.902	23.9282	0.500513
352	OICR5-H5	5	H	5	-215.645	180.898	45.7216	11.0997
334	OICR5-F3	5	F	3	-218.324	308.757	84.1876	22.3621
328	OICR5-H2	5	H	2	-221.84	331.16	35.5945	0.377087
166	OICR3-F2	3	F	2	-226.12	332.795	60.61	14.6899
261	OICR4-E4	4	E	4	-227.856	188.537	56.4689	6.22439
298	OICR4-B9	4	B	9	-228.307	247.075	19.0609	3.67725
360	OICR5-H6	5	H	6	-234.355	116.35	4.07856	4.5664
391	OICR5-G10	5	G	10	-236.191	289.598	35.8637	6.32433
301	OICR4-E9	4	E	9	-256.419	327.692	36.0156	14.8536
336	OICR5-H3	5	H	3	-256.884	194.641	19.1034	1.03451
372	OICR5-D8	5	D	8	-265.201	70.4827	43.6769	27.0806
294	OICR4-F8	4	F	8	-267.982	293.667	46.3448	11.3611
286	OICR4-F7	4	F	7	-282.377	366.545	53.4812	18.0848
322	OICR5-B2	5	B	2	-304.94	213.027	54.8063	8.67388
351	OICR5-G5	5	G	5	-316.122	306.098	51.3151	4.40671
378	OICR5-B9	5	B	9	-318.15	372.678	51.197	4.48015
354	OICR5-B6	5	B	6	-328.54	397.872	70.7354	18.8971

## Sheet: Top hit info
# to plate position	Name	Plate	Row	Lane		Inhibition	sd	Cytotoxicity	sd	Inhibitor of	Use	Structure	Mtb references	Notes
134	OICR2-F8	2	F	8	10-DEBC hydrochloride	100	1.90559	29.4111	12.8289	AKT/PKB	Initiates apoptosis in rhabdomyosarcoma cells		None
234	OICR3-B11	3	B	11	OSU-03012 hydrochloride, AR-12, NSC-728209	92.2878	8.08719	33.0977	2.46175	PDK-1			Meijer 2014
92	OICR2-D3	2	D	3	7-Cyclopentyl-5-(4-phenoxyphenyl)-7H-pyrrolo[2,3-d]pyrimidin-4-ylamine; C23H22N4O; 370.447 g/mol	85.116	5.54336	32.419	27.3937	Lck	Anti proliferation and migration of vascular smooth muscle cells		None	via ERK, AKT pathways
124	OICR2-D7	2	D	7	H 89 dihydrochloride, H-89 dihydrochloride; C20H22BrCl2N3O2S; 519.283 g/mol	70.2708	6.08997	10.0019	2.06359	PKA	Decrease morphin withdrawl symptoms in mice		Stanley 2014
71	OICR1-G10	1	G	10	BIBX 1382 dihydrochloride, Falnidamol	64.1713	13.0883	17.8217	13.9464	EGFR-Kinase	Anti-Unspecified Adult Solid Tumor		None
211	OICR3-C8	3	C	8	NSC 109555 ditosylate, DDUG; C33H40N10O7S2; 752.864 g/mol	63.3098	10.3683	3.54452	5.01271	Chk2			None
74	OICR1-B11	1	B	11	JNJ-10198409, RWJ-540973	62.2237	12.1342	27.4728	16.4689	PDGF-RTK	Anti-proliferation		None	Upstream of PI3K (PMID 28424212)
60	OICR1-D9	1	D	9	PKC-412, CGP41251, Midostaurin	60.7178	12.7025	30.83	4.70452	FLT3+ many	AML		Staurosporine PMID 16980473	Derived from bacterial staurosporine
32	OICR1-H5	1	H	5	PQ401	59.1048	9.60323	9.30007	13.1523	IGF-1R	HNSCC		None	Upstream of PI3K
235	OICR3-C11	3	C	11	Everolimus, RAD-001, Certican	58.0651	4.3855	0	0	mTORC1	Breast cancer		https://www.ncbi.nlm.nih.gov/pmc/articles/PMC5797605/	Does not effect ATK pathway
12	OICR1-D3	1	D	3	Imatinib Mesylate, Gleevec, Glivec, CGP-57148B, STI-571	54.9055	4.96153	9.14373	12.6101	BCR-ABL			PMID 22100163
73	OICR1-A11	1	A	11	MLN-518, CT 53518, Tandutinib	53.0254	8.02124	4.4613	6.30923	FLT3	Apopotosis promotor, cancer treatment (leukimia, bone merrow cancer)		None	Inhibits Akt/mTOR PMID 23427297
														Not given during anti-Mtb treatment (http://www.columbiagypsy.net/tag/tandutinib-mln518-supplier/)

## Sheet: Filters
Filters set up and quantification
	Combined						Inhibition >50%								Cytotoxic<30%							negative z-score
	z'	Average inhibition	sd	Average cytotoxicity	sd			z'	Average inhibition	sd	Average cytotoxicity	sd			z'	Average inhibition	sd	Average cytotoxicity	sd			z'	Average inhibition	sd	Average cytotoxicity	sd
Bedaquilin (4uM)	-4.28329	100	1.42109e-14	2.42142	3.4244		386	-7.43237	125.598	191.814	62.3885	53.1907		320	0.791901	-73.0241	67.025	0	0		134	-13.2858	123.282	1.90559	29.4111	12.8289
DMSO	0	-8.0883e-15	1.32119e-14	9.34925e-16	1.32218e-15		134	-13.2858	123.282	1.90559	29.4111	12.8289		295	1.6358	-101.159	103.103	0	0		124	-7.49568	70.2708	6.08997	10.0019	2.06359
1	-2.84383	36.8462	9.1152	0.703748	0.99525		102	1.04781	121.074	7.81226	77.7554	0.704259		264	1.47173	-97.8788	79.3238	0	0		386	-7.43237	125.598	191.814	62.3885	53.1907
2	3.20054	-14.8972	44.3887	9.79141	3.81454		131	-3.64224	109.224	1.79628	59.6408	15.3968		249	2.58723	-142.191	183.275	0	0		96	-5.24856	44.9137	27.3135	4.90551	6.93745
3	#VALUE!	0	0	100	0		385	5.64168	99.1875	229.164	88.5015	16.2613		240	0.197927	41.9348	47.4401	0	0		157	-4.24434	35.9577	36.7658	3.70533	3.74764
4	-0.639495	6.95524	7.59181	0.203961	0.288445		116	4.65613	95.5069	1.83573	62.9418	7.52403		235	-0.148146	58.0651	4.3855	0	0		131	-3.64224	109.224	1.79628	59.6408	15.3968
5	1.80636	-17.3804	52.2668	5.25826	7.43631		365	28.5541	94.7934	23.3663	83.8539	4.84606		222	0.613994	-0.207077	5.82364	0	0		12	-3.54756	54.9055	4.96153	9.14373	12.6101
6	4.46237	37.7546	11.723	37.5042	14.6893		23	7.00931	92.8859	22.6314	74.3863	8.14234		203	0.348076	17.0931	5.80451	0	0		88	-3.48687	48.2563	10.0889	16.7398	9.50942
7	6.41533	-51.7298	62.1516	7.4963	1.35928		234	-0.291893	92.2878	8.08719	33.0977	2.46175		76	-3.22102	42.0169	7.66994	0	0		73	-3.46942	53.0254	8.02124	4.4613	6.30923
8	4.95911	9.14571	48.247	20.5411	16.3498		158	1.72557	89.136	24.4696	55.7717	29.6443		58	-1.14154	1.20739	1.985	0	0		66	-3.24869	42.5126	35.1052	7.43815	3.29105
9	#VALUE!	0	0	100	0		252	14.0193	85.6657	43.2512	82.1343	1.28335		16	14.4074	2.67654	16.7514	0	0		27	-3.24384	54.4336	27.6099	12.4964	5.47084
10	3.37229	26.5747	25.9089	36.6441	7.31854		92	-1.4371	85.116	5.54336	32.419	27.3937		33	-1.13544	17.4139	24.431	0.0489137	0.0691745		76	-3.22102	42.0169	7.66994	0	0
11	22.1044	-62.6953	16.7048	24.3317	3.86654		124	-7.49568	70.2708	6.08997	10.0019	2.06359		72	-2.27432	17.907	35.4934	0.126437	0.17881		32	-3.15168	59.1048	9.60323	9.30007	13.1523
12	-3.54756	54.9055	4.96153	9.14373	12.6101		239	4.20449	64.6817	15.8252	52.9671	45.6055		4	-0.639495	6.95524	7.59181	0.203961	0.288445		122	-2.96095	24.9323	13.4443	4.36202	6.16883
13	#VALUE!	0	0	100	0		71	-2.69676	64.1713	13.0883	17.8217	13.9464		168	-0.0586554	41.7987	11.5259	0.379478	0.536662		1	-2.84383	36.8462	9.1152	0.703748	0.99525
14	#VALUE!	0	0	100	0		67	-0.0697098	64.0538	6.53323	40.7331	6.52328		180	2.01278	-66.1262	59.7836	0.622146	0.879847		47	-2.70041	42.2882	16.3194	5.47557	7.74363
15	-1.03694	22.7505	6.79843	3.9897	5.64229		211	-0.433662	63.3098	10.3683	3.54452	5.01271		199	-0.171737	48.4037	20.4638	0.675912	0.633005		71	-2.69676	64.1713	13.0883	17.8217	13.9464
16	14.4074	2.67654	16.7514	0	0		74	-1.06242	62.2237	12.1342	27.4728	16.4689		1	-2.84383	36.8462	9.1152	0.703748	0.99525		156	-2.68036	29.1684	20.8947	7.20902	7.44893
17	-2.0672	15.4367	41.0679	0.875833	1.23861		60	-0.399285	60.7178	12.7025	30.83	4.70452		164	0.507319	9.46861	28.1095	0.710281	1.00449		72	-2.27432	17.907	35.4934	0.126437	0.17881
18	3.41436	36.5868	3.61277	17.0041	3.54535		217	1.89598	59.8417	15.7493	55.115	9.17093		17	-2.0672	15.4367	41.0679	0.875833	1.23861		119	-2.08508	44.4433	15.6472	20.5439	7.00085
19	-0.684402	33.9222	1.59916	14.9104	11.2637		32	-3.15168	59.1048	9.60323	9.30007	13.1523		56	-0.0442325	1.01383	14.756	1.08256	1.53097		54	-2.07289	36.4799	10.5386	7.31285	3.93934
20	#VALUE!	0	0	100	0		235	-0.148146	58.0651	4.3855	0	0		115	4.34412	-56.1545	104.547	1.14731	1.62254		17	-2.0672	15.4367	41.0679	0.875833	1.23861
21	27.8199	-159.053	64.0513	45.8395	7.55043		285	5.14826	57.6978	32.8583	59.1829	4.31524		226	2.00906	-63.7486	80.2976	1.1491	1.62508		143	-1.96341	30.7297	35.0322	11.4706	14.498
22	-1.15382	13.1458	7.1886	2.49843	3.53331		49	-0.503159	56.0268	26.5008	37.9823	2.19442		167	0.606799	2.5404	10.0402	1.77695	2.51299		113	-1.82849	13.5136	16.1744	5.60611	7.92824
23	7.00931	92.8859	22.6314	74.3863	8.14234		228	1.52956	55.9184	11.5904	38.7039	4.53926		216	1.09131	39.7289	34.9314	1.84176	2.60465		105	-1.7166	40.5127	4.34248	18.2609	25.8249
24	13.7086	-48.9704	35.4175	39.603	3.46205		12	-3.54756	54.9055	4.96153	9.14373	12.6101		265	0.398437	-60.0005	127.601	2.33659	3.30443		339	-1.52497	14.8255	61.0249	4.85037	6.85946
25	#VALUE!	0	0	100	0		57	#VALUE!	54.4423	76.9931	83.4547	23.3986		213	0.389461	17.7136	18.0716	2.37105	3.35317		92	-1.4371	85.116	5.54336	32.419	27.3937
26	#VALUE!	4.78996	6.77403	88.1383	16.775		27	-3.24384	54.4336	27.6099	12.4964	5.47084		22	-1.15382	13.1458	7.1886	2.49843	3.53331		97	-1.26524	22.7351	56.5155	13.433	7.95444
27	-3.24384	54.4336	27.6099	12.4964	5.47084		73	-3.46942	53.0254	8.02124	4.4613	6.30923		323	5.13727	-66.394	128.493	2.57861	3.64671		118	-1.19636	19.849	16.8121	8.5987	8.93205
28	#VALUE!	0	0	100	0		219	0.248195	51.0418	12.5857	19.123	12.3529		94	-0.0773091	-8.0752	35.6842	2.6004	3.67752		22	-1.15382	13.1458	7.1886	2.49843	3.53331
29	#VALUE!	0	0	100	0		368	4.24869	50.5655	64.6274	43.7712	13.3404		204	0.366326	21.0181	6.40404	2.99658	4.2378		58	-1.14154	1.20739	1.985	0	0
30	0.0478114	34.417	28.5807	8.24704	11.6631		144	-0.86442	50.2902	0.0828455	30.1312	12.0921		165	0.676556	5.72246	5.39747	3.07991	4.35566		33	-1.13544	17.4139	24.431	0.0489137	0.0691745
31	6.71086	38.5525	14.0525	48.807	4.4015		32							233	0.97782	-10.4946	22.7723	3.14067	4.44158		74	-1.06242	62.2237	12.1342	27.4728	16.4689
32	-3.15168	59.1048	9.60323	9.30007	13.1523									161	0.188554	33.1682	16.4845	3.3105	4.68176		15	-1.03694	22.7505	6.79843	3.9897	5.64229
33	-1.13544	17.4139	24.431	0.0489137	0.0691745		199	-0.171737	48.4037	20.4638	0.675912	0.633005		309	-0.0102919	-65.2862	122.155	3.37232	4.76918		80	-0.93115	10.568	2.20052	50	70.7107
34	#VALUE!	0	0	100	0		338	#VALUE!	48.34	68.3631	90.3697	13.6193		211	-0.433662	63.3098	10.3683	3.54452	5.01271		144	-0.86442	50.2902	0.0828455	30.1312	12.0921
35	#VALUE!	0	0	100	0		88	-3.48687	48.2563	10.0889	16.7398	9.50942		241	3.71807	-152.383	181.486	3.67073	3.05366		19	-0.684402	33.9222	1.59916	14.9104	11.2637
36	16.3678	-0.768002	102.045	59.4574	13.1412		99	1.68137	47.9242	35.4192	34.6872	4.35858		157	-4.24434	35.9577	36.7658	3.70533	3.74764		4	-0.639495	6.95524	7.59181	0.203961	0.288445
37	#VALUE!	20.1347	28.4747	80.7741	27.1895		223	1.27298	46.0445	8.08644	34.9779	17.943		173	1.2275	-7.66247	33.4859	3.72127	5.26267		140	-0.576612	11.0118	28.1674	6.22762	8.78053
38	9.68656	-10.5664	33.4304	48.0766	24.4551		139	-0.55388	45.4333	4.5912	28.5237	3.04899		64	6.42763	-38.8428	82.2967	3.7329	5.27912		139	-0.55388	45.4333	4.5912	28.5237	3.04899
39	13.024	-35.424	3.77668	47.7984	5.99014		96	-5.24856	44.9137	27.3135	4.90551	6.93745		201	1.09979	-15.0791	19.2387	3.90355	5.52045		49	-0.503159	56.0268	26.5008	37.9823	2.19442
40	1.89242	14.3084	12.2287	22.7398	8.65399		312	#VALUE!	44.854	63.4331	91.0963	12.5918		215	0.904565	0.530434	68.4657	3.9726	5.61811		211	-0.433662	63.3098	10.3683	3.54452	5.01271
41	1.76114	7.2852	24.2721	13.6688	5.01877		169	11.949	44.6804	27.1475	84.9422	1.01607		15	-1.03694	22.7505	6.79843	3.9897	5.64229		60	-0.399285	60.7178	12.7025	30.83	4.70452
42	5.0254	-0.0324585	8.69397	32.5141	0.911512		119	-2.08508	44.4433	15.6472	20.5439	7.00085		237	1.23487	-33.4764	10.6893	4.00481	5.66366		65	-0.315014	38.6962	14.3211	12.1963	10.9065
43	8.20787	-2.90255	24.464	39.2087	3.36187		69	18.6149	43.5085	9.20317	62.5887	18.0253		360	14.952	-234.355	116.35	4.07856	4.5664		138	-0.297644	27.6963	10.0485	6.81891	9.6434
44	12.5623	-29.9222	36.4722	32.1612	17.4582		66	-3.24869	42.5126	35.1052	7.43815	3.29105		122	-2.96095	24.9323	13.4443	4.36202	6.16883		234	-0.291893	92.2878	8.08719	33.0977	2.46175
45	#VALUE!	0	0	100	0		148	37.6096	42.4283	13.3014	74.9909	8.61681		236	0.427047	10.4298	41.1114	4.38963	6.20787		103	-0.281069	6.4403	29.6341	5.0016	7.06596
46	53.0114	-67.3172	52.8984	74.0169	1.82691		47	-2.70041	42.2882	16.3194	5.47557	7.74363		212	0.665022	10.7409	10.5419	4.44763	2.17318		79	-0.184738	7.69195	11.1708	9.8085	5.61998
47	-2.70041	42.2882	16.3194	5.47557	7.74363		76	-3.22102	42.0169	7.66994	0	0		73	-3.46942	53.0254	8.02124	4.4613	6.30923		199	-0.171737	48.4037	20.4638	0.675912	0.633005
48	42.2176	-107.743	196.302	15.5097	21.9341		240	0.197927	41.9348	47.4401	0	0		227	0.633726	0.763043	2.99436	4.60566	6.51339		235	-0.148146	58.0651	4.3855	0	0
49	-0.503159	56.0268	26.5008	37.9823	2.19442		108	31.4819	41.9099	65.7919	65.7913	13.1021		324	8.50787	-115.048	212.623	4.65599	6.58457		94	-0.0773091	-8.0752	35.6842	2.6004	3.67752
50	#VALUE!	0	0	100	0		168	-0.0586554	41.7987	11.5259	0.379478	0.536662		339	-1.52497	14.8255	61.0249	4.85037	6.85946		67	-0.0697098	64.0538	6.53323	40.7331	6.52328
51	4.53326	15.9005	10.8642	33.4234	6.33586		105	-1.7166	40.5127	4.34248	18.2609	25.8249		96	-5.24856	44.9137	27.3135	4.90551	6.93745		168	-0.0586554	41.7987	11.5259	0.379478	0.536662
52	6.16811	27.3731	14.6661	26.7037	35.0069		216	1.09131	39.7289	34.9314	1.84176	2.60465		303	1.17019	-58.32	93.048	4.96887	0.446202		207	-0.0452735	38.7813	32.9978	5.29427	7.48723
53	#VALUE!	0	0	100	0		348	5.25103	39.1843	23.7819	38.4928	4.03779		103	-0.281069	6.4403	29.6341	5.0016	7.06596		56	-0.0442325	1.01383	14.756	1.08256	1.53097
54	-2.07289	36.4799	10.5386	7.31285	3.93934		207	-0.0452735	38.7813	32.9978	5.29427	7.48723		198	2.8944	-20.8585	29.7033	5.06203	7.1588		309	-0.0102919	-65.2862	122.155	3.37232	4.76918
55	#VALUE!	0	0	100	0		65	-0.315014	38.6962	14.3211	12.1963	10.9065		70	10.139	-6.63446	45.2589	5.19524	0.250659		56
56	-0.0442325	1.01383	14.756	1.08256	1.53097		31	6.71086	38.5525	14.0525	48.807	4.4015		5	1.80636	-17.3804	52.2668	5.25826	7.43631
57	#VALUE!	54.4423	76.9931	83.4547	23.3986		6	4.46237	37.7546	11.723	37.5042	14.6893		207	-0.0452735	38.7813	32.9978	5.29427	7.48723		30	0.0478114	34.417	28.5807	8.24704	11.6631
58	-1.14154	1.20739	1.985	0	0		163	1.29076	37.1899	30.4679	35.7737	3.45116		47	-2.70041	42.2882	16.3194	5.47557	7.74363		161	0.188554	33.1682	16.4845	3.3105	4.68176
59	4.5578	-6.86698	4.57932	22.292	15.6644		358	6.03648	36.9947	32.6481	48.1129	22.6111		113	-1.82849	13.5136	16.1744	5.60611	7.92824		240	0.197927	41.9348	47.4401	0	0
60	-0.399285	60.7178	12.7025	30.83	4.70452		1	-2.84383	36.8462	9.1152	0.703748	0.99525		333	14.0621	-192.731	238.495	5.81399	8.09094		219	0.248195	51.0418	12.5857	19.123	12.3529
61	#VALUE!	0	0	100	0		18	3.41436	36.5868	3.61277	17.0041	3.54535		171	1.13016	-13.5807	19.4874	5.82761	8.24148		203	0.348076	17.0931	5.80451	0	0
62	19.6244	31.4598	15.8456	68.484	4.24296		54	-2.07289	36.4799	10.5386	7.31285	3.93934		206	1.01259	6.86957	24.1339	6.22689	8.80615		204	0.366326	21.0181	6.40404	2.99658	4.2378
63	1.10229	4.47397	19.7991	10.9708	0.685614		157	-4.24434	35.9577	36.7658	3.70533	3.74764		140	-0.576612	11.0118	28.1674	6.22762	8.78053		213	0.389461	17.7136	18.0716	2.37105	3.35317
64	6.42763	-38.8428	82.2967	3.7329	5.27912		311	13.0836	35.1813	75.017	72.2701	10.6273		313	1.48715	-63.0887	136.435	6.26404	2.95066		265	0.398437	-60.0005	127.601	2.33659	3.30443
65	-0.315014	38.6962	14.3211	12.1963	10.9065		30	0.0478114	34.417	28.5807	8.24704	11.6631		224	0.981556	-5.41214	25.1042	6.61749	9.35854		236	0.427047	10.4298	41.1114	4.38963	6.20787
66	-3.24869	42.5126	35.1052	7.43815	3.29105		19	-0.684402	33.9222	1.59916	14.9104	11.2637		138	-0.297644	27.6963	10.0485	6.81891	9.6434		183	0.429504	27.2987	23.3334	10.8167	15.2971
67	-0.0697098	64.0538	6.53323	40.7331	6.52328		161	0.188554	33.1682	16.4845	3.3105	4.68176		156	-2.68036	29.1684	20.8947	7.20902	7.44893		164	0.507319	9.46861	28.1095	0.710281	1.00449
68	20.7493	-23.0584	46.5857	53.5055	2.45812		62	19.6244	31.4598	15.8456	68.484	4.24296		54	-2.07289	36.4799	10.5386	7.31285	3.93934		278	0.528214	-40.9244	139.409	10.6679	4.62324
69	18.6149	43.5085	9.20317	62.5887	18.0253		143	-1.96341	30.7297	35.0322	11.4706	14.498		66	-3.24869	42.5126	35.1052	7.43815	3.29105		167	0.606799	2.5404	10.0402	1.77695	2.51299
70	10.139	-6.63446	45.2589	5.19524	0.250659		172	8.86455	30.1542	36.1407	78.2301	5.8111		7	6.41533	-51.7298	62.1516	7.4963	1.35928		222	0.613994	-0.207077	5.82364	0	0
71	-2.69676	64.1713	13.0883	17.8217	13.9464		308	#VALUE!	29.6084	41.8725	90.2014	13.8573		304	1.7786	-51.3346	82.7782	7.76331	6.50941		227	0.633726	0.763043	2.99436	4.60566	6.51339
72	-2.27432	17.907	35.4934	0.126437	0.17881		197	1.06517	29.5737	23.6269	24.4329	12.571		258	2.90852	-79.3116	95.8916	7.92529	5.53831		191	0.65968	25.2153	4.63868	8.5099	5.21196
73	-3.46942	53.0254	8.02124	4.4613	6.30923		156	-2.68036	29.1684	20.8947	7.20902	7.44893		30	0.0478114	34.417	28.5807	8.24704	11.6631		212	0.665022	10.7409	10.5419	4.44763	2.17318
74	-1.06242	62.2237	12.1342	27.4728	16.4689		150	1.64822	27.807	22.7863	26.7131	1.62632		177	1.03342	8.18525	7.87439	8.44716	0.561474		165	0.676556	5.72246	5.39747	3.07991	4.35566
75	2.79034	3.03055	12.7482	22.0041	0.0448536		138	-0.297644	27.6963	10.0485	6.81891	9.6434		191	0.65968	25.2153	4.63868	8.5099	5.21196		189	0.734439	21.2491	3.25082	13.6386	19.2879
76	-3.22102	42.0169	7.66994	0	0		52	6.16811	27.3731	14.6661	26.7037	35.0069		118	-1.19636	19.849	16.8121	8.5987	8.93205		320	0.791901	-73.0241	67.025	0	0
77	12.3887	-49.8714	14.2897	41.7696	0.726921		183	0.429504	27.2987	23.3334	10.8167	15.2971		282	6.15494	-73.6381	121.938	8.63391	10.395		272	0.794993	0.0588262	120.692	23.1901	2.09876
78	7.85976	-29.1502	36.2222	35.6731	5.54801		10	3.37229	26.5747	25.9089	36.6441	7.31854		273	4.01436	-119.754	141.814	8.88368	2.9961		215	0.904565	0.530434	68.4657	3.9726	5.61811
79	-0.184738	7.69195	11.1708	9.8085	5.61998		194	2.40786	25.322	6.9013	39.6792	23.2478		12	-3.54756	54.9055	4.96153	9.14373	12.6101		233	0.97782	-10.4946	22.7723	3.14067	4.44158
80	-0.93115	10.568	2.20052	50	70.7107		191	0.65968	25.2153	4.63868	8.5099	5.21196		242	1.7388	-91.1199	162.052	9.2714	7.87825		224	0.981556	-5.41214	25.1042	6.61749	9.35854
81	15.2288	-17.163	31.1216	32.3847	10.6364		122	-2.96095	24.9323	13.4443	4.36202	6.16883		32	-3.15168	59.1048	9.60323	9.30007	13.1523		175	0.988722	13.4706	42.1205	15.1982	1.38251
82	9.64727	-18.2034	18.7672	27.8654	8.17429		15	-1.03694	22.7505	6.79843	3.9897	5.64229		214	1.78249	-23.4759	46.6951	9.42093	6.55004		206	1.01259	6.86957	24.1339	6.22689	8.80615
83	69.9919	18.313	3.04458	77.5577	2.94029		97	-1.26524	22.7351	56.5155	13.433	7.95444		123	4.03286	-17.4525	20.6804	9.63762	8.95477		177	1.03342	8.18525	7.87439	8.44716	0.561474
84	#VALUE!	0	0	100	0		189	0.734439	21.2491	3.25082	13.6386	19.2879		196	1.81403	-35.4441	5.24886	9.72344	2.53827		102	1.04781	121.074	7.81226	77.7554	0.704259
85	69.5204	5.4385	36.5483	78.2347	4.64654		204	0.366326	21.0181	6.40404	2.99658	4.2378		2	3.20054	-14.8972	44.3887	9.79141	3.81454		232	1.04965	20.5878	8.38379	9.99238	7.31629
86	25.5439	-17.5155	0.182358	23.1911	24.9214		232	1.04965	20.5878	8.38379	9.99238	7.31629		79	-0.184738	7.69195	11.1708	9.8085	5.61998		197	1.06517	29.5737	23.6269	24.4329	12.571
87	#VALUE!	0	0	100	0		37	#VALUE!	20.1347	28.4747	80.7741	27.1895		232	1.04965	20.5878	8.38379	9.99238	7.31629		216	1.09131	39.7289	34.9314	1.84176	2.60465
88	-3.48687	48.2563	10.0889	16.7398	9.50942		176	1.11572	20.1309	13.6322	16.453	23.268		124	-7.49568	70.2708	6.08997	10.0019	2.06359		201	1.09979	-15.0791	19.2387	3.90355	5.52045
89	#VALUE!	0	0	100	0		118	-1.19636	19.849	16.8121	8.5987	8.93205		120	1.93817	-1.77146	10.0713	10.109	4.89602		63	1.10229	4.47397	19.7991	10.9708	0.685614
90	5.96607	3.07097	23.6167	26.5723	13.5782		106	2.47902	19.7875	4.34097	24.4243	6.35512		337	12.4476	-116.154	141.992	10.2674	14.5202		230	1.10537	19.1962	36.8789	18.0378	5.1517
91	#VALUE!	0	0	100	0		230	1.10537	19.1962	36.8789	18.0378	5.1517		275	5.20904	-164.067	128.838	10.4255	3.66524		176	1.11572	20.1309	13.6322	16.453	23.268
92	-1.4371	85.116	5.54336	32.419	27.3937		83	69.9919	18.313	3.04458	77.5577	2.94029		210	1.93772	-38.7035	23.8756	10.4661	5.82526		171	1.13016	-13.5807	19.4874	5.82761	8.24148
93	2.64562	12.8508	20.1325	19.819	16.2818		72	-2.27432	17.907	35.4934	0.126437	0.17881		290	3.04441	-143.575	209.897	10.4822	0.012524		303	1.17019	-58.32	93.048	4.96887	0.446202
94	-0.0773091	-8.0752	35.6842	2.6004	3.67752		213	0.389461	17.7136	18.0716	2.37105	3.35317		278	0.528214	-40.9244	139.409	10.6679	4.62324		317	1.22522	5.70591	94.7582	25.8916	5.65512
95	5.16146	-2.38299	52.8551	23.9515	3.01196		280	3.81482	17.5905	64.5905	43.0045	2.1647		251	2.86503	-137.899	211.273	10.7234	0.538731		173	1.2275	-7.66247	33.4859	3.72127	5.26267
96	-5.24856	44.9137	27.3135	4.90551	6.93745		33	-1.13544	17.4139	24.431	0.0489137	0.0691745		183	0.429504	27.2987	23.3334	10.8167	15.2971		237	1.23487	-33.4764	10.6893	4.00481	5.66366
97	-1.26524	22.7351	56.5155	13.433	7.95444		203	0.348076	17.0931	5.80451	0	0		259	2.07886	-49.9285	68.2681	10.8992	13.1641		223	1.27298	46.0445	8.08644	34.9779	17.943
98	#VALUE!	0	0	100	0		398	#VALUE!	16.1834	22.8868	92.6441	10.4028		321	19.0241	-80.0162	146.193	10.958	2.14772		163	1.29076	37.1899	30.4679	35.7737	3.45116
99	1.68137	47.9242	35.4192	34.6872	4.35858		51	4.53326	15.9005	10.8642	33.4234	6.33586		63	1.10229	4.47397	19.7991	10.9708	0.685614		262	1.44248	-42.2832	143.428	20.5819	14.4777
100	92.006	-105.68	80.6487	43.2432	50.3517		121	#VALUE!	15.5497	21.9906	61.2312	54.8273		319	3.64937	-134.571	144.332	11.1108	0.427851		264	1.47173	-97.8788	79.3238	0	0
101	#VALUE!	-23.6176	33.4004	73.4463	37.5526		17	-2.0672	15.4367	41.0679	0.875833	1.23861		384	9.98148	-120.113	126.325	11.4539	7.21044		313	1.48715	-63.0887	136.435	6.26404	2.95066
102	1.04781	121.074	7.81226	77.7554	0.704259		339	-1.52497	14.8255	61.0249	4.85037	6.85946		143	-1.96341	30.7297	35.0322	11.4706	14.498		228	1.52956	55.9184	11.5904	38.7039	4.53926
103	-0.281069	6.4403	29.6341	5.0016	7.06596		296	1.72199	14.6865	117.394	24.4548	3.72654		188	2.11993	-46.0392	14.7644	11.4716	1.32522		295	1.6358	-101.159	103.103	0	0
104	14.8553	-26.3238	5.55495	35.9123	1.85451		40	1.89242	14.3084	12.2287	22.7398	8.65399		149	15.1483	6.73063	56.5171	11.9273	3.95724		150	1.64822	27.807	22.7863	26.7131	1.62632
105	-1.7166	40.5127	4.34248	18.2609	25.8249		184	5.8749	14.1678	4.91982	66.423	0.118646		65	-0.315014	38.6962	14.3211	12.1963	10.9065		99	1.68137	47.9242	35.4192	34.6872	4.35858
106	2.47902	19.7875	4.34097	24.4243	6.35512		340	#VALUE!	14.0881	19.9235	92.8908	10.0539		27	-3.24384	54.4336	27.6099	12.4964	5.47084		296	1.72199	14.6865	117.394	24.4548	3.72654
107	#VALUE!	0	0	100	0		113	-1.82849	13.5136	16.1744	5.60611	7.92824		345	9.37217	-98.4389	122.766	12.5128	2.37992		158	1.72557	89.136	24.4696	55.7717	29.6443
108	31.4819	41.9099	65.7919	65.7913	13.1021		175	0.988722	13.4706	42.1205	15.1982	1.38251		141	2.75683	-5.54416	46.5495	12.8335	2.57716		242	1.7388	-91.1199	162.052	9.2714	7.87825
109	3.73665	5.90549	3.32698	20.4796	18.0001		152	15.3346	13.2839	57.479	39.2368	23.0944		307	3.07456	-108.773	125.189	13.3827	18.926		41	1.76114	7.2852	24.2721	13.6688	5.01877
110	#VALUE!	0	0	100	0		22	-1.15382	13.1458	7.1886	2.49843	3.53331		97	-1.26524	22.7351	56.5155	13.433	7.95444		304	1.7786	-51.3346	82.7782	7.76331	6.50941
111	8.23655	-4.07624	19.2197	26.38	0.599829		246	#VALUE!	13.1003	18.5267	74.9727	0.660601		189	0.734439	21.2491	3.25082	13.6386	19.2879		214	1.78249	-23.4759	46.6951	9.42093	6.55004
112	#VALUE!	0	0	100	0		130	#VALUE!	12.9488	18.3124	63.5562	51.5394		41	1.76114	7.2852	24.2721	13.6688	5.01877		5	1.80636	-17.3804	52.2668	5.25826	7.43631
113	-1.82849	13.5136	16.1744	5.60611	7.92824		93	2.64562	12.8508	20.1325	19.819	16.2818		19	-0.684402	33.9222	1.59916	14.9104	11.2637		196	1.81403	-35.4441	5.24886	9.72344	2.53827
114	87.432	-63.9622	39.0153	72.6582	3.95767		140	-0.576612	11.0118	28.1674	6.22762	8.78053		175	0.988722	13.4706	42.1205	15.1982	1.38251		40	1.89242	14.3084	12.2287	22.7398	8.65399
115	4.34412	-56.1545	104.547	1.14731	1.62254		400	#VALUE!	10.9872	15.5382	59.6004	57.1337		48	42.2176	-107.743	196.302	15.5097	21.9341		217	1.89598	59.8417	15.7493	55.115	9.17093
116	4.65613	95.5069	1.83573	62.9418	7.52403		212	0.665022	10.7409	10.5419	4.44763	2.17318		186	6.29515	-59.3046	106.828	15.7072	22.2133		210	1.93772	-38.7035	23.8756	10.4661	5.82526
117	12.4584	8.18972	12.05	34.1714	39.4269		80	-0.93115	10.568	2.20052	50	70.7107		270	3.46702	-123.706	168.92	15.826	3.65468		120	1.93817	-1.77146	10.0713	10.109	4.89602
118	-1.19636	19.849	16.8121	8.5987	8.93205		236	0.427047	10.4298	41.1114	4.38963	6.20787		142	2.58374	4.45428	6.82379	16.2699	5.06463		316	1.95551	-5.88872	83.2585	27.4176	5.00678
119	-2.08508	44.4433	15.6472	20.5439	7.00085		164	0.507319	9.46861	28.1095	0.710281	1.00449		176	1.11572	20.1309	13.6322	16.453	23.268		170	1.99572	-22.7958	12.1267	18.9062	5.97626
120	1.93817	-1.77146	10.0713	10.109	4.89602		8	4.95911	9.14571	48.247	20.5411	16.3498		329	14.7654	-147.818	170.924	16.4589	0.0806947		226	2.00906	-63.7486	80.2976	1.1491	1.62508
121	#VALUE!	15.5497	21.9906	61.2312	54.8273		355	#VALUE!	8.37113	11.8386	81.9187	8.33023		88	-3.48687	48.2563	10.0889	16.7398	9.50942		180	2.01278	-66.1262	59.7836	0.622146	0.879847
122	-2.96095	24.9323	13.4443	4.36202	6.16883		117	12.4584	8.18972	12.05	34.1714	39.4269		18	3.41436	36.5868	3.61277	17.0041	3.54535		259	2.07886	-49.9285	68.2681	10.8992	13.1641
123	4.03286	-17.4525	20.6804	9.63762	8.95477		177	1.03342	8.18525	7.87439	8.44716	0.561474		287	5.6014	-140.448	127.067	17.2449	6.10526		276	2.09375	-56.3422	115.785	18.391	1.27629
124	-7.49568	70.2708	6.08997	10.0019	2.06359		79	-0.184738	7.69195	11.1708	9.8085	5.61998		71	-2.69676	64.1713	13.0883	17.8217	13.9464		188	2.11993	-46.0392	14.7644	11.4716	1.32522
125	49.0865	-96.4104	26.0979	56.2817	5.94839		247	#VALUE!	7.52491	10.6418	44.8199	63.385		230	1.10537	19.1962	36.8789	18.0378	5.1517		194	2.40786	25.322	6.9013	39.6792	23.2478
126	#VALUE!	0	0	100	0		41	1.76114	7.2852	24.2721	13.6688	5.01877		279	8.48836	-136.094	109.229	18.2544	3.4835		106	2.47902	19.7875	4.34097	24.4243	6.35512
127	#VALUE!	0	0	100	0		4	-0.639495	6.95524	7.59181	0.203961	0.288445		105	-1.7166	40.5127	4.34248	18.2609	25.8249		162	2.52259	-36.6191	15.2866	21.6918	9.9803
128	7.57314	-10.0766	47.8928	27.2117	1.42946		206	1.01259	6.86957	24.1339	6.22689	8.80615		276	2.09375	-56.3422	115.785	18.391	1.27629		142	2.58374	4.45428	6.82379	16.2699	5.06463
129	8.38527	-14.2151	25.7234	25.6562	7.28723		154	90.5181	6.78624	5.74173	82.2876	9.55225		170	1.99572	-22.7958	12.1267	18.9062	5.97626		249	2.58723	-142.191	183.275	0	0
130	#VALUE!	12.9488	18.3124	63.5562	51.5394		149	15.1483	6.73063	56.5171	11.9273	3.95724		298	6.67838	-228.307	247.075	19.0609	3.67725		93	2.64562	12.8508	20.1325	19.819	16.2818
131	-3.64224	109.224	1.79628	59.6408	15.3968		297	#VALUE!	6.56593	9.28563	91.695	11.745		336	32.4635	-256.884	194.641	19.1034	1.03451		302	2.65047	-35.5104	71.1013	20.7464	24.9258
132	#VALUE!	0	0	100	0		103	-0.281069	6.4403	29.6341	5.0016	7.06596		219	0.248195	51.0418	12.5857	19.123	12.3529		243	2.68047	-66.5662	157.105	25.381	0.906607
133	69.6112	-18.9508	13.1626	76.0814	2.9665		109	3.73665	5.90549	3.32698	20.4796	18.0001		93	2.64562	12.8508	20.1325	19.819	16.2818		190	2.68169	-13.9625	4.773	31.1364	20.7216
134	-13.2858	123.282	1.90559	29.4111	12.8289		165	0.676556	5.72246	5.39747	3.07991	4.35566		109	3.73665	5.90549	3.32698	20.4796	18.0001		315	2.68441	-31.8725	42.5078	23.7422	4.78013
135	#VALUE!	0	0	100	0		317	1.22522	5.70591	94.7582	25.8916	5.65512		8	4.95911	9.14571	48.247	20.5411	16.3498		141	2.75683	-5.54416	46.5495	12.8335	2.57716
136	12.3022	2.11371	13.4537	41.543	9.67663		85	69.5204	5.4385	36.5483	78.2347	4.64654		119	-2.08508	44.4433	15.6472	20.5439	7.00085		75	2.79034	3.03055	12.7482	22.0041	0.0448536
137	#VALUE!	0	0	100	0		145	14.6097	4.90262	6.51141	45.3068	6.73735		262	1.44248	-42.2832	143.428	20.5819	14.4777		251	2.86503	-137.899	211.273	10.7234	0.538731
138	-0.297644	27.6963	10.0485	6.81891	9.6434		26	#VALUE!	4.78996	6.77403	88.1383	16.775		302	2.65047	-35.5104	71.1013	20.7464	24.9258		198	2.8944	-20.8585	29.7033	5.06203	7.1588
139	-0.55388	45.4333	4.5912	28.5237	3.04899		63	1.10229	4.47397	19.7991	10.9708	0.685614		162	2.52259	-36.6191	15.2866	21.6918	9.9803		258	2.90852	-79.3116	95.8916	7.92529	5.53831
140	-0.576612	11.0118	28.1674	6.22762	8.78053		142	2.58374	4.45428	6.82379	16.2699	5.06463		75	2.79034	3.03055	12.7482	22.0041	0.0448536		290	3.04441	-143.575	209.897	10.4822	0.012524
141	2.75683	-5.54416	46.5495	12.8335	2.57716		383	3.74385	3.84527	55.7119	29.6371	27.0924		59	4.5578	-6.86698	4.57932	22.292	15.6644		307	3.07456	-108.773	125.189	13.3827	18.926
142	2.58374	4.45428	6.82379	16.2699	5.06463		349	#VALUE!	3.603	5.09542	90.7854	13.0314		40	1.89242	14.3084	12.2287	22.7398	8.65399		2	3.20054	-14.8972	44.3887	9.79141	3.81454
143	-1.96341	30.7297	35.0322	11.4706	14.498		225	#VALUE!	3.11698	4.40808	89.5719	14.7475		272	0.794993	0.0588262	120.692	23.1901	2.09876		10	3.37229	26.5747	25.9089	36.6441	7.31854
144	-0.86442	50.2902	0.0828455	30.1312	12.0921		90	5.96607	3.07097	23.6167	26.5723	13.5782		86	25.5439	-17.5155	0.182358	23.1911	24.9214		18	3.41436	36.5868	3.61277	17.0041	3.54535
145	14.6097	4.90262	6.51141	45.3068	6.73735		75	2.79034	3.03055	12.7482	22.0041	0.0448536		315	2.68441	-31.8725	42.5078	23.7422	4.78013		270	3.46702	-123.706	168.92	15.826	3.65468
146	#VALUE!	-5.87734	8.31181	75.2726	34.9698		268	6.10684	2.71864	87.208	37.6151	16.9226		374	25.0188	-213.317	319.902	23.9282	0.500513		319	3.64937	-134.571	144.332	11.1108	0.427851
147	#VALUE!	-0.826538	1.1689	71.2031	40.725		16	14.4074	2.67654	16.7514	0	0		95	5.16146	-2.38299	52.8551	23.9515	3.01196		241	3.71807	-152.383	181.486	3.67073	3.05366
148	37.6096	42.4283	13.3014	74.9909	8.61681		167	0.606799	2.5404	10.0402	1.77695	2.51299		257	33.3821	-180.32	143.437	24.1508	18.0227		109	3.73665	5.90549	3.32698	20.4796	18.0001
149	15.1483	6.73063	56.5171	11.9273	3.95724		136	12.3022	2.11371	13.4537	41.543	9.67663		11	22.1044	-62.6953	16.7048	24.3317	3.86654		383	3.74385	3.84527	55.7119	29.6371	27.0924
150	1.64822	27.807	22.7863	26.7131	1.62632		58	-1.14154	1.20739	1.985	0	0		106	2.47902	19.7875	4.34097	24.4243	6.35512		280	3.81482	17.5905	64.5905	43.0045	2.1647
151	#VALUE!	0	0	100	0		56	-0.0442325	1.01383	14.756	1.08256	1.53097		197	1.06517	29.5737	23.6269	24.4329	12.571		174	3.85618	-22.3299	6.04553	31.0699	43.9395
152	15.3346	13.2839	57.479	39.2368	23.0944		227	0.633726	0.763043	2.99436	4.60566	6.51339		296	1.72199	14.6865	117.394	24.4548	3.72654		273	4.01436	-119.754	141.814	8.88368	2.9961
153	#VALUE!	0	0	100	0		215	0.904565	0.530434	68.4657	3.9726	5.61811		243	2.68047	-66.5662	157.105	25.381	0.906607		123	4.03286	-17.4525	20.6804	9.63762	8.95477
154	90.5181	6.78624	5.74173	82.2876	9.55225		272	0.794993	0.0588262	120.692	23.1901	2.09876		129	8.38527	-14.2151	25.7234	25.6562	7.28723		239	4.20449	64.6817	15.8252	52.9671	45.6055
155	17.8792	-22.8191	24.0249	43.0284	1.96003		396	#VALUE!	0	0	100	0		317	1.22522	5.70591	94.7582	25.8916	5.65512		368	4.24869	50.5655	64.6274	43.7712	13.3404
156	-2.68036	29.1684	20.8947	7.20902	7.44893		395	#VALUE!	0	0	100	0		356	18.4828	-157.385	224.427	26.3287	7.92472		115	4.34412	-56.1545	104.547	1.14731	1.62254
157	-4.24434	35.9577	36.7658	3.70533	3.74764		390	#VALUE!	0	0	100	0		111	8.23655	-4.07624	19.2197	26.38	0.599829		267	4.36539	-62.0951	132.092	34.2914	6.70462
158	1.72557	89.136	24.4696	55.7717	29.6443		389	#VALUE!	0	0	100	0		90	5.96607	3.07097	23.6167	26.5723	13.5782		6	4.46237	37.7546	11.723	37.5042	14.6893
159	27.6713	-50.5213	172.636	50.9745	23.5741		388	#VALUE!	0	0	100	0		52	6.16811	27.3731	14.6661	26.7037	35.0069		51	4.53326	15.9005	10.8642	33.4234	6.33586
160	#VALUE!	0	0	100	0		387	#VALUE!	0	0	100	0		150	1.64822	27.807	22.7863	26.7131	1.62632		59	4.5578	-6.86698	4.57932	22.292	15.6644
161	0.188554	33.1682	16.4845	3.3105	4.68176		382	#VALUE!	0	0	100	0		128	7.57314	-10.0766	47.8928	27.2117	1.42946		116	4.65613	95.5069	1.83573	62.9418	7.52403
162	2.52259	-36.6191	15.2866	21.6918	9.9803		381	#VALUE!	0	0	100	0		316	1.95551	-5.88872	83.2585	27.4176	5.00678		293	4.94732	-90.3166	125.128	31.1723	5.1634
163	1.29076	37.1899	30.4679	35.7737	3.45116		379	#VALUE!	0	0	100	0		74	-1.06242	62.2237	12.1342	27.4728	16.4689		8	4.95911	9.14571	48.247	20.5411	16.3498
164	0.507319	9.46861	28.1095	0.710281	1.00449		376	#VALUE!	0	0	100	0		82	9.64727	-18.2034	18.7672	27.8654	8.17429		42	5.0254	-0.0324585	8.69397	32.5141	0.911512
165	0.676556	5.72246	5.39747	3.07991	4.35566		375	#VALUE!	0	0	100	0		139	-0.55388	45.4333	4.5912	28.5237	3.04899		314	5.07838	-125.945	213.219	30.4893	8.20367
166	21.1686	-226.12	332.795	60.61	14.6899		371	#VALUE!	0	0	100	0		134	-13.2858	123.282	1.90559	29.4111	12.8289		323	5.13727	-66.394	128.493	2.57861	3.64671
167	0.606799	2.5404	10.0402	1.77695	2.51299		369	#VALUE!	0	0	100	0		383	3.74385	3.84527	55.7119	29.6371	27.0924		285	5.14826	57.6978	32.8583	59.1829	4.31524
168	-0.0586554	41.7987	11.5259	0.379478	0.536662		367	#VALUE!	0	0	100	0		169							95	5.16146	-2.38299	52.8551	23.9515	3.01196
169	11.949	44.6804	27.1475	84.9422	1.01607		364	#VALUE!	0	0	100	0									275	5.20904	-164.067	128.838	10.4255	3.66524
170	1.99572	-22.7958	12.1267	18.9062	5.97626		363	#VALUE!	0	0	100	0		144	-0.86442	50.2902	0.0828455	30.1312	12.0921		348	5.25103	39.1843	23.7819	38.4928	4.03779
171	1.13016	-13.5807	19.4874	5.82761	8.24148		362	#VALUE!	0	0	100	0		314	5.07838	-125.945	213.219	30.4893	8.20367		287	5.6014	-140.448	127.067	17.2449	6.10526
172	8.86455	30.1542	36.1407	78.2301	5.8111		361	#VALUE!	0	0	100	0		60	-0.399285	60.7178	12.7025	30.83	4.70452		385	5.64168	99.1875	229.164	88.5015	16.2613
173	1.2275	-7.66247	33.4859	3.72127	5.26267		357	#VALUE!	0	0	100	0		174	3.85618	-22.3299	6.04553	31.0699	43.9395		184	5.8749	14.1678	4.91982	66.423	0.118646
174	3.85618	-22.3299	6.04553	31.0699	43.9395		342	#VALUE!	0	0	100	0		190	2.68169	-13.9625	4.773	31.1364	20.7216		90	5.96607	3.07097	23.6167	26.5723	13.5782
175	0.988722	13.4706	42.1205	15.1982	1.38251		341	#VALUE!	0	0	100	0		293	4.94732	-90.3166	125.128	31.1723	5.1634		358	6.03648	36.9947	32.6481	48.1129	22.6111
176	1.11572	20.1309	13.6322	16.453	23.268		335	#VALUE!	0	0	100	0		347	18.0514	-172.828	108.429	31.2489	44.1926		268	6.10684	2.71864	87.208	37.6151	16.9226
177	1.03342	8.18525	7.87439	8.44716	0.561474		331	#VALUE!	0	0	100	0		44	12.5623	-29.9222	36.4722	32.1612	17.4582		282	6.15494	-73.6381	121.938	8.63391	10.395
178	6.98726	-45.8065	29.0761	53.6707	17.6866		327	#VALUE!	0	0	100	0		81	15.2288	-17.163	31.1216	32.3847	10.6364		52	6.16811	27.3731	14.6661	26.7037	35.0069
179	#VALUE!	0	0	100	0		326	#VALUE!	0	0	100	0		92	-1.4371	85.116	5.54336	32.419	27.3937		186	6.29515	-59.3046	106.828	15.7072	22.2133
180	2.01278	-66.1262	59.7836	0.622146	0.879847		325	#VALUE!	0	0	100	0		42	5.0254	-0.0324585	8.69397	32.5141	0.911512		7	6.41533	-51.7298	62.1516	7.4963	1.35928
181	#VALUE!	0	0	100	0		310	#VALUE!	0	0	100	0		234	-0.291893	92.2878	8.08719	33.0977	2.46175		64	6.42763	-38.8428	82.2967	3.7329	5.27912
182	#VALUE!	-61.7856	87.3781	75.742	34.306		306	#VALUE!	0	0	100	0		51	4.53326	15.9005	10.8642	33.4234	6.33586		283	6.54574	-56.3722	99.4414	40.9494	5.17343
183	0.429504	27.2987	23.3334	10.8167	15.2971		305	#VALUE!	0	0	100	0		281	7.20261	-113.689	118.134	33.7937	9.93952		298	6.67838	-228.307	247.075	19.0609	3.67725
184	5.8749	14.1678	4.91982	66.423	0.118646		300	#VALUE!	0	0	100	0		117	12.4584	8.18972	12.05	34.1714	39.4269		31	6.71086	38.5525	14.0525	48.807	4.4015
185	#VALUE!	0	0	100	0		299	#VALUE!	0	0	100	0		267	4.36539	-62.0951	132.092	34.2914	6.70462		178	6.98726	-45.8065	29.0761	53.6707	17.6866
186	6.29515	-59.3046	106.828	15.7072	22.2133		292	#VALUE!	0	0	100	0		99	1.68137	47.9242	35.4192	34.6872	4.35858		23	7.00931	92.8859	22.6314	74.3863	8.14234
187	#VALUE!	0	0	100	0		291	#VALUE!	0	0	100	0		223	1.27298	46.0445	8.08644	34.9779	17.943		281	7.20261	-113.689	118.134	33.7937	9.93952
188	2.11993	-46.0392	14.7644	11.4716	1.32522		289	#VALUE!	0	0	100	0		353	13.1661	-65.896	142.416	35.5756	11.6502		260	7.36988	-16.4165	70.5539	54.6154	11.1304
189	0.734439	21.2491	3.25082	13.6386	19.2879		284	#VALUE!	0	0	100	0		328	33.4434	-221.84	331.16	35.5945	0.377087		128	7.57314	-10.0766	47.8928	27.2117	1.42946
190	2.68169	-13.9625	4.773	31.1364	20.7216		274	#VALUE!	0	0	100	0		78	7.85976	-29.1502	36.2222	35.6731	5.54801		253	7.62309	-123.925	150.076	39.0079	9.05196
191	0.65968	25.2153	4.63868	8.5099	5.21196		269	#VALUE!	0	0	100	0		163	1.29076	37.1899	30.4679	35.7737	3.45116		78	7.85976	-29.1502	36.2222	35.6731	5.54801
192	#VALUE!	0	0	100	0		263	#VALUE!	0	0	100	0		391	36.6661	-236.191	289.598	35.8637	6.32433		43	8.20787	-2.90255	24.464	39.2087	3.36187
193	#VALUE!	-3.63728	5.1439	93.7386	8.85498		255	#VALUE!	0	0	100	0		104	14.8553	-26.3238	5.55495	35.9123	1.85451		111	8.23655	-4.07624	19.2197	26.38	0.599829
194	2.40786	25.322	6.9013	39.6792	23.2478		254	#VALUE!	0	0	100	0		301	10.6434	-256.419	327.692	36.0156	14.8536		129	8.38527	-14.2151	25.7234	25.6562	7.28723
195	8.96441	-99.5199	37.6945	53.1618	9.31956		248	#VALUE!	0	0	100	0		10	3.37229	26.5747	25.9089	36.6441	7.31854		279	8.48836	-136.094	109.229	18.2544	3.4835
196	1.81403	-35.4441	5.24886	9.72344	2.53827		245	#VALUE!	0	0	100	0		288	10.3136	-188.461	282.743	37.0447	4.74596		324	8.50787	-115.048	212.623	4.65599	6.58457
197	1.06517	29.5737	23.6269	24.4329	12.571		244	#VALUE!	0	0	100	0		6	4.46237	37.7546	11.723	37.5042	14.6893		172	8.86455	30.1542	36.1407	78.2301	5.8111
198	2.8944	-20.8585	29.7033	5.06203	7.1588		238	#VALUE!	0	0	100	0		268	6.10684	2.71864	87.208	37.6151	16.9226		277	8.96402	-133.229	155.629	42.048	1.83526
199	-0.171737	48.4037	20.4638	0.675912	0.633005		231	#VALUE!	0	0	100	0		49	-0.503159	56.0268	26.5008	37.9823	2.19442		195	8.96441	-99.5199	37.6945	53.1618	9.31956
200	#VALUE!	0	0	100	0		229	#VALUE!	0	0	100	0		348	5.25103	39.1843	23.7819	38.4928	4.03779		345	9.37217	-98.4389	122.766	12.5128	2.37992
201	1.09979	-15.0791	19.2387	3.90355	5.52045		221	#VALUE!	0	0	100	0		228	1.52956	55.9184	11.5904	38.7039	4.53926		82	9.64727	-18.2034	18.7672	27.8654	8.17429
202	#VALUE!	0	0	100	0		218	#VALUE!	0	0	100	0		253	7.62309	-123.925	150.076	39.0079	9.05196		38	9.68656	-10.5664	33.4304	48.0766	24.4551
203	0.348076	17.0931	5.80451	0	0		209	#VALUE!	0	0	100	0		43	8.20787	-2.90255	24.464	39.2087	3.36187		384	9.98148	-120.113	126.325	11.4539	7.21044
204	0.366326	21.0181	6.40404	2.99658	4.2378		208	#VALUE!	0	0	100	0		152	15.3346	13.2839	57.479	39.2368	23.0944		70	10.139	-6.63446	45.2589	5.19524	0.250659
205	#VALUE!	0	0	100	0		205	#VALUE!	0	0	100	0		24	13.7086	-48.9704	35.4175	39.603	3.46205		288	10.3136	-188.461	282.743	37.0447	4.74596
206	1.01259	6.86957	24.1339	6.22689	8.80615		202	#VALUE!	0	0	100	0		194	2.40786	25.322	6.9013	39.6792	23.2478		301	10.6434	-256.419	327.692	36.0156	14.8536
207	-0.0452735	38.7813	32.9978	5.29427	7.48723		200	#VALUE!	0	0	100	0		67	-0.0697098	64.0538	6.53323	40.7331	6.52328		169	11.949	44.6804	27.1475	84.9422	1.01607
208	#VALUE!	0	0	100	0		192	#VALUE!	0	0	100	0		370	34.09	-202.431	244.461	40.8361	2.48974		136	12.3022	2.11371	13.4537	41.543	9.67663
209	#VALUE!	0	0	100	0		187	#VALUE!	0	0	100	0		283	6.54574	-56.3722	99.4414	40.9494	5.17343		77	12.3887	-49.8714	14.2897	41.7696	0.726921
210	1.93772	-38.7035	23.8756	10.4661	5.82526		185	#VALUE!	0	0	100	0		136	12.3022	2.11371	13.4537	41.543	9.67663		337	12.4476	-116.154	141.992	10.2674	14.5202
211	-0.433662	63.3098	10.3683	3.54452	5.01271		181	#VALUE!	0	0	100	0		77	12.3887	-49.8714	14.2897	41.7696	0.726921		117	12.4584	8.18972	12.05	34.1714	39.4269
212	0.665022	10.7409	10.5419	4.44763	2.17318		179	#VALUE!	0	0	100	0		277	8.96402	-133.229	155.629	42.048	1.83526		44	12.5623	-29.9222	36.4722	32.1612	17.4582
213	0.389461	17.7136	18.0716	2.37105	3.35317		160	#VALUE!	0	0	100	0		332	14.0516	-39.0235	123.789	42.3926	7.4041		39	13.024	-35.424	3.77668	47.7984	5.99014
214	1.78249	-23.4759	46.6951	9.42093	6.55004		153	#VALUE!	0	0	100	0		280	3.81482	17.5905	64.5905	43.0045	2.1647		311	13.0836	35.1813	75.017	72.2701	10.6273
215	0.904565	0.530434	68.4657	3.9726	5.61811		151	#VALUE!	0	0	100	0		155	17.8792	-22.8191	24.0249	43.0284	1.96003		353	13.1661	-65.896	142.416	35.5756	11.6502
216	1.09131	39.7289	34.9314	1.84176	2.60465		137	#VALUE!	0	0	100	0		100	92.006	-105.68	80.6487	43.2432	50.3517		24	13.7086	-48.9704	35.4175	39.603	3.46205
217	1.89598	59.8417	15.7493	55.115	9.17093		135	#VALUE!	0	0	100	0		344	23.4011	-117.72	200.697	43.3557	7.22756		252	14.0193	85.6657	43.2512	82.1343	1.28335
218	#VALUE!	0	0	100	0		132	#VALUE!	0	0	100	0		372	34.4656	-265.201	70.4827	43.6769	27.0806		332	14.0516	-39.0235	123.789	42.3926	7.4041
219	0.248195	51.0418	12.5857	19.123	12.3529		127	#VALUE!	0	0	100	0		368	4.24869	50.5655	64.6274	43.7712	13.3404		333	14.0621	-192.731	238.495	5.81399	8.09094
220	#VALUE!	-68.3479	96.6585	89.8948	14.2909		126	#VALUE!	0	0	100	0		359	17.5406	-33.5107	122.555	44.7068	2.42076		16	14.4074	2.67654	16.7514	0	0
221	#VALUE!	0	0	100	0		112	#VALUE!	0	0	100	0		247	#VALUE!	7.52491	10.6418	44.8199	63.385		145	14.6097	4.90262	6.51141	45.3068	6.73735
222	0.613994	-0.207077	5.82364	0	0		110	#VALUE!	0	0	100	0		145	14.6097	4.90262	6.51141	45.3068	6.73735		329	14.7654	-147.818	170.924	16.4589	0.0806947
223	1.27298	46.0445	8.08644	34.9779	17.943		107	#VALUE!	0	0	100	0		352	42.9069	-215.645	180.898	45.7216	11.0997		104	14.8553	-26.3238	5.55495	35.9123	1.85451
224	0.981556	-5.41214	25.1042	6.61749	9.35854		98	#VALUE!	0	0	100	0		21	27.8199	-159.053	64.0513	45.8395	7.55043		360	14.952	-234.355	116.35	4.07856	4.5664
225	#VALUE!	3.11698	4.40808	89.5719	14.7475		91	#VALUE!	0	0	100	0		294	15.0301	-267.982	293.667	46.3448	11.3611		294	15.0301	-267.982	293.667	46.3448	11.3611
226	2.00906	-63.7486	80.2976	1.1491	1.62508		89	#VALUE!	0	0	100	0		39	13.024	-35.424	3.77668	47.7984	5.99014		149	15.1483	6.73063	56.5171	11.9273	3.95724
227	0.633726	0.763043	2.99436	4.60566	6.51339		87	#VALUE!	0	0	100	0		38	9.68656	-10.5664	33.4304	48.0766	24.4551		81	15.2288	-17.163	31.1216	32.3847	10.6364
228	1.52956	55.9184	11.5904	38.7039	4.53926		84	#VALUE!	0	0	100	0		358	6.03648	36.9947	32.6481	48.1129	22.6111		152	15.3346	13.2839	57.479	39.2368	23.0944
229	#VALUE!	0	0	100	0		61	#VALUE!	0	0	100	0		31	6.71086	38.5525	14.0525	48.807	4.4015		36	16.3678	-0.768002	102.045	59.4574	13.1412
230	1.10537	19.1962	36.8789	18.0378	5.1517		55	#VALUE!	0	0	100	0		393	#VALUE!	-1.53035	2.16424	50	70.7107		359	17.5406	-33.5107	122.555	44.7068	2.42076
231	#VALUE!	0	0	100	0		53	#VALUE!	0	0	100	0		80	-0.93115	10.568	2.20052	50	70.7107		155	17.8792	-22.8191	24.0249	43.0284	1.96003
232	1.04965	20.5878	8.38379	9.99238	7.31629		50	#VALUE!	0	0	100	0		159	27.6713	-50.5213	172.636	50.9745	23.5741		347	18.0514	-172.828	108.429	31.2489	44.1926
233	0.97782	-10.4946	22.7723	3.14067	4.44158		45	#VALUE!	0	0	100	0		378	63.4287	-318.15	372.678	51.197	4.48015		356	18.4828	-157.385	224.427	26.3287	7.92472
234	-0.291893	92.2878	8.08719	33.0977	2.46175		35	#VALUE!	0	0	100	0		351	61.1762	-316.122	306.098	51.3151	4.40671		69	18.6149	43.5085	9.20317	62.5887	18.0253
235	-0.148146	58.0651	4.3855	0	0		34	#VALUE!	0	0	100	0		380	#VALUE!	-162.336	229.578	52.3357	67.4074		321	19.0241	-80.0162	146.193	10.958	2.14772
236	0.427047	10.4298	41.1114	4.38963	6.20787		29	#VALUE!	0	0	100	0		266	#VALUE!	-5.94246	8.4039	52.4555	67.238		62	19.6244	31.4598	15.8456	68.484	4.24296
237	1.23487	-33.4764	10.6893	4.00481	5.66366		28	#VALUE!	0	0	100	0		239	4.20449	64.6817	15.8252	52.9671	45.6055		68	20.7493	-23.0584	46.5857	53.5055	2.45812
238	#VALUE!	0	0	100	0		25	#VALUE!	0	0	100	0		195	8.96441	-99.5199	37.6945	53.1618	9.31956		166	21.1686	-226.12	332.795	60.61	14.6899
239	4.20449	64.6817	15.8252	52.9671	45.6055		20	#VALUE!	0	0	100	0		286	24.3782	-282.377	366.545	53.4812	18.0848		261	21.274	-227.856	188.537	56.4689	6.22439
240	0.197927	41.9348	47.4401	0	0		14	#VALUE!	0	0	100	0		68	20.7493	-23.0584	46.5857	53.5055	2.45812		11	22.1044	-62.6953	16.7048	24.3317	3.86654
241	3.71807	-152.383	181.486	3.67073	3.05366		13	#VALUE!	0	0	100	0		178	6.98726	-45.8065	29.0761	53.6707	17.6866		344	23.4011	-117.72	200.697	43.3557	7.22756
242	1.7388	-91.1199	162.052	9.2714	7.87825		9	#VALUE!	0	0	100	0		260	7.36988	-16.4165	70.5539	54.6154	11.1304		286	24.3782	-282.377	366.545	53.4812	18.0848
243	2.68047	-66.5662	157.105	25.381	0.906607		3	#VALUE!	0	0	100	0		322	66.7056	-304.94	213.027	54.8063	8.67388		374	25.0188	-213.317	319.902	23.9282	0.500513
244	#VALUE!	0	0	100	0		42	5.0254	-0.0324585	8.69397	32.5141	0.911512		217	1.89598	59.8417	15.7493	55.115	9.17093		86	25.5439	-17.5155	0.182358	23.1911	24.9214
245	#VALUE!	0	0	100	0		222	0.613994	-0.207077	5.82364	0	0		330	#VALUE!	-145.921	206.364	55.3759	63.1079		159	27.6713	-50.5213	172.636	50.9745	23.5741
246	#VALUE!	13.1003	18.5267	74.9727	0.660601		36	16.3678	-0.768002	102.045	59.4574	13.1412		158	1.72557	89.136	24.4696	55.7717	29.6443		21	27.8199	-159.053	64.0513	45.8395	7.55043
247	#VALUE!	7.52491	10.6418	44.8199	63.385		147	#VALUE!	-0.826538	1.1689	71.2031	40.725		125	49.0865	-96.4104	26.0979	56.2817	5.94839		365	28.5541	94.7934	23.3663	83.8539	4.84606
248	#VALUE!	0	0	100	0		393	#VALUE!	-1.53035	2.16424	50	70.7107		261	21.274	-227.856	188.537	56.4689	6.22439		318	30.2923	-85.9124	168.781	79.8348	1.74605
249	2.58723	-142.191	183.275	0	0		120	1.93817	-1.77146	10.0713	10.109	4.89602		397	#VALUE!	-25.8183	36.5126	56.4965	61.5233		108	31.4819	41.9099	65.7919	65.7913	13.1021
250	#VALUE!	-14.5682	20.6025	84.0676	22.5318		95	5.16146	-2.38299	52.8551	23.9515	3.01196		392	42.7304	-197.766	279.589	58.0839	37.1671		336	32.4635	-256.884	194.641	19.1034	1.03451
251	2.86503	-137.899	211.273	10.7234	0.538731		43	8.20787	-2.90255	24.464	39.2087	3.36187		285	5.14826	57.6978	32.8583	59.1829	4.31524		257	33.3821	-180.32	143.437	24.1508	18.0227
252	14.0193	85.6657	43.2512	82.1343	1.28335		346	#VALUE!	-3.22413	4.55961	81.4773	26.1951		36	16.3678	-0.768002	102.045	59.4574	13.1412		328	33.4434	-221.84	331.16	35.5945	0.377087
253	7.62309	-123.925	150.076	39.0079	9.05196		193	#VALUE!	-3.63728	5.1439	93.7386	8.85498		400	#VALUE!	10.9872	15.5382	59.6004	57.1337		370	34.09	-202.431	244.461	40.8361	2.48974
254	#VALUE!	0	0	100	0		111	8.23655	-4.07624	19.2197	26.38	0.599829		131	-3.64224	109.224	1.79628	59.6408	15.3968		372	34.4656	-265.201	70.4827	43.6769	27.0806
255	#VALUE!	0	0	100	0		399	#VALUE!	-4.79094	6.77541	69.4816	43.1595		166	21.1686	-226.12	332.795	60.61	14.6899		391	36.6661	-236.191	289.598	35.8637	6.32433
256	#VALUE!	-53.6114	75.818	80.2319	4.32415		224	0.981556	-5.41214	25.1042	6.61749	9.35854		121	#VALUE!	15.5497	21.9906	61.2312	54.8273		148	37.6096	42.4283	13.3014	74.9909	8.61681
257	33.3821	-180.32	143.437	24.1508	18.0227		141	2.75683	-5.54416	46.5495	12.8335	2.57716		366	48.553	-170.303	235.79	61.9521	6.47561		373	37.7561	-76.9601	176.869	67.0324	14.5967
258	2.90852	-79.3116	95.8916	7.92529	5.53831		146	#VALUE!	-5.87734	8.31181	75.2726	34.9698		386	-7.43237	125.598	191.814	62.3885	53.1907		48	42.2176	-107.743	196.302	15.5097	21.9341
259	2.07886	-49.9285	68.2681	10.8992	13.1641		316	1.95551	-5.88872	83.2585	27.4176	5.00678		69	18.6149	43.5085	9.20317	62.5887	18.0253		392	42.7304	-197.766	279.589	58.0839	37.1671
260	7.36988	-16.4165	70.5539	54.6154	11.1304		266	#VALUE!	-5.94246	8.4039	52.4555	67.238		116	4.65613	95.5069	1.83573	62.9418	7.52403		352	42.9069	-215.645	180.898	45.7216	11.0997
261	21.274	-227.856	188.537	56.4689	6.22439		70	10.139	-6.63446	45.2589	5.19524	0.250659		343	#VALUE!	-163.735	231.556	63.4276	51.7212		366	48.553	-170.303	235.79	61.9521	6.47561
262	1.44248	-42.2832	143.428	20.5819	14.4777		59	4.5578	-6.86698	4.57932	22.292	15.6644		130	#VALUE!	12.9488	18.3124	63.5562	51.5394		125	49.0865	-96.4104	26.0979	56.2817	5.94839
263	#VALUE!	0	0	100	0		173	1.2275	-7.66247	33.4859	3.72127	5.26267		108	31.4819	41.9099	65.7919	65.7913	13.1021		46	53.0114	-67.3172	52.8984	74.0169	1.82691
264	1.47173	-97.8788	79.3238	0	0		94	-0.0773091	-8.0752	35.6842	2.6004	3.67752		184	5.8749	14.1678	4.91982	66.423	0.118646		351	61.1762	-316.122	306.098	51.3151	4.40671
265	0.398437	-60.0005	127.601	2.33659	3.30443		128	7.57314	-10.0766	47.8928	27.2117	1.42946		377	62.3758	-111.899	125.585	66.8448	1.54923		377	62.3758	-111.899	125.585	66.8448	1.54923
266	#VALUE!	-5.94246	8.4039	52.4555	67.238		233	0.97782	-10.4946	22.7723	3.14067	4.44158		373	37.7561	-76.9601	176.869	67.0324	14.5967		378	63.4287	-318.15	372.678	51.197	4.48015
267	4.36539	-62.0951	132.092	34.2914	6.70462		38	9.68656	-10.5664	33.4304	48.0766	24.4551		62	19.6244	31.4598	15.8456	68.484	4.24296		322	66.7056	-304.94	213.027	54.8063	8.67388
268	6.10684	2.71864	87.208	37.6151	16.9226		171	1.13016	-13.5807	19.4874	5.82761	8.24148		399	#VALUE!	-4.79094	6.77541	69.4816	43.1595		85	69.5204	5.4385	36.5483	78.2347	4.64654
269	#VALUE!	0	0	100	0		190	2.68169	-13.9625	4.773	31.1364	20.7216		354	88.0194	-328.54	397.872	70.7354	18.8971		133	69.6112	-18.9508	13.1626	76.0814	2.9665
270	3.46702	-123.706	168.92	15.826	3.65468		129	8.38527	-14.2151	25.7234	25.6562	7.28723		147	#VALUE!	-0.826538	1.1689	71.2031	40.725		83	69.9919	18.313	3.04458	77.5577	2.94029
271	#VALUE!	-160.305	226.706	89.0133	15.5375		250	#VALUE!	-14.5682	20.6025	84.0676	22.5318		311	13.0836	35.1813	75.017	72.2701	10.6273		114	87.432	-63.9622	39.0153	72.6582	3.95767
272	0.794993	0.0588262	120.692	23.1901	2.09876		2	3.20054	-14.8972	44.3887	9.79141	3.81454		114	87.432	-63.9622	39.0153	72.6582	3.95767		354	88.0194	-328.54	397.872	70.7354	18.8971
273	4.01436	-119.754	141.814	8.88368	2.9961		201	1.09979	-15.0791	19.2387	3.90355	5.52045		394	#VALUE!	-76.8457	108.676	73.2613	37.8142		154	90.5181	6.78624	5.74173	82.2876	9.55225
274	#VALUE!	0	0	100	0		260	7.36988	-16.4165	70.5539	54.6154	11.1304		101	#VALUE!	-23.6176	33.4004	73.4463	37.5526		100	92.006	-105.68	80.6487	43.2432	50.3517
275	5.20904	-164.067	128.838	10.4255	3.66524		81	15.2288	-17.163	31.1216	32.3847	10.6364		46	53.0114	-67.3172	52.8984	74.0169	1.82691		3	#VALUE!	0	0	100	0
276	2.09375	-56.3422	115.785	18.391	1.27629		5	1.80636	-17.3804	52.2668	5.25826	7.43631		23	7.00931	92.8859	22.6314	74.3863	8.14234		9	#VALUE!	0	0	100	0
277	8.96402	-133.229	155.629	42.048	1.83526		123	4.03286	-17.4525	20.6804	9.63762	8.95477		246	#VALUE!	13.1003	18.5267	74.9727	0.660601		13	#VALUE!	0	0	100	0
278	0.528214	-40.9244	139.409	10.6679	4.62324		86	25.5439	-17.5155	0.182358	23.1911	24.9214		148	37.6096	42.4283	13.3014	74.9909	8.61681		14	#VALUE!	0	0	100	0
279	8.48836	-136.094	109.229	18.2544	3.4835		350	#VALUE!	-17.6898	25.0172	87.6263	17.499		146	#VALUE!	-5.87734	8.31181	75.2726	34.9698		20	#VALUE!	0	0	100	0
280	3.81482	17.5905	64.5905	43.0045	2.1647		82	9.64727	-18.2034	18.7672	27.8654	8.17429		182	#VALUE!	-61.7856	87.3781	75.742	34.306		25	#VALUE!	0	0	100	0
281	7.20261	-113.689	118.134	33.7937	9.93952		133	69.6112	-18.9508	13.1626	76.0814	2.9665		133	69.6112	-18.9508	13.1626	76.0814	2.9665		26	#VALUE!	4.78996	6.77403	88.1383	16.775
282	6.15494	-73.6381	121.938	8.63391	10.395		198	2.8944	-20.8585	29.7033	5.06203	7.1588		83	69.9919	18.313	3.04458	77.5577	2.94029		28	#VALUE!	0	0	100	0
283	6.54574	-56.3722	99.4414	40.9494	5.17343		174	3.85618	-22.3299	6.04553	31.0699	43.9395		102	1.04781	121.074	7.81226	77.7554	0.704259		29	#VALUE!	0	0	100	0
284	#VALUE!	0	0	100	0		170	1.99572	-22.7958	12.1267	18.9062	5.97626		172	8.86455	30.1542	36.1407	78.2301	5.8111		34	#VALUE!	0	0	100	0
285	5.14826	57.6978	32.8583	59.1829	4.31524		155	17.8792	-22.8191	24.0249	43.0284	1.96003		85	69.5204	5.4385	36.5483	78.2347	4.64654		35	#VALUE!	0	0	100	0
286	24.3782	-282.377	366.545	53.4812	18.0848		68	20.7493	-23.0584	46.5857	53.5055	2.45812		318	30.2923	-85.9124	168.781	79.8348	1.74605		37	#VALUE!	20.1347	28.4747	80.7741	27.1895
287	5.6014	-140.448	127.067	17.2449	6.10526		214	1.78249	-23.4759	46.6951	9.42093	6.55004		256	#VALUE!	-53.6114	75.818	80.2319	4.32415		45	#VALUE!	0	0	100	0
288	10.3136	-188.461	282.743	37.0447	4.74596		101	#VALUE!	-23.6176	33.4004	73.4463	37.5526		37	#VALUE!	20.1347	28.4747	80.7741	27.1895		50	#VALUE!	0	0	100	0
289	#VALUE!	0	0	100	0		397	#VALUE!	-25.8183	36.5126	56.4965	61.5233		346	#VALUE!	-3.22413	4.55961	81.4773	26.1951		53	#VALUE!	0	0	100	0
290	3.04441	-143.575	209.897	10.4822	0.012524		104	14.8553	-26.3238	5.55495	35.9123	1.85451		355	#VALUE!	8.37113	11.8386	81.9187	8.33023		55	#VALUE!	0	0	100	0
291	#VALUE!	0	0	100	0		78	7.85976	-29.1502	36.2222	35.6731	5.54801		252	14.0193	85.6657	43.2512	82.1343	1.28335		57	#VALUE!	54.4423	76.9931	83.4547	23.3986
292	#VALUE!	0	0	100	0		44	12.5623	-29.9222	36.4722	32.1612	17.4582		154	90.5181	6.78624	5.74173	82.2876	9.55225		61	#VALUE!	0	0	100	0
293	4.94732	-90.3166	125.128	31.1723	5.1634		315	2.68441	-31.8725	42.5078	23.7422	4.78013		57	#VALUE!	54.4423	76.9931	83.4547	23.3986		84	#VALUE!	0	0	100	0
294	15.0301	-267.982	293.667	46.3448	11.3611		237	1.23487	-33.4764	10.6893	4.00481	5.66366		365	28.5541	94.7934	23.3663	83.8539	4.84606		87	#VALUE!	0	0	100	0
295	1.6358	-101.159	103.103	0	0		359	17.5406	-33.5107	122.555	44.7068	2.42076		250	#VALUE!	-14.5682	20.6025	84.0676	22.5318		89	#VALUE!	0	0	100	0
296	1.72199	14.6865	117.394	24.4548	3.72654		39	13.024	-35.424	3.77668	47.7984	5.99014		334	#VALUE!	-218.324	308.757	84.1876	22.3621		91	#VALUE!	0	0	100	0
297	#VALUE!	6.56593	9.28563	91.695	11.745		196	1.81403	-35.4441	5.24886	9.72344	2.53827		169	11.949	44.6804	27.1475	84.9422	1.01607		98	#VALUE!	0	0	100	0
298	6.67838	-228.307	247.075	19.0609	3.67725		302	2.65047	-35.5104	71.1013	20.7464	24.9258		350	#VALUE!	-17.6898	25.0172	87.6263	17.499		101	#VALUE!	-23.6176	33.4004	73.4463	37.5526
299	#VALUE!	0	0	100	0		162	2.52259	-36.6191	15.2866	21.6918	9.9803		26	#VALUE!	4.78996	6.77403	88.1383	16.775		107	#VALUE!	0	0	100	0
300	#VALUE!	0	0	100	0		210	1.93772	-38.7035	23.8756	10.4661	5.82526		385	5.64168	99.1875	229.164	88.5015	16.2613		110	#VALUE!	0	0	100	0
301	10.6434	-256.419	327.692	36.0156	14.8536		64	6.42763	-38.8428	82.2967	3.7329	5.27912		271	#VALUE!	-160.305	226.706	89.0133	15.5375		112	#VALUE!	0	0	100	0
302	2.65047	-35.5104	71.1013	20.7464	24.9258		332	14.0516	-39.0235	123.789	42.3926	7.4041		225	#VALUE!	3.11698	4.40808	89.5719	14.7475		121	#VALUE!	15.5497	21.9906	61.2312	54.8273
303	1.17019	-58.32	93.048	4.96887	0.446202		278	0.528214	-40.9244	139.409	10.6679	4.62324		220	#VALUE!	-68.3479	96.6585	89.8948	14.2909		126	#VALUE!	0	0	100	0
304	1.7786	-51.3346	82.7782	7.76331	6.50941		262	1.44248	-42.2832	143.428	20.5819	14.4777		308	#VALUE!	29.6084	41.8725	90.2014	13.8573		127	#VALUE!	0	0	100	0
305	#VALUE!	0	0	100	0		178	6.98726	-45.8065	29.0761	53.6707	17.6866		338	#VALUE!	48.34	68.3631	90.3697	13.6193		130	#VALUE!	12.9488	18.3124	63.5562	51.5394
306	#VALUE!	0	0	100	0		188	2.11993	-46.0392	14.7644	11.4716	1.32522		349	#VALUE!	3.603	5.09542	90.7854	13.0314		132	#VALUE!	0	0	100	0
307	3.07456	-108.773	125.189	13.3827	18.926		24	13.7086	-48.9704	35.4175	39.603	3.46205		312	#VALUE!	44.854	63.4331	91.0963	12.5918		135	#VALUE!	0	0	100	0
308	#VALUE!	29.6084	41.8725	90.2014	13.8573		77	12.3887	-49.8714	14.2897	41.7696	0.726921		297	#VALUE!	6.56593	9.28563	91.695	11.745		137	#VALUE!	0	0	100	0
309	-0.0102919	-65.2862	122.155	3.37232	4.76918		259	2.07886	-49.9285	68.2681	10.8992	13.1641		398	#VALUE!	16.1834	22.8868	92.6441	10.4028		146	#VALUE!	-5.87734	8.31181	75.2726	34.9698
310	#VALUE!	0	0	100	0		159	27.6713	-50.5213	172.636	50.9745	23.5741		340	#VALUE!	14.0881	19.9235	92.8908	10.0539		147	#VALUE!	-0.826538	1.1689	71.2031	40.725
311	13.0836	35.1813	75.017	72.2701	10.6273		304	1.7786	-51.3346	82.7782	7.76331	6.50941		193	#VALUE!	-3.63728	5.1439	93.7386	8.85498		151	#VALUE!	0	0	100	0
312	#VALUE!	44.854	63.4331	91.0963	12.5918		7	6.41533	-51.7298	62.1516	7.4963	1.35928		396	#VALUE!	0	0	100	0		153	#VALUE!	0	0	100	0
313	1.48715	-63.0887	136.435	6.26404	2.95066		256	#VALUE!	-53.6114	75.818	80.2319	4.32415		395	#VALUE!	0	0	100	0		160	#VALUE!	0	0	100	0
314	5.07838	-125.945	213.219	30.4893	8.20367		115	4.34412	-56.1545	104.547	1.14731	1.62254		390	#VALUE!	0	0	100	0		179	#VALUE!	0	0	100	0
315	2.68441	-31.8725	42.5078	23.7422	4.78013		276	2.09375	-56.3422	115.785	18.391	1.27629		389	#VALUE!	0	0	100	0		181	#VALUE!	0	0	100	0
316	1.95551	-5.88872	83.2585	27.4176	5.00678		283	6.54574	-56.3722	99.4414	40.9494	5.17343		388	#VALUE!	0	0	100	0		182	#VALUE!	-61.7856	87.3781	75.742	34.306
317	1.22522	5.70591	94.7582	25.8916	5.65512		303	1.17019	-58.32	93.048	4.96887	0.446202		387	#VALUE!	0	0	100	0		185	#VALUE!	0	0	100	0
318	30.2923	-85.9124	168.781	79.8348	1.74605		186	6.29515	-59.3046	106.828	15.7072	22.2133		382	#VALUE!	0	0	100	0		187	#VALUE!	0	0	100	0
319	3.64937	-134.571	144.332	11.1108	0.427851		265	0.398437	-60.0005	127.601	2.33659	3.30443		381	#VALUE!	0	0	100	0		192	#VALUE!	0	0	100	0
320	0.791901	-73.0241	67.025	0	0		182	#VALUE!	-61.7856	87.3781	75.742	34.306		379	#VALUE!	0	0	100	0		193	#VALUE!	-3.63728	5.1439	93.7386	8.85498
321	19.0241	-80.0162	146.193	10.958	2.14772		267	4.36539	-62.0951	132.092	34.2914	6.70462		376	#VALUE!	0	0	100	0		200	#VALUE!	0	0	100	0
322	66.7056	-304.94	213.027	54.8063	8.67388		11	22.1044	-62.6953	16.7048	24.3317	3.86654		375	#VALUE!	0	0	100	0		202	#VALUE!	0	0	100	0
323	5.13727	-66.394	128.493	2.57861	3.64671		313	1.48715	-63.0887	136.435	6.26404	2.95066		371	#VALUE!	0	0	100	0		205	#VALUE!	0	0	100	0
324	8.50787	-115.048	212.623	4.65599	6.58457		226	2.00906	-63.7486	80.2976	1.1491	1.62508		369	#VALUE!	0	0	100	0		208	#VALUE!	0	0	100	0
325	#VALUE!	0	0	100	0		114	87.432	-63.9622	39.0153	72.6582	3.95767		367	#VALUE!	0	0	100	0		209	#VALUE!	0	0	100	0
326	#VALUE!	0	0	100	0		309	-0.0102919	-65.2862	122.155	3.37232	4.76918		364	#VALUE!	0	0	100	0		218	#VALUE!	0	0	100	0
327	#VALUE!	0	0	100	0		353	13.1661	-65.896	142.416	35.5756	11.6502		363	#VALUE!	0	0	100	0		220	#VALUE!	-68.3479	96.6585	89.8948	14.2909
328	33.4434	-221.84	331.16	35.5945	0.377087		180	2.01278	-66.1262	59.7836	0.622146	0.879847		362	#VALUE!	0	0	100	0		221	#VALUE!	0	0	100	0
329	14.7654	-147.818	170.924	16.4589	0.0806947		323	5.13727	-66.394	128.493	2.57861	3.64671		361	#VALUE!	0	0	100	0		225	#VALUE!	3.11698	4.40808	89.5719	14.7475
330	#VALUE!	-145.921	206.364	55.3759	63.1079		243	2.68047	-66.5662	157.105	25.381	0.906607		357	#VALUE!	0	0	100	0		229	#VALUE!	0	0	100	0
331	#VALUE!	0	0	100	0		46	53.0114	-67.3172	52.8984	74.0169	1.82691		342	#VALUE!	0	0	100	0		231	#VALUE!	0	0	100	0
332	14.0516	-39.0235	123.789	42.3926	7.4041		220	#VALUE!	-68.3479	96.6585	89.8948	14.2909		341	#VALUE!	0	0	100	0		238	#VALUE!	0	0	100	0
333	14.0621	-192.731	238.495	5.81399	8.09094		320	0.791901	-73.0241	67.025	0	0		335	#VALUE!	0	0	100	0		244	#VALUE!	0	0	100	0
334	#VALUE!	-218.324	308.757	84.1876	22.3621		282	6.15494	-73.6381	121.938	8.63391	10.395		331	#VALUE!	0	0	100	0		245	#VALUE!	0	0	100	0
335	#VALUE!	0	0	100	0		394	#VALUE!	-76.8457	108.676	73.2613	37.8142		327	#VALUE!	0	0	100	0		246	#VALUE!	13.1003	18.5267	74.9727	0.660601
336	32.4635	-256.884	194.641	19.1034	1.03451		373	37.7561	-76.9601	176.869	67.0324	14.5967		326	#VALUE!	0	0	100	0		247	#VALUE!	7.52491	10.6418	44.8199	63.385
337	12.4476	-116.154	141.992	10.2674	14.5202		258	2.90852	-79.3116	95.8916	7.92529	5.53831		325	#VALUE!	0	0	100	0		248	#VALUE!	0	0	100	0
338	#VALUE!	48.34	68.3631	90.3697	13.6193		321	19.0241	-80.0162	146.193	10.958	2.14772		310	#VALUE!	0	0	100	0		250	#VALUE!	-14.5682	20.6025	84.0676	22.5318
339	-1.52497	14.8255	61.0249	4.85037	6.85946		318	30.2923	-85.9124	168.781	79.8348	1.74605		306	#VALUE!	0	0	100	0		254	#VALUE!	0	0	100	0
340	#VALUE!	14.0881	19.9235	92.8908	10.0539		293	4.94732	-90.3166	125.128	31.1723	5.1634		305	#VALUE!	0	0	100	0		255	#VALUE!	0	0	100	0
341	#VALUE!	0	0	100	0		242	1.7388	-91.1199	162.052	9.2714	7.87825		300	#VALUE!	0	0	100	0		256	#VALUE!	-53.6114	75.818	80.2319	4.32415
342	#VALUE!	0	0	100	0		125	49.0865	-96.4104	26.0979	56.2817	5.94839		299	#VALUE!	0	0	100	0		263	#VALUE!	0	0	100	0
343	#VALUE!	-163.735	231.556	63.4276	51.7212		264	1.47173	-97.8788	79.3238	0	0		292	#VALUE!	0	0	100	0		266	#VALUE!	-5.94246	8.4039	52.4555	67.238
344	23.4011	-117.72	200.697	43.3557	7.22756		345	9.37217	-98.4389	122.766	12.5128	2.37992		291	#VALUE!	0	0	100	0		269	#VALUE!	0	0	100	0
345	9.37217	-98.4389	122.766	12.5128	2.37992		195	8.96441	-99.5199	37.6945	53.1618	9.31956		289	#VALUE!	0	0	100	0		271	#VALUE!	-160.305	226.706	89.0133	15.5375
346	#VALUE!	-3.22413	4.55961	81.4773	26.1951		295	1.6358	-101.159	103.103	0	0		284	#VALUE!	0	0	100	0		274	#VALUE!	0	0	100	0
347	18.0514	-172.828	108.429	31.2489	44.1926		100	92.006	-105.68	80.6487	43.2432	50.3517		274	#VALUE!	0	0	100	0		284	#VALUE!	0	0	100	0
348	5.25103	39.1843	23.7819	38.4928	4.03779		48	42.2176	-107.743	196.302	15.5097	21.9341		269	#VALUE!	0	0	100	0		289	#VALUE!	0	0	100	0
349	#VALUE!	3.603	5.09542	90.7854	13.0314		307	3.07456	-108.773	125.189	13.3827	18.926		263	#VALUE!	0	0	100	0		291	#VALUE!	0	0	100	0
350	#VALUE!	-17.6898	25.0172	87.6263	17.499		377	62.3758	-111.899	125.585	66.8448	1.54923		255	#VALUE!	0	0	100	0		292	#VALUE!	0	0	100	0
351	61.1762	-316.122	306.098	51.3151	4.40671		281	7.20261	-113.689	118.134	33.7937	9.93952		254	#VALUE!	0	0	100	0		297	#VALUE!	6.56593	9.28563	91.695	11.745
352	42.9069	-215.645	180.898	45.7216	11.0997		324	8.50787	-115.048	212.623	4.65599	6.58457		248	#VALUE!	0	0	100	0		299	#VALUE!	0	0	100	0
353	13.1661	-65.896	142.416	35.5756	11.6502		337	12.4476	-116.154	141.992	10.2674	14.5202		245	#VALUE!	0	0	100	0		300	#VALUE!	0	0	100	0
354	88.0194	-328.54	397.872	70.7354	18.8971		344	23.4011	-117.72	200.697	43.3557	7.22756		244	#VALUE!	0	0	100	0		305	#VALUE!	0	0	100	0
355	#VALUE!	8.37113	11.8386	81.9187	8.33023		273	4.01436	-119.754	141.814	8.88368	2.9961		238	#VALUE!	0	0	100	0		306	#VALUE!	0	0	100	0
356	18.4828	-157.385	224.427	26.3287	7.92472		384	9.98148	-120.113	126.325	11.4539	7.21044		231	#VALUE!	0	0	100	0		308	#VALUE!	29.6084	41.8725	90.2014	13.8573
357	#VALUE!	0	0	100	0		270	3.46702	-123.706	168.92	15.826	3.65468		229	#VALUE!	0	0	100	0		310	#VALUE!	0	0	100	0
358	6.03648	36.9947	32.6481	48.1129	22.6111		253	7.62309	-123.925	150.076	39.0079	9.05196		221	#VALUE!	0	0	100	0		312	#VALUE!	44.854	63.4331	91.0963	12.5918
359	17.5406	-33.5107	122.555	44.7068	2.42076		314	5.07838	-125.945	213.219	30.4893	8.20367		218	#VALUE!	0	0	100	0		325	#VALUE!	0	0	100	0
360	14.952	-234.355	116.35	4.07856	4.5664		277	8.96402	-133.229	155.629	42.048	1.83526		209	#VALUE!	0	0	100	0		326	#VALUE!	0	0	100	0
361	#VALUE!	0	0	100	0		319	3.64937	-134.571	144.332	11.1108	0.427851		208	#VALUE!	0	0	100	0		327	#VALUE!	0	0	100	0
362	#VALUE!	0	0	100	0		279	8.48836	-136.094	109.229	18.2544	3.4835		205	#VALUE!	0	0	100	0		330	#VALUE!	-145.921	206.364	55.3759	63.1079
363	#VALUE!	0	0	100	0		251	2.86503	-137.899	211.273	10.7234	0.538731		202	#VALUE!	0	0	100	0		331	#VALUE!	0	0	100	0
364	#VALUE!	0	0	100	0		287	5.6014	-140.448	127.067	17.2449	6.10526		200	#VALUE!	0	0	100	0		334	#VALUE!	-218.324	308.757	84.1876	22.3621
365	28.5541	94.7934	23.3663	83.8539	4.84606		249	2.58723	-142.191	183.275	0	0		192	#VALUE!	0	0	100	0		335	#VALUE!	0	0	100	0
366	48.553	-170.303	235.79	61.9521	6.47561		290	3.04441	-143.575	209.897	10.4822	0.012524		187	#VALUE!	0	0	100	0		338	#VALUE!	48.34	68.3631	90.3697	13.6193
367	#VALUE!	0	0	100	0		330	#VALUE!	-145.921	206.364	55.3759	63.1079		185	#VALUE!	0	0	100	0		340	#VALUE!	14.0881	19.9235	92.8908	10.0539
368	4.24869	50.5655	64.6274	43.7712	13.3404		329	14.7654	-147.818	170.924	16.4589	0.0806947		181	#VALUE!	0	0	100	0		341	#VALUE!	0	0	100	0
369	#VALUE!	0	0	100	0		241	3.71807	-152.383	181.486	3.67073	3.05366		179	#VALUE!	0	0	100	0		342	#VALUE!	0	0	100	0
370	34.09	-202.431	244.461	40.8361	2.48974		356	18.4828	-157.385	224.427	26.3287	7.92472		160	#VALUE!	0	0	100	0		343	#VALUE!	-163.735	231.556	63.4276	51.7212
371	#VALUE!	0	0	100	0		21	27.8199	-159.053	64.0513	45.8395	7.55043		153	#VALUE!	0	0	100	0		346	#VALUE!	-3.22413	4.55961	81.4773	26.1951
372	34.4656	-265.201	70.4827	43.6769	27.0806		271	#VALUE!	-160.305	226.706	89.0133	15.5375		151	#VALUE!	0	0	100	0		349	#VALUE!	3.603	5.09542	90.7854	13.0314
373	37.7561	-76.9601	176.869	67.0324	14.5967		380	#VALUE!	-162.336	229.578	52.3357	67.4074		137	#VALUE!	0	0	100	0		350	#VALUE!	-17.6898	25.0172	87.6263	17.499
374	25.0188	-213.317	319.902	23.9282	0.500513		343	#VALUE!	-163.735	231.556	63.4276	51.7212		135	#VALUE!	0	0	100	0		355	#VALUE!	8.37113	11.8386	81.9187	8.33023
375	#VALUE!	0	0	100	0		275	5.20904	-164.067	128.838	10.4255	3.66524		132	#VALUE!	0	0	100	0		357	#VALUE!	0	0	100	0
376	#VALUE!	0	0	100	0		366	48.553	-170.303	235.79	61.9521	6.47561		127	#VALUE!	0	0	100	0		361	#VALUE!	0	0	100	0
377	62.3758	-111.899	125.585	66.8448	1.54923		347	18.0514	-172.828	108.429	31.2489	44.1926		126	#VALUE!	0	0	100	0		362	#VALUE!	0	0	100	0
378	63.4287	-318.15	372.678	51.197	4.48015		257	33.3821	-180.32	143.437	24.1508	18.0227		112	#VALUE!	0	0	100	0		363	#VALUE!	0	0	100	0
379	#VALUE!	0	0	100	0		288	10.3136	-188.461	282.743	37.0447	4.74596		110	#VALUE!	0	0	100	0		364	#VALUE!	0	0	100	0
380	#VALUE!	-162.336	229.578	52.3357	67.4074		333	14.0621	-192.731	238.495	5.81399	8.09094		107	#VALUE!	0	0	100	0		367	#VALUE!	0	0	100	0
381	#VALUE!	0	0	100	0		392	42.7304	-197.766	279.589	58.0839	37.1671		98	#VALUE!	0	0	100	0		369	#VALUE!	0	0	100	0
382	#VALUE!	0	0	100	0		370	34.09	-202.431	244.461	40.8361	2.48974		91	#VALUE!	0	0	100	0		371	#VALUE!	0	0	100	0
383	3.74385	3.84527	55.7119	29.6371	27.0924		374	25.0188	-213.317	319.902	23.9282	0.500513		89	#VALUE!	0	0	100	0		375	#VALUE!	0	0	100	0
384	9.98148	-120.113	126.325	11.4539	7.21044		352	42.9069	-215.645	180.898	45.7216	11.0997		87	#VALUE!	0	0	100	0		376	#VALUE!	0	0	100	0
385	5.64168	99.1875	229.164	88.5015	16.2613		334	#VALUE!	-218.324	308.757	84.1876	22.3621		84	#VALUE!	0	0	100	0		379	#VALUE!	0	0	100	0
386	-7.43237	125.598	191.814	62.3885	53.1907		328	33.4434	-221.84	331.16	35.5945	0.377087		61	#VALUE!	0	0	100	0		380	#VALUE!	-162.336	229.578	52.3357	67.4074
387	#VALUE!	0	0	100	0		166	21.1686	-226.12	332.795	60.61	14.6899		55	#VALUE!	0	0	100	0		381	#VALUE!	0	0	100	0
388	#VALUE!	0	0	100	0		261	21.274	-227.856	188.537	56.4689	6.22439		53	#VALUE!	0	0	100	0		382	#VALUE!	0	0	100	0
389	#VALUE!	0	0	100	0		298	6.67838	-228.307	247.075	19.0609	3.67725		50	#VALUE!	0	0	100	0		387	#VALUE!	0	0	100	0
390	#VALUE!	0	0	100	0		360	14.952	-234.355	116.35	4.07856	4.5664		45	#VALUE!	0	0	100	0		388	#VALUE!	0	0	100	0
391	36.6661	-236.191	289.598	35.8637	6.32433		391	36.6661	-236.191	289.598	35.8637	6.32433		35	#VALUE!	0	0	100	0		389	#VALUE!	0	0	100	0
392	42.7304	-197.766	279.589	58.0839	37.1671		301	10.6434	-256.419	327.692	36.0156	14.8536		34	#VALUE!	0	0	100	0		390	#VALUE!	0	0	100	0
393	#VALUE!	-1.53035	2.16424	50	70.7107		336	32.4635	-256.884	194.641	19.1034	1.03451		29	#VALUE!	0	0	100	0		393	#VALUE!	-1.53035	2.16424	50	70.7107
394	#VALUE!	-76.8457	108.676	73.2613	37.8142		372	34.4656	-265.201	70.4827	43.6769	27.0806		28	#VALUE!	0	0	100	0		394	#VALUE!	-76.8457	108.676	73.2613	37.8142
395	#VALUE!	0	0	100	0		294	15.0301	-267.982	293.667	46.3448	11.3611		25	#VALUE!	0	0	100	0		395	#VALUE!	0	0	100	0
396	#VALUE!	0	0	100	0		286	24.3782	-282.377	366.545	53.4812	18.0848		20	#VALUE!	0	0	100	0		396	#VALUE!	0	0	100	0
397	#VALUE!	-25.8183	36.5126	56.4965	61.5233		322	66.7056	-304.94	213.027	54.8063	8.67388		14	#VALUE!	0	0	100	0		397	#VALUE!	-25.8183	36.5126	56.4965	61.5233
398	#VALUE!	16.1834	22.8868	92.6441	10.4028		351	61.1762	-316.122	306.098	51.3151	4.40671		13	#VALUE!	0	0	100	0		398	#VALUE!	16.1834	22.8868	92.6441	10.4028
399	#VALUE!	-4.79094	6.77541	69.4816	43.1595		378	63.4287	-318.15	372.678	51.197	4.48015		9	#VALUE!	0	0	100	0		399	#VALUE!	-4.79094	6.77541	69.4816	43.1595
400	#VALUE!	10.9872	15.5382	59.6004	57.1337		354	88.0194	-328.54	397.872	70.7354	18.8971		3	#VALUE!	0	0	100	0		400	#VALUE!	10.9872	15.5382	59.6004	57.1337
							368							231							344

[truncated: 2 more sheets: inhibitor class analysis, class analysis 2 JMP ]
