# Supplementary material for: High-Content Screening of Eukaryotic Kinase Inhibitors Identify CHK2 Inhibitor Activity Against Mycobacterium tuberculosis
Source: Front Microbiol. 2020 Sep 18;11:553962. doi: 10.3389/fmicb.2020.553962 (PMC7530171; doi:10.3389/fmicb.2020.553962)
Supplement: Supplementary file 2 [file Table_2.xlsx]

## Sheet: OICR library
Supplementary Table 2
OICR (Ontario Institute for Cancer Research) library compounds and their effect on intracellular M.tb growth and THP-1 Cell loss
Structure	Formula	Highest dev status	MolWeight	Synonyms	Targets	Target Class	Intracellular M.tb inhibition	Inhibition SD	THP-1 cell loss	Cell loss SD	Z-score
C14H10IN3OS	C14H10IN3OS	Tool compound	395.218	2-Thio(3-iodobenzyl)-5-(1-pyridyl)-[1,3,4]-oxadiazole	GSK-3b	Ser/Thr Kinase	36.8462	9.1152	0.703748	0.99525	-2.84383
C20H16N6S	C20H16N6S	Discontinued.	372.446	AS-601245	JNK	MAP Kinase	0	0	100	0
C18H22N6O3S	C18H22N6O3S	Discovery	402.471	NU-6102	CDK1, CDK2	Ser/Thr Kinase	15.4367	41.0679	0.875833	1.23861	-2.0672
C23H26IN7O2S	C23H26IN7O2S	No Development Reported	591.468	BX-795	PDK1, TBK1	Ser/Thr Kinase	0	0	100	0
C20H17Cl2N9O2	C20H17Cl2N9O2	No Development Reported	486.314	CHIR-98014 isomer, CT-98014	GSK-3	Ser/Thr Kinase	17.4139	24.431	0.0489137	0.0691745	-1.13544
C22H18Cl2N8	C22H18Cl2N8	No Development Reported	465.338	CT-99021, CHIR-99021	GSK-3	Ser/Thr Kinase	7.2852	24.2721	13.6688	5.01877	1.76114
C25H35N7O9S4	C25H35N7O9S4	Phase 1	705.847	GDC-0941 bismesylate, RG-7321	PI3K		56.0268	26.5008	37.9823	2.19442	-0.503159
C29H30N8O5	C29H30N8O5	No Development. Tool compound	570.599	GSK-269962A	ROCK1		54.4423	76.9931	83.4547	23.3986
C22H18F3N3O4S	C22H18F3N3O4S	tool compound	477.456	GW-843682X	PLK1, PLK3	Ser/Thr Kinase	38.6962	14.3211	12.1963	10.9065	-0.315014
C31H42N6O4	C31H42N6O4	Phase II.	562.703	MLN-518, CT 53518, Tandutinib	FLT3, c-KIT, PDGFRb		53.0254	8.02124	4.4613	6.30923	-3.46942
C15H13NO2S	C15H13NO2S	No Development Reported	271.334	NSC 625987	CDK4	Ser/Thr Kinase	-14.8972	44.3887	9.79141	3.81454	3.20054
C30H23N5O	C30H23N5O	Phase II.	469.537	NVP-BEZ235, BEZ235	PI3K		26.5747	25.9089	36.6441	7.31854	3.37229
C20H13FN4O2	C20H13FN4O2	tool compound	360.341	PD-169316	p38 MAPK	MAP Kinase	36.5868	3.61277	17.0041	3.54535	3.41436
C21H15Cl2FN4O	C21H15Cl2FN4O	No Development Reported	429.274	PD-180970	p210 Bcr-Abl		4.78996	6.77403	88.1383	16.775
C17H14ClF2IN2O2	C17H14ClF2IN2O2	discontinued	478.66	PD-184352, CI-1040	MEK		0	0	100	0
C18H17N5O3	C18H17N5O3	tool compound	351.359	PIK-90	PI3K p110a		-0.0324585	8.69397	32.5141	0.911512	5.0254
C16H15BrClN5O4S	C16H15BrClN5O4S	tool compound	488.743	PIK-75 hydrochloride	PI3K		0	0	100	0
C16H14N2O2	C16H14N2O2	No Development Reported	266.295	Tyrphostin AG-1296	PDGFR		1.20739	1.985	0	0	-1.14154
C11H5F2NO4S	C11H5F2NO4S	Discovery	285.224	AS604850, AS-604850, AS 604850	PI3K		42.5126	35.1052	7.43815	3.29105	-3.24869
C18H16FN3O2	C18H16FN3O2	No Development Reported	325.337	JNJ-10198409, RWJ-540973	PDGFR		62.2237	12.1342	27.4728	16.4689	-1.06242
C27H45IN2	C27H45IN2	Discovery	524.564	NH125	eEF2 Kinase		0	0	100	0
C19H16N4O3	C19H16N4O3	Phase I	348.355	PI-103	PI3K		-62.6953	16.7048	24.3317	3.86654	22.1044
C22H18N4OS	C22H18N4OS	Phase III	386.47	Axitinib, AG-013736	PDGFR, VEGFR1, VEGFR2, VEGFR3, c-FMS		33.9222	1.59916	14.9104	11.2637	-0.684402
C22H24ClFN4O3	C22H24ClFN4O3	launched	446.902	Gefitinib, Iressa, ZD1839	EGFR, erbB2 (HER2)	PTK	54.4336	27.6099	12.4964	5.47084	-3.24384
C43H42ClFN4O10S3	C43H42ClFN4O10S3	launched	925.461	Lapatinib ditosylate, Tykerb, GW572016	EGFR, erbB2 (HER2)	PTK	0	0	100	0
C20H17Cl3N4	C20H17Cl3N4	Phase III	419.735	Vatalanib dihydrochloride, PTK-787, ZK-222584, CGP79787D	VEGFR, PDGFR		-2.90255	24.464	39.2087	3.36187	8.20787
C51H79NO13	C51H79NO13	launched	914.172	Rapamycin, Sirolimus, Rapamune	mTor		15.9005	10.8642	33.4234	6.33586	4.53326
C23H28N8OS	C23H28N8OS	Discontinued. Furthest development Phase II.	464.586	VX-680, MK-0457, Tozasertib, VX6	Aurora, Abl, FLT3, JAK2	Ser/Thr Kinase	-6.86698	4.57932	22.292	15.6644	4.5578
C22H24BrFN4O2	C22H24BrFN4O2	Phase III	475.354	Vandetanib, Zactima, ZD6474, AZD-6474	EGFR, VEGFR, RET, VEGFR2, Tkr	PTK	64.0538	6.53323	40.7331	6.52328	-0.0697098
C53H83NO14	C53H83NO14	launched	958.224	Everolimus, RAD-001, Certican	mTor		3.03055	12.7482	22.0041	0.0448536	2.79034
C14H18ClN3O2S	C14H18ClN3O2S	launched	327.83	Fasudil HCl, AT-877, HA-1077 (diHCl), Eril	ROCK2, Rho Kinase		6.95524	7.59181	0.203961	0.288445	-0.639495
C30H35N7O4S	C30H35N7O4S	Launched	589.708	Imatinib Mesylate, Gleevec, Glivec, CGP-57148B, STI-571	Bcr-Abl, PDGFR, c-KIT	RTK	54.9055	4.96153	9.14373	12.6101	-3.54756
C27H21N3O5	C27H21N3O5	Phase I.	467.473	K-252a, K-2151	Trk		0	0	100	0
C26H21N3O4	C26H21N3O4	Phase III.	439.463	Lestaurtinib, CEP-701, KT-5555, SPM-924	FLT3, TrkA, JAK2		0	0	100	0
C19H17NO3	C19H17NO3	tool compound	307.343	LY-294002	PI3K		-0.768002	102.045	59.4574	13.1412	16.3678
C24H18N4O	C24H18N4O	tool compound	378.426	Go 6976, PD-406976	PKC, JAK2		-29.9222	36.4722	32.1612	17.4582	12.5623
C16H13NO3	C16H13NO3	tool compound	267.279	PD-98059	MEK1, MEK2, ERK1		27.3731	14.6661	26.7037	35.0069	6.16811
C35H30N4O4	C35H30N4O4	Phase III.	570.637	PKC-412, CGP41251, Midostaurin	FLT3		60.7178	12.7025	30.83	4.70452	-0.399285
C19H26N6O	C19H26N6O	Phase II.	354.449	Roscovitine, CYC202, Seliciclib	CDK	Ser/Thr Kinase	-23.0584	46.5857	53.5055	2.45812	20.7493
C44H69NO12	C44H69NO12	launched	804.018	FK-506, Tacrolimus, Fujimycin, Prograf	mTor		42.0169	7.66994	0	0	-3.22102
C22H24ClN3O4	C22H24ClN3O4	launched	429.897	Erlotinib HCl, CP-358774, OSI-774, Tarceva, NSC-718781, RG-1415, Ro-50-8231	EGFR, erbB2 (HER2)	PTK	-17.3804	52.2668	5.25826	7.43631	1.80636
C28H26N4O3	C28H26N4O3	tool compound	466.531	Staurosporine	Pan kinases		0	0	100	0
C23H24O8	C23H24O8	tool compound	428.432	Wortmannin, KY 12420	PI3K (covalent)		-159.053	64.0513	45.8395	7.55043	27.8199
C16H10BrN3O2	C16H10BrN3O2	tool compound	356.173	6-bromoindirubin-3'-oxime, BIO	GSK-3	Ser/Thr Kinase	0	0	100	0
C12H12N4O4S	C12H12N4O4S	tool compound	308.313	AR-A014418	GKS-3	Ser/Thr Kinase	20.1347	28.4747	80.7741	27.1895
C20H19ClN6O3	C20H19ClN6O3	No Development Reported	426.856	BAY 61-3606 hydrochloride, sc-202351	SYK		0	0	100	0
C14H18ClN5	C14H18ClN5	Discovery.	291.779	BMS-345541	IKK		0	0	100	0
C19H25Cl2N7	C19H25Cl2N7	tool compound	422.355	CGP-74514A hydrochloride	CDK	Ser/Thr Kinase	0	0	100	0
C23H21N7	C23H21N7	tool compound	395.46	GW2974	EGFR, erbB2 (HER2)	PTK	43.5085	9.20317	62.5887	18.0253	18.6149
C17H14ClN3O	C17H14ClN3O	tool compound	311.766	GW441756 hydrochloride	TrkA		-49.8714	14.2897	41.7696	0.726921	12.3887
C28H27Cl3FN5O3S2	C28H27Cl3FN5O3S2	tool compound	671.033	GW583340 dihydrochloride	EGFR, ErbB2 (HER2)	PTK	37.7546	11.723	37.5042	14.6893	4.46237
C21H15N5O3S2	C21H15N5O3S2	tool compound	449.505	GW8510	CDK2	Ser/Thr Kinase	0	0	100	0
C20H21N5O4	C20H21N5O4	tool compound	395.412	IRAK-1/4 Inhibitor I	IRAK		13.1458	7.1886	2.49843	3.53331	-1.15382
C28H41N7O3	C28H41N7O3	tool compound	523.67	PD-173074	FGFR1, FGFR2, FGFR3		34.417	28.5807	8.24704	11.6631	0.0478114
C17H13Cl3N4O	C17H13Cl3N4O	tool compound	395.67	PS1145 dihydrochloride	IKK		-10.5664	33.4304	48.0766	24.4551	9.68656
C20H24ClN3O3	C20H24ClN3O3	tool compound	389.876	SB-505124 hydrochloride hydrate	ALK5	Ser/Thr Kinase	-67.3172	52.8984	74.0169	1.82691	53.0114
C17H10ClFN6	C17H10ClFN6	tool compound	352.753	SD 208	TGFBR		36.4799	10.5386	7.31285	3.93934	-2.07289
C28H28ClN3O3	C28H28ClN3O3	tool compound	489.993	SIS3	ALK5	Ser/Thr Kinase	31.4598	15.8456	68.484	4.24296	19.6244
C16H12FN3S	C16H12FN3S	tool compound	297.35	SKF-86002	p38 MAPK	MAP Kinase	-6.63446	45.2589	5.19524	0.250659	10.139
C21H14N2O5	C21H14N2O5	tool compound	374.346	STO-609 acetic acid	CaMKK		-29.1502	36.2222	35.6731	5.54801	7.85976
C19H21N3O3S	C19H21N3O3S	tool compound	371.453	SU 6656	c-Src, Src, Yes, Lyn, Fyn		-51.7298	62.1516	7.4963	1.35928	6.41533
C23H26ClNO	C23H26ClNO	tool compound	367.912	ZM 39923 hydrochloride	JAK3	non-RTK	22.7505	6.79843	3.9897	5.64229	-1.03694
C24H25N5O	C24H25N5O	tool compound	399.488	6-[4-(2-Piperidin-1-ylethoxy)phenyl]-3-pyridin-4-ylpyrazolo[1,5-a]pyrimidine, Dorsomorphin, BML-275, AMPK Inhibitor, Compound C	AMPK, ALK2, ALK3, ALK6	Ser/Thr Kinase	92.8859	22.6314	74.3863	8.14234	7.00931
C20H14ClN3O2	C20H14ClN3O2	Discovery	363.797	Chk2 Inhibitor II, 339253	Chk2	Ser/Thr Kinase	38.5525	14.0525	48.807	4.4015	6.71086
C16H19ClN6O	C16H19ClN6O	tool compound	346.815	Compound 52, NG-52	Cdc28p kinase	Ser/Thr Kinase	-35.424	3.77668	47.7984	5.99014	13.024
C10H8N4O2S2	C10H8N4O2S2	tool compound	280.326	AEG 3482	JNK	MAP Kinase	42.2882	16.3194	5.47557	7.74363	-2.70041
C22H29Cl3FN7	C22H29Cl3FN7	tool compound	516.87	BIBU 1361 dihydrochloride	EGFR	PTK	0	0	100	0
C11H9FN6	C11H9FN6	Tool compound	244.228	CGP-57380	MNK1		4.47397	19.7991	10.9708	0.685614	1.10229
C18H21Cl3FN7	C18H21Cl3FN7	Discontinued	460.764	BIBX 1382 dihydrochloride, Falnidamol	EGFR	PTK	64.1713	13.0883	17.8217	13.9464	-2.69676
C15H10N2O	C15H10N2O	tool compound	234.253	GTP 14564	ITD-FLT3		7.69195	11.1708	9.8085	5.61998	-0.184738
C15H8Br2INO2	C15H8Br2INO2	tool compound	520.942	GW-5074	c-RAF		9.14571	48.247	20.5411	16.3498	4.95911
C17H12N4	C17H12N4	Phase I.	272.304	LY-364947, HTS 466284	ALK5	Ser/Thr Kinase	2.67654	16.7514	0	0	14.4074
C19H18N2O3	C19H18N2O3	tool compound	322.358	PI-828	PI3K		-48.9704	35.4175	39.603	3.46205	13.7086
C18H16ClN3O2	C18H16ClN3O2	tool compound	341.792	PQ401	IGF1R		59.1048	9.60323	9.30007	13.1523	-3.15168
C21H16FN3OS	C21H16FN3OS	tool compound	377.435	SB 203580, SB-203580	p38 MAPK	MAP Kinase	14.3084	12.2287	22.7398	8.65399	1.89242
C19H12Cl2N2O2	C19H12Cl2N2O2	No Development Reported	371.217	SB 216763	GSK-3	Ser/Thr Kinase	-107.743	196.302	15.5097	21.9341	42.2176
C20H21FN4O2	C20H21FN4O2	No Development Reported	368.405	SB 239063	p38 MAPK	MAP Kinase	1.01383	14.756	1.08256	1.53097	-0.0442325
C16H10ClN3O5	C16H10ClN3O5	No Development Reported	359.721	SB-415286	GSK-3	Ser/Thr Kinase	-38.8428	82.2967	3.7329	5.27912	6.42763
C22H16N4O3	C22H16N4O3	tool compound	384.387	SB 431542	ALK5	Ser/Thr Kinase	17.907	35.4934	0.126437	0.17881	-2.27432
C9H8N2O	C9H8N2O	Phase I.	160.173	SD 169	p38 MAPK	MAP Kinase	10.568	2.20052	50	70.7107	-0.93115
C12H8Cl3N3O	C12H8Cl3N3O	Tool compound	316.57	N-(4-Pyridyl)-N'-(2,4,6-trichlorophenyl)urea, Rho Kinase Inhibitor II	ROCK		-17.163	31.1216	32.3847	10.6364	15.2288
C15H12Cl2N2OS	C15H12Cl2N2OS	tool compound	339.24	2-(p-Hydroxyanilino)-4-(p-chlorophenyl) thiazole, HCl, SKI-II, ABC-294640	Sphingosine Kinase (SK)		0	0	100	0
C9H7Br4N3	C9H7Br4N3	tool compound	476.788	2-Dimethylamino-4,5,6,7-tetrabromo-1H-benzimidazole, DMAT, Casein Kinase II	Casein Kinase (CK)	Ser/Thr Kinase	22.7351	56.5155	13.433	7.95444	-1.26524
C20H22N4O3	C20H22N4O3	tool compound	366.414	5-(3-Methoxy-4-((4-methoxybenzyl)oxy)benzyl)-pyrimidine-2,4-diamine	c-FMS		40.5127	4.34248	18.2609	25.8249	-1.7166
C15H16ClN5	C15H16ClN5	tool compound	301.774	PP-2, PP2, AG-1879	p56 LCK, p59 FYN, HCK, Src		13.5136	16.1744	5.60611	7.92824	-1.82849
C21H14ClFN6	C21H14ClFN6	Discovery	404.827	TPL2	TPL2 Kinase (MAPKKK8)		15.5497	21.9906	61.2312	54.8273
C18H14N4O2	C18H14N4O2	tool compound	318.329	TWS-119	GSK-3	Ser/Thr Kinase	-14.2151	25.7234	25.6562	7.28723	8.38527
C27H22ClF3N4O6S	C27H22ClF3N4O6S	Launched	623	Sorafenib,p-Toluenesulfonate Salt, Bay 43-9006, Nexavar	RAF, PDGFRb , FLT3, c-KIT, VEGFR2, VEGFR3, RET, c-FMS		0	0	100	0
C18H17NO4	C18H17NO4	tool compound	311.332	IC-261, SU-5607	Casein Kinase (CK)	Ser/Thr Kinase	4.90262	6.51141	45.3068	6.73735	14.6097
C17H15F2N7O3S	C17H15F2N7O3S	No development reported	435.408	JNJ-7706621	Aurora Kinase, CDK	Ser/Thr Kinase	0	0	100	0
C38H35N5O6S2	C38H35N5O6S2	tool compound	721.844	KN-62	CaMKK		-18.2034	18.7672	27.8654	8.17429	9.64727
C21H17NO3S2	C21H17NO3S2	Discovery	395.495	KU-55933	ATM, PI3K	Ser/Thr Kinase	3.07097	23.6167	26.5723	13.5782	5.96607
C16H11BrN2O	C16H11BrN2O	No development reported	327.175	Kenpaullone, alsterpaullone	CDK1, GSK-3b	Ser/Thr Kinase	0	0	100	0
C17H15NO3	C17H15NO3	Discovery	281.306	NU-7026, LY-293646	DNA-PK		19.7875	4.34097	24.4243	6.35512	2.47902
C16H14BrN3O2	C16H14BrN3O2	Phase I	360.205	PD-153035, AG-1517, Compound 32, SU-5271, ZM-252868, WHI-P79	EGFR	PTK	-63.9622	39.0153	72.6582	3.95767	87.432
C13H13NO3S	C13H13NO3S	Discovery	263.312	PIM1/2 Kinase Inhibitor VI	PIM1, PIM2		24.9323	13.4443	4.36202	6.16883	-2.96095
C18H15Cl4N3OS	C18H15Cl4N3OS	Discovery	463.208	Sal003	eIF2a		12.9488	18.3124	63.5562	51.5394
C18H15N3O3	C18H15N3O3	Tool compound	321.33	Rho Kinase Inhibitor V	ROCK, Rho Kinase		27.6963	10.0485	6.81891	9.6434	-0.297644
C28H22F3N7O	C28H22F3N7O	Launched	529.516	Nilotinib, Tasigna, AMN-107	Bcr-Abl, PDGFR, c-KIT	RTK	-5.87734	8.31181	75.2726	34.9698
C17H15BrClFN4O3	C17H15BrClFN4O3	Phase II	457.681	AZD6244, ARRY-142886, AZD-6244, Selumetinib	MEK		6.78624	5.74173	82.2876	9.55225	90.5181
C24H25ClFN5O3	C24H25ClFN5O3	Phase III.	485.938	BIBW-2992, Tovok, Afatinib	EGFR	PTK	18.313	3.04458	77.5577	2.94029	69.9919
C19H25ClN6O	C19H25ClN6O	Tool compound	388.894	Purvalanol A, NG 60	CDK	Ser/Thr Kinase	0	0	100	0
C22H26ClN7O2S	C22H26ClN7O2S	Launched.	488.006	Dasatinib, BMS-354825, Sprycel, NSC-732517	bcr-Abl, Src, Eph, Fyn, Lck, PDGFR, p38	RTK	47.9242	35.4192	34.6872	4.35858	1.68137
C24H25ClFN5O3	C24H25ClFN5O3	discontinued	485.938	CI-1033, Canertinib, PD-183805, SN-26606	EGFR, erbB2 (HER2) (covalent)	PTK	0	0	100	0
C9H8N2OS2	C9H8N2OS2	No development reported	224.303	SC-514	IKK2		-56.1545	104.547	1.14731	1.62254	4.34412
C16H20N6O	C16H20N6O	Phase III.	312.37	CP-690550, CP-690,550, Tasocitinib, Tofacitinib	JAK3	non-RTK	-17.4525	20.6804	9.63762	8.95477	4.03286
C26H29Cl2N5O3	C26H29Cl2N5O3	Phase III.	530.446	Bosutinib, SKI-606	bcr-Abl, Src, Fgr, Lyn	RTK	109.224	1.79628	59.6408	15.3968	-3.64224
C43H68ClNO11	C43H68ClNO11	launched	810.453	Pimecrolimus, Elidel, SDZ-ASM-981	Calcineurin (CN)		45.4333	4.5912	28.5237	3.04899	-0.55388
C30H28O8	C30H28O8	Tool compound	516.539	Rottlerin	PAN kinases		-0.826538	1.1689	71.2031	40.725
C56H87NO16	C56H87NO16	launched	1030.29	Temsirolimus, CCI-779, Torisel	mTor		-22.8191	24.0249	43.0284	1.96003	17.8792
C26H27N5O5S2	C26H27N5O5S2	No development reported	553.653	Ro-31-8220 mesylate, Bisindolylmaleimide IX	PKC		0	0	100	0
C23H22N4O	C23H22N4O	tool compound	370.447	7-Cyclopentyl-5-(4-phenoxyphenyl)-7H-pyrrolo[2,3-d]pyrimidin-4-ylamine	LCK, Src		85.116	5.54336	32.419	27.3937	-1.4371
C23H18N4O3	C23H18N4O3	tool compound	398.414	D4476	Casein (CK)	Ser/Thr Kinase	-105.68	80.6487	43.2432	50.3517	92.006
C28H30ClN5O4S	C28H30ClN5O4S	tool compound	568.087	SU-11274, PKI-SU11274	MET		41.9099	65.7919	65.7913	13.1021	31.4819
C29H34N6O4S2	C29H34N6O4S2	Phase III	594.748	Masitinib mesylate, AB1010	c-KIT, PDGFR, FGFR3		95.5069	1.83573	62.9418	7.52403	4.65613
C20H22BrCl2N3O2S	C20H22BrCl2N3O2S	tool compound	519.283	H 89 dihydrochloride, H-89 dihydrochloride	PKA		70.2708	6.08997	10.0019	2.06359	-7.49568
C22H24N2O5	C22H24N2O5	No development reported	396.436	ER 27319 maleate	SYK		0	0	100	0
C12H11NO3	C12H11NO3	Discovery	217.221	CID 755673	PKD		11.0118	28.1674	6.22762	8.78053	-0.576612
C19H22Cl2FN5	C19H22Cl2FN5	Preclinical.	410.316	PF-670462	CK1e, CK1d	Ser/Thr Kinase	42.4283	13.3014	74.9909	8.61681	37.6096
C16H14Cl2FN3S	C16H14Cl2FN3S	Discontinued.	370.272	SKF 86002 dihydrochloride	p38 MAPK	MAP Kinase	29.1684	20.8947	7.20902	7.44893	-2.68036
C16H12F3N3S	C16H12F3N3S	No Development Reported	335.347	SL327	MEK		5.4385	36.5483	78.2347	4.64654	69.5204
C14H8N2O	C14H8N2O	Discovery.	220.226	SP-600125	JNK	MAP Kinase	12.8508	20.1325	19.819	16.2818	2.64562
C18H37NO2	C18H37NO2	tool compound	299.492	Sphingosine kinase Inhibitor 2	Sphingosine Kinase (SK)		-23.6176	33.4004	73.4463	37.5526
C17H16N2O	C17H16N2O	tool compound	264.322	SU 4312, DMBI	VEGFR		5.90549	3.32698	20.4796	18.0001	3.73665
C15H14N2O	C15H14N2O	Discontinued.	238.284	SU 5416, Semaxinib	VEGFR		8.18972	12.05	34.1714	39.4269	12.4584
C22H20F3N5O3S	C22H20F3N5O3S	tool compound	491.486	PF-573228	FAK		-96.4104	26.0979	56.2817	5.94839	49.0865
C12H10FN3O2S	C12H10FN3O2S	tool compound	279.29	TPCA-1	IKK-2		-18.9508	13.1626	76.0814	2.9665	69.6112
C15H10O7	C15H10O7	Tool compound	302.236	Quercetin	PI3K		-5.54416	46.5495	12.8335	2.57716	2.75683
C6H14Cl4N4	C6H14Cl4N4	Tool compound	284.014	FAK Inhibitor 14	FAK		6.73063	56.5171	11.9273	3.95724	15.1483
C23H23N3O3	C23H23N3O3	Tool compound	389.447	ZM 336372	c-RAF		35.9577	36.7658	3.70533	3.74764	-4.24434
C21H21ClN4O	C21H21ClN4O	tool compounds	380.871	XRP44X	Elk3		-17.5155	0.182358	23.1911	24.9214	25.5439
C13H13N3OS	C13H13N3OS	Discovery	259.327	Necrostatin-1	RIP1		-8.0752	35.6842	2.6004	3.67752	-0.0773091
C20H12N2O3	C20H12N2O3	tool compound	328.321	PD-407824	Chk1, Wee1	Ser/Thr Kinase	121.074	7.81226	77.7554	0.704259	1.04781
C12H12ClN3O	C12H12ClN3O	Phase I.	249.696	PHA-767491 hydrochloride	cdc7, cdk9, MK2	Ser/Thr Kinase	0	0	100	0
C18H11BrN2O2	C18H11BrN2O2	Discovery	367.196	TCS PIM-1 1	PIM1		19.849	16.8121	8.5987	8.93205	-1.19636
C15H11ClN2OS	C15H11ClN2OS	Discovery	302.779	SKI-II, ABC-294640	Sphingosine Kinase (SK)		0	0	100	0
C20H26Cl2N2O	C20H26Cl2N2O	Tool compound	381.339	10-DEBC hydrochloride	Akt	Ser/Thr Kinase	123.282	1.90559	29.4111	12.8289	-13.2858
C11H9Cl2CuN3O2S	C11H9Cl2CuN3O2S	Tool compound	381.725	FPA 124	Akt	Ser/Thr Kinase	4.45428	6.82379	16.2699	5.06463	2.58374
C13H16N6O4	C13H16N6O4	No development reported	320.304	API-2, Triciribine, NSC154020, TCN, Tricibine, VQD-002	Akt	Ser/Thr Kinase	27.807	22.7863	26.7131	1.62632	1.64822
C20H23ClF3N5O	C20H23ClF3N5O	Phase I.	441.878	SGI-1776	PIM		89.136	24.4696	55.7717	29.6443	1.72557
C24H25Cl2N5O	C24H25Cl2N5O	Discovery	470.394	A-443654, A-654	Akt	Ser/Thr Kinase	0	0	100	0
C11H9FN6	C11H9FN6	tool compound	244.228	CGP 57380	MNK1		-2.38299	52.8551	23.9515	3.01196	5.16146
C18H18N2O3	C18H18N2O3	Phase III	310.347	SU-6668, TSU-68, Orantinib	PDGFR, VEGF, FGFR		6.4403	29.6341	5.0016	7.06596	-0.281069
C30H40ClN7O3S	C30H40ClN7O3S	Discovery	614.202	TAE-684	NMP-ALK		-4.07624	19.2197	26.38	0.599829	8.23655
C27H32ClN5O5	C27H32ClN5O5	Phase II.	542.026	AZD0530, Saracatinib, NSC-735464	Abl, Src, Kit	RTK	44.4433	15.6472	20.5439	7.00085	-2.08508
C20H14ClF3N4O3	C20H14ClF3N4O3	Launched.	450.798	Sorafenib, Bay 43-9006, Nexavar	RAF, PDGFRb , FLT3, c-KIT, VEGFR2, VEGFR3, RET, c-FMS		0	0	100	0
C20H14ClN3O	C20H14ClN3O	No development reported	347.798	L-779450, Raf Kinase Inhibitor IV	RAF Kinase		0	0	100	0
C17H14ClF2N3O3S	C17H14ClF2N3O3S	Phase III.	413.826	PLX-4720, Raf Kinase Inhibitor V	RAF Kinase		30.7297	35.0322	11.4706	14.498	-1.96341
C28H39N7O3	C28H39N7O3	Phase II	521.654	BI 2536	PLK1	Ser/Thr Kinase	0	0	100	0
C25H23F3N4O2	C25H23F3N4O2	Phase I	468.471	Mubritinib, TAK-165, D04025	ErbB2 (HER2)		-50.5213	172.636	50.9745	23.5741	27.6713
C27H27FN8O3	C27H27FN8O3	Phase II	530.553	BMS-599626, AC-480	EGFR, HER kinases	PTK	48.2563	10.0889	16.7398	9.50942	-3.48687
C22H29N5O9P2	C22H29N5O9P2	Phase III	569.441	Motesanib diphosphate salt, AMG-706	c-KIT, PDGFR, VEGFR		44.9137	27.3135	4.90551	6.93745	-5.24856
C19H21F2N7O2	C19H21F2N7O2	Discovery	417.413	ZSTK474	PI3K		-26.3238	5.55495	35.9123	1.85451	14.8553
C25H25ClN4O2	C25H25ClN4O2	Tool compound.	448.945	Bisindolylmaleimide I hydrochloride, GF 109203X HCl, Go 6850 HCl	PKC		0	0	100	0
C19H12F4N4O2	C19H12F4N4O2	Phase II	404.318	VX-702, VX-850, VX-954, KVK-702	p38 MAPK	MAP Kinase	-1.77146	10.0713	10.109	4.89602	1.93817
C29H37N5O7	C29H37N5O7	Discovery	567.633	ZM-447439	Aurora Kinase	Ser/Thr Kinase	-10.0766	47.8928	27.2117	1.42946	7.57314
C17H18ClN3O5S	C17H18ClN3O5S	tool compound	411.86	Tyrphostin AG 1478 mesylate	EGFR	PTK	2.11371	13.4537	41.543	9.67663	12.3022
C25H30N2O2	C25H30N2O2	Tool compound	390.518	Tyrphostin SU 1498, SU 1498	FLK1 (VEGFR)		50.2902	0.0828455	30.1312	12.0921	-0.86442
C18H16N6S2	C18H16N6S2	tool compound	380.49	U0126, U-0126, U 0126	MAPK, MEK1, MEK2, JAK2, ERK		13.2839	57.479	39.2368	23.0944	15.3346
C21H18ClNO4	C21H18ClNO4	Discovery	383.825	Chelerythrine chloride	PKC		0	0	100	0
C29H31N7O	C29H31N7O	launched	493.603	Imatinib (free base), Gleevec, Glivec, CGP-57148B, STI-571	PDGFR, c-KIT, Abl		33.1682	16.4845	3.3105	4.68176	0.188554
C19H20F3IN2O5S	C19H20F3IN2O5S	Phase II	572.337	RDEA-119, AR-119, RDEA119, BAY-869766	MEK1, MEK2		44.6804	27.1475	84.9422	1.01607	11.949
C20H14FN3O	C20H14FN3O	Tool compound	331.343	SB-202190, FHPI	p38 MAPK	MAP Kinase	8.18525	7.87439	8.44716	0.561474	1.03342
C16H11N3O3	C16H11N3O3	No development reported	293.277	Alsterpaullone	CDK, Cyclin	Ser/Thr Kinase	0	0	100	0
C15H16ClN3O3	C15H16ClN3O3	Discovery	321.759	NSC-663284	CDK1, CDK2	Ser/Thr Kinase	-3.63728	5.1439	93.7386	8.85498
C12H17N5O	C12H17N5O	Discovery	247.296	NU-2058	CDK1, CDK2	Ser/Thr Kinase	-15.0791	19.2387	3.90355	5.52045	1.09979
C16H14F3IN2O4	C16H14F3IN2O4	Phase I	482.193	PD-0325901, PD 0325901	MEK1, MEK2		0	0	100	0
C17H13BrClF2IN2O2	C17H13BrClF2IN2O2	Discovery	557.556	PD-184161	MEK1, MEK2		59.8417	15.7493	55.115	9.17093	1.89598
C18H13BrN4O	C18H13BrN4O	tool compound. No Development Reported	381.226	EKI-785, CL-387785	EGFR (Irreversible)	PTK	3.11698	4.40808	89.5719	14.7475
C15H18N6O	C15H18N6O	Tool compound	298.343	Olomoucine	CDK	Ser/Thr Kinase	-10.4946	22.7723	3.14067	4.44158	0.97782
C25H26ClN5O3	C25H26ClN5O3	Discovery	479.959	BMS-536924	IGF1R		-36.6191	15.2866	21.6918	9.9803	2.52259
C27H29N5O	C27H29N5O	No development reported	439.552	NVP-AEW-541, AEW-541	IGF1R		-22.7958	12.1267	18.9062	5.97626	1.99572
C26H33FN4O7	C26H33FN4O7	Launched.	532.561	Sunitinib Malate, Sutent, SU-11248, PHA-290940AD	c-KIT, FLT3, FMS (CSF1R), VEGFR2, PDGFRb		-45.8065	29.0761	53.6707	17.6866	6.98726
C14H21N3O	C14H21N3O	tool compound	247.336	Y-27632	ROCK, Rho Kinase		-59.3046	106.828	15.7072	22.2133	6.29515
C14H8FNO4S	C14H8FNO4S	No development reported	305.281	AS-252424	PI3K		25.322	6.9013	39.6792	23.2478	2.40786
C15H12N2O2S	C15H12N2O2S	Tool compound	284.333	Ryuvidine	CDK4	Ser/Thr Kinase	0	0	100	0
C21H24N4O2	C21H24N4O2	Tool compound	364.441	TGX-221	PI3K		-38.7035	23.8756	10.4661	5.82526	1.93772
C21H21FN6O	C21H21FN6O	Phase II.	392.429	Dovitinib, CHIR-258, TKI-258, GFKI-258	VEGFR, FLT3, c-KIT, PDGFR		0	0	100	0
C14H12O3	C14H12O3	No development reported	228.243	TX-1918	eEF2K	PTK	-63.7486	80.2976	1.1491	1.62508	2.00906
C26H20ClF3N4O	C26H20ClF3N4O	Phase I.	496.911	OSU-03012 hydrochloride, AR-12, NSC-728209	PDK1	Ser/Thr Kinase	92.2878	8.08719	33.0977	2.46175	-0.291893
C20H13N3O	C20H13N3O	tool compound	311.337	K-252c, Staurosporine Aglycone	PKC		37.1899	30.4679	35.7737	3.45116	1.29076
C22H19N7O	C22H19N7O	Phase I	397.433	IC87114, PIK-39, PIK-23, IC-87114	PI3K		-13.5807	19.4874	5.82761	8.24148	1.13016
C36H30F3N7O3	C36H30F3N7O3	tool compound	665.664	Akt 1/2 Kinase inhibitor	Akt1, Akt2	Ser/Thr Kinase	0	0	100	0
C13H8N4OS	C13H8N4OS	Tool compound	268.294	Imidazolo-oxindole PKR inhibitor C16	PKR		0	0	100	0
C13H11N3O2	C13H11N3O2	No development reported	241.245	SU-9516	CDK2	Ser/Thr Kinase	-99.5199	37.6945	53.1618	9.31956	8.96441
C16H15N3O2	C16H15N3O2	Tool compound	281.309	Compound 401	DNA-PK, mTor		17.0931	5.80451	0	0	0.348076
C33H40N10O7S2	C33H40N10O7S2	Tool compound	752.864	NSC 109555 ditosylate, DDUG	Chk2	Ser/Thr Kinase	63.3098	10.3683	3.54452	5.01271	-0.433662
C32H34Cl2N4O4S	C32H34Cl2N4O4S	Discovery	641.608	PHA-665752	MET, RON, FLK1		51.0418	12.5857	19.123	12.3529	0.248195
C18H34O4	C18H34O4	Tool compound	314.46	Dioctanoylglycol	Diacylglycerol (DAG) Kinase inhibitor		0.763043	2.99436	4.60566	6.51339	0.633726
C27H26FN3OS	C27H26FN3OS	Tool compound	459.578	R 59-022	Diacylglycerol (DAG) Kinase inhibitor		58.0651	4.3855	0	0	-0.148146
C17H14N2O3	C17H14N2O3	Tool compound	294.305	AG 490, Tyrphostin AG 490	EGFR, JAK2, JAK3/STAT, JAK3/AP-1, JAK3/MAPK	PTK	9.46861	28.1095	0.710281	1.00449	0.507319
C14H12BrN5	C14H12BrN5	No development reported	330.183	PD-158780	EGFR, ErbB2 (HER2), ErbB2/ErbB4	PTK	30.1542	36.1407	78.2301	5.8111	8.86455
C10H6N2O2	C10H6N2O2	Tool compound	186.167	AG 18, RG-50810, TyrphostinA23	EGFR, PDGFR	PTK	-66.1262	59.7836	0.622146	0.879847	2.01278
C10H8N2O2S	C10H8N2O2S	Tool compound	220.248	AG 213, Tyrphostin AG 213	EGFR, PDGFR	PTK	-46.0392	14.7644	11.4716	1.32522	2.11993
C16H12N2O3	C16H12N2O3	Tool compound	280.278	AG 494	EGFR	PTK	-35.4441	5.24886	9.72344	2.53827	1.81403
C19H15N3O3S2	C19H15N3O3S2	Tool compound	397.471	AG 825, Tyrphostin AG 825	ErbB2 (HER2)		21.0181	6.40404	2.99658	4.2378	0.366326
C15H10O5	C15H10O5	Tool compound	270.237	Genistein	EGFR	PTK	10.7409	10.5419	4.44763	2.17318	0.665022
C17H11ClFN5O	C17H11ClFN5O	Tool compound	355.754	HDS 029	ErbB2 (HER2), EGFR, ErbB4		-68.3479	96.6585	89.8948	14.2909
C24H28Cl2N6O3	C24H28Cl2N6O3	Discovery	519.424	JNJ 28871063 hydrochloride	EGFR, ErbB2 (HER2), ErbB4	PTK	55.9184	11.5904	38.7039	4.53926	1.52956
C21H19NO6	C21H19NO6	Tool compound	381.379	Lavendustin A, RG 14355	EGFR, p60 c-Src	PTK	10.4298	41.1114	4.38963	6.20787	0.427047
C11H9N5	C11H9N5	Tool compound	211.223	PP-3	EGFR	PTK	5.72246	5.39747	3.07991	4.35566	0.676556
C18H16N2O3	C18H16N2O3	Tool compound	308.331	Tyrphostin B44, (-) enantiomer	EGFR, HerbB2-neu (HER2)	PTK	-7.66247	33.4859	3.72127	5.26267	1.2275
C24H15N3O3	C24H15N3O3	No development reported	393.394	SB-218078	Chk1, Cdc2, PKC	Ser/Thr Kinase	0	0	100	0
C19H19N5	C19H19N5	Tool compound	317.388	1-Naphthyl PP1, 1-NA-PP 1	v-Src, c-FYN, c-Abl		21.2491	3.25082	13.6386	19.2879	0.734439
C22H21BrCl2N6O	C22H21BrCl2N6O	Suspended	536.252	ABT-702 dihydrochloride	Adenosine Kinase (AK)		29.5737	23.6269	24.4329	12.571	1.06517
C11H13IN4O4	C11H13IN4O4	Tool compound	392.15	5-Iodotubercidin	Adenosine Kinase (AK), CK1		0	0	100	0
C25H19N5S	C25H19N5S	Tool compound	421.517	A 83-01	ALK5, ALK4, ALK7	Ser/Thr Kinase	17.7136	18.0716	2.37105	3.35317	0.389461
C24H27Cl2N5O	C24H27Cl2N5O	Tool compound	472.41	Dorsomorphin dihydrochloride, BML-275, AMPK Inhibitor, Compound C	AMPK, ALK2, ALK3, ALK6	Ser/Thr Kinase	0	0	100	0
C23H18Cl3FN4O3S	C23H18Cl3FN4O3S	Tool compound	555.836	CGK 733	ATR, ATM	Ser/Thr Kinase	0	0	100	0
C11H8Br2N2O2	C11H8Br2N2O2	No development reported	360.001	LFM-A13	Bruton's tyrosine kinase (BTK)		-33.4764	10.6893	4.00481	5.66366	1.23487
C20H16N2OS	C20H16N2OS	Tool compound	332.419	TCS JNK 5a	JNK1, JNK2, JNK3, p38a	MAP Kinase	-226.12	332.795	60.61	14.6899	21.1686
C13H9N5O5S2	C13H9N5O5S2	Tool compound	379.371	BI 78D3	JNK	MAP Kinase	-22.3299	6.04553	31.0699	43.9395	3.85618
C20H11N3O2	C20H11N3O2	Tool compound	325.32	Arcyriaflavin A	CDK4/Cyclin D1, CaMK2	Ser/Thr Kinase	-61.7856	87.3781	75.742	34.306
C15H18Cl2N2O2S	C15H18Cl2N2O2S	Tool compound	361.287	ML 9 hydrochloride	MLCK, myosin light chain kinase		-13.9625	4.773	31.1364	20.7216	2.68169
C14H6O8	C14H6O8	Tool compound	302.193	Ellagic acid	CK2	Ser/Thr Kinase	-20.8585	29.7033	5.06203	7.1588	2.8944
C6HBr4N3	C6HBr4N3	Tool compound	434.708	TBB, NSC 231634	CK2	Ser/Thr Kinase	6.86957	24.1339	6.22689	8.80615	1.01259
C25H22N2O2	C25H22N2O2	Discovery	382.454	GSK-650394	SGK1, SGK2		-23.4759	46.6951	9.42093	6.55004	1.78249
C2HCl2NaO2-	C2HCl2NaO2-	Tool compound	150.924	DCA, Dichloroacetate	PDK	Ser/Thr Kinase	-0.207077	5.82364	0	0	0.613994
C20H14O2S2	C20H14O2S2	Tool compound	350.454	IPA 3	PAK1		19.1962	36.8789	18.0378	5.1517	1.10537
C19H22O7	C19H22O7	Tool compound	362.374	(5Z)-7-Oxozeaenol	TAK1, MAPKKK		0	0	100	0
C20H25ClN6O3	C20H25ClN6O3	Tool compound	432.904	Purvalanol B, NG 95	Cdc2/Cyclin B, Cdk2/Cyclin A, Cdk2/Cyclin E, Cdk5-p35	Ser/Thr Kinase	2.5404	10.0402	1.77695	2.51299	0.606799
C16H14BrN3O3	C16H14BrN3O3	Discovery	376.205	WHI-P 154, MASTPROM	JAK3, EGFR, Src, Abl, VEGFR, MAPK, PI3K	Various	13.4706	42.1205	15.1982	1.38251	0.988722
C17H16N2O3	C17H16N2O3	No development reported	296.321	SU-5402	VEGFR2, FGFR1, PDGFRb		27.2987	23.3334	10.8167	15.2971	0.429504
C24H18F3N3O4	C24H18F3N3O4	Phase I.	469.413	Ki-8751	VEGFR2, c-KIT, PDGFRa, FGFR2, Flt-3		25.2153	4.63868	8.5099	5.21196	0.65968
C16H14Cl2FN3O2	C16H14Cl2FN3O2	Tool compound	370.206	ZM 306416 hydrochloride	VEGFR, KDR		48.4037	20.4638	0.675912	0.633005	-0.171737
C22H19ClFN3O2	C22H19ClFN3O2	Tool compound	411.857	ZM 323881 hydrochloride	VEGFR2, KDR		38.7813	32.9978	5.29427	7.48723	-0.0452735
C9H7N5	C9H7N5	Tool compound	185.185	NSC 693868	Cdk1/Cyclin B, Cdk5/p25, GSK-3	Ser/Thr Kinase	0.530434	68.4657	3.9726	5.61811	0.904565
C21H24O6	C21H24O6	Discovery	372.412	Arctigenin, (-)-Arctigenin	MKK1		46.0445	8.08644	34.9779	17.943	1.27298
C28H30ClN5OS	C28H30ClN5OS	Tool compound	520.089	IKK 16	IKK, IKK2, IKK1		0	0	100	0
C15H8ClF6NO2	C15H8ClF6NO2	Phase I.	383.673	IMD 0354	IKK2		64.6817	15.8252	52.9671	45.6055	4.20449
C21H25NO2S	C21H25NO2S	Tool compound	355.494	JX-401	p38a		41.7987	11.5259	0.379478	0.536662	-0.0586554
C20H16BrClN2O	C20H16BrClN2O	No development reported	415.711	EO-1428	p38a, p38b2		20.1309	13.6322	16.453	23.268	1.11572
C27H24FN3O	C27H24FN3O	Discontinued	425.497	RWJ-67657	p38a, p38b		14.1678	4.91982	66.423	0.118646	5.8749
C18H16F3IN2O2	C18H16F3IN2O2	No development reported	476.232	PD-198306	MEK1, MEK2		0	0	100	0
C18H20N2O4S	C18H20N2O4S	Tool compound	360.427	TCS 359	FLT3		0	0	100	0
C25H26Cl2N4O2	C25H26Cl2N4O2	Tool compound	485.406	TCS 2312 dihydrochloride	Chk1	Ser/Thr Kinase	0	0	100	0
C18H26Cl2N4O3S	C18H26Cl2N4O3S	Tool compound	449.395	H 1152, Glycyl dihydrochloride	ROCK2, Rho Kinase		39.7289	34.9314	1.84176	2.60465	1.09131
C24H22N2O3	C24H22N2O3	Tool compound	386.443	SU 16f	PDGFRb, VEGFR2		-5.41214	25.1042	6.61749	9.35854	0.981556
C17H11ClN4O	C17H11ClN4O	Discovery	322.748	PIM 1 Inhibitor 2	PIM1		20.5878	8.38379	9.99238	7.31629	1.04965
C22H19N3O3	C22H19N3O3	Tool compound	373.405	Src I1	Src, LCK, VEGFR2		41.9348	47.4401	0	0	0.197927
C16H19N5	C16H19N5	Tool compound	281.356	PP-1, PP1, AGL-1872, Tyrphostin-PP1	Src		-152.383	181.486	3.67073	3.05366	3.71807
C14H18ClN3O3S	C14H18ClN3O3S	launched	343.829	HA 1100 hydrochloride, Hydroxyfasudil	Rho Kinase, ROCK		-142.191	183.275	0	0	2.58723
C9H4F3N3O4S	C9H4F3N3O4S	Tool compound	307.206	Cyclopolin9	PLK1	Ser/Thr Kinase	-180.32	143.437	24.1508	18.0227	33.3821
C13H15N3O2S	C13H15N3O2S	tool compound	277.342	C-1	PKC		-60.0005	127.601	2.33659	3.30443	0.398437
C16H16Cl2N2O2	C16H16Cl2N2O2	Tool compound	339.216	DMPQ dihydrochloride	PDGFR		-119.754	141.814	8.88368	2.9961	4.01436
C21H22Cl2FN5O	C21H22Cl2FN5O	Phase III.	450.337	PF-02341066, PF-2341066, Crizotinib	ALK, MET	Ser/Thr Kinase	-113.689	118.134	33.7937	9.93952	7.20261
C21H24ClN7O2S	C21H24ClN7O2S	Launched	473.979	Pazopanib hydrochloride, GW-786034, Armala, Votrient	VEGFR1, VEGFR2, VEGFR3, PDGFRa, PDGFRb, KIT		0	0	100	0
C25H27FN4O3	C25H27FN4O3	Phase III.	450.505	Cediranib, AZD-2171, Recentin	VEGFR1, VEGFR2, VEGFR3, KIT, PDGFR		6.56593	9.28563	91.695	11.745
C34H34F2N4O6	C34H34F2N4O6	Phase II.	632.654	XL-880, GSK-1363089, EXEL-2880, GSK-089, foretinib	MET, VEGFR2, FLT3, TEK		0	0	100	0
C19H16N8O	C19H16N8O	Phase I.	372.383	PF-04217903	MET		-63.0887	136.435	6.26404	2.95066	1.48715
C19H18N4O2	C19H18N4O2	Discovery	334.372	GDC-0879, AR-00341677	B-RAF	Ser/Thr Kinase	-91.1199	162.052	9.2714	7.87825	1.7388
C21H18FN5O	C21H18FN5O	Phase II.	375.399	ABT-869, Linifanib, AL-39324, RG-3635	VEGFR, PDGFR, KDR, FMS (CSF1R), FLT3		-14.5682	20.6025	84.0676	22.5318
C26H31FN7O6P	C26H31FN7O6P	Phase II.	587.54	AZD-1152, Barasertib	Aurora Kinase B, AuB	Ser/Thr Kinase	-79.3116	95.8916	7.92529	5.53831	2.90852
C32H29N5O2	C32H29N5O2	Phase III.	515.605	Enzastaurin, LY-317615	AKT, PKCb, S6K, GSK-3b	Ser/Thr Kinase	-5.94246	8.4039	52.4555	67.238
C29H27F3N6O	C29H27F3N6O	Phase II	532.559	AP-24534, Ponatinib	Bcr, Abl, Src, pan kinase	RTK	0	0	100	0
C27H20ClFN4O4	C27H20ClFN4O4	Phase II.	518.924	MLN-8237	Aurora A	Ser/Thr Kinase	-73.6381	121.938	8.63391	10.395	6.15494
C31H33N5O4	C31H33N5O4	Phase III.	539.625	BIBF-1120, Intedanib, Vargatef	VEGFR, PDGFR, FGFR		-143.575	209.897	10.4822	0.012524	3.04441
C26H30N6O3	C26H30N6O3	Phase II.	474.555	PHA-739358, Danusertib	Abl, RET, TrkA, Aurora A, FGFR	RTK	-228.307	247.075	19.0609	3.67725	6.67838
C17H20ClFN4O2S	C17H20ClFN4O2S	Phase I	398.883	AZD-7762 hydrochloride	Chk	Ser/Thr Kinase	0	0	100	0
C24H29N7O2	C24H29N7O2	Phase II	447.533	PD-0332991, PD-332991	CDK4, CDK6	Ser/Thr Kinase	-125.945	213.219	30.4893	8.20367	5.07838
C19H19FN4O3	C19H19FN4O3	Phase II	370.378	Brivanib, BMS-540215	VEGFR2, FGFR1, FGFR3, VEGFR3, FGFR2		-66.5662	157.105	25.381	0.906607	2.68047
C16H15N3O3	C16H15N3O3	Tool compound	297.309	Janex-1, WHI-P131	JAK3	non-RTK	-137.899	211.273	10.7234	0.538731	2.86503
C44H47F2N9O5S	C44H47F2N9O5S	Discovery	851.963	GSK-1904529A, GSK1904529A	IGF-1R		-49.9285	68.2681	10.8992	13.1641	2.07886
C25H23Cl2N5O	C25H23Cl2N5O	Phase I	480.389	MK-2206	Akt1	Ser/Thr Kinase	-62.0951	132.092	34.2914	6.70462	4.36539
C18H13N7S	C18H13N7S	Discontinued	359.408	SGX-523	cMET		-164.067	128.838	10.4255	3.66524	5.20904
C21H16N6O2S2	C21H16N6O2S2	Phase II	448.521	XL-147, XL147, SAR-245408	PI3K		-56.3722	99.4414	40.9494	5.17343	6.54574
C29H32N4O6S	C29H32N4O6S	Pre-registration	564.653	LY 333531 mesylate, Ruboxistaurin	PKCb		0	0	100	0
C21H20ClNO5	C21H20ClNO5	Phase III.	401.84	Alvocidib, HMR-1275, L-868275, MDL-107826A, NSC-649890, L-868276, Flavopiridol	CDK	Ser/Thr Kinase	0	0	100	0
C19H13F2N7	C19H13F2N7	Phase I	377.35	JNJ-38877605	cMET		-108.773	125.189	13.3827	18.926	3.07456
C27H28F3N5O2S	C27H28F3N5O2S	No development reported	543.604	GSK-461364, GSK461364	PLK1, PLK3	Ser/Thr Kinase	-31.8725	42.5078	23.7422	4.78013	2.68441
C34H50N8O3	C34H50N8O3	Phase II	618.813	BI-6727, volasertib	PLK1	Ser/Thr Kinase	0	0	100	0
C29H32N6O4S	C29H32N6O4S	Phase II	560.667	AC220, AC-220, Quizartinib	FLT3, FMS (CSF1R), cKIT, PDGFR, RET		85.6657	43.2512	82.1343	1.28335	14.0193
C26H22FN7O	C26H22FN7O	Discontinued	467.498	AG13958, AG-013958	VEGFR		-16.4165	70.5539	54.6154	11.1304	7.36988
C23H22ClN3	C23H22ClN3	Discovery	375.894	Akt-I-1,2	Akt, Akt1, Akt2	Ser/Thr Kinase	2.71864	87.208	37.6151	16.9226	6.10684
C22H30N6	C22H30N6	Discovery	378.514	Akt-I-1	Akt, Akt1	Ser/Thr Kinase	-56.3422	115.785	18.391	1.27629	2.09375
C29H28F3N5O2	C29H28F3N5O2	Discovery	535.56	AMG-47a	Lck, Src, VEGFR2, p38a		0	0	100	0
C25H20F3N5O2	C25H20F3N5O2	Discovery	479.454	AMG-Tie2-1	TIE-2, TEK		0	0	100	0
C19H23N7O2	C19H23N7O2	Phase I	381.432	AT9283, AT-9283	Aurora A, Aurora B, JAK2, JAK3, mutant Abl, Flt3	Ser/Thr Kinase	0	0	100	0
C16H17Cl2N5O2	C16H17Cl2N5O2	Phase 2	382.244	AT-7519, AT-7519M	CDK1, CDK2, CDK9	Ser/Thr Kinase	29.6084	41.8725	90.2014	13.8573
C22H19ClN4O5	C22H19ClN4O5	Phase III	454.863	AV951, KRN951, Tivozanib	VEGF-1, VEGF-2, VEGF-3, KIT, PDGF, MAPK		-5.88872	83.2585	27.4176	5.00678	1.95551
C27H28ClFN6O	C27H28ClFN6O	Phase I	507.002	AV-412, MP-412	EGFR, HER2, Erbb2	PTK	0	0	100	0
C18H16F2N6	C18H16F2N6	Discovery	354.357	AZ-960	JAK2	non-RTK	-123.925	150.076	39.0079	9.05196	7.62309
C19H23F2N5O2	C19H23F2N5O2	Discovery	391.415	BI-D1870	RSK		-227.856	188.537	56.4689	6.22439	21.274
C26H25ClN4O2	C26H25ClN4O2	Tool compound	460.955	Bisindoylmaleimide X, HCl salt	PKC		0	0	100	0
C25H16F2N4O3	C25H16F2N4O3	Discovery	458.416	BMS-2	MET		-133.229	155.629	42.048	1.83526	8.96402
C17H12Cl2F2N4OS	C17H12Cl2F2N4OS	Discovery	429.271	BMS-3	LIMK		57.6978	32.8583	59.1829	4.31524	5.14826
C17H14Cl2F2N4OS	C17H14Cl2F2N4OS	Discovery	431.287	BMS-5	LIMK		-90.3166	125.128	31.1723	5.1634	4.94732
C20H23BrN8O	C20H23BrN8O	Discovery	471.354	BX912, BX-912	PDK1	Ser/Thr Kinase	-256.419	327.692	36.0156	14.8536	10.6434
C22H24N6O	C22H24N6O	Discontinued	388.466	CC-401, JNK-401	JNK1, JNK2	MAP Kinase	-65.2862	122.155	3.37232	4.76918	-0.0102919
C27H27N5O3	C27H27N5O3	Discontinued	469.535	CP-724714	ErbB2, HER2, EGFR		5.70591	94.7582	25.8916	5.65512	1.22522
C18H20N6OS	C18H20N6OS	Phase I	368.456	CYC-116	Aurora A, Aurora B, VEGFR2	Ser/Thr Kinase	13.1003	18.5267	74.9727	0.660601
C23H22N6O2	C23H22N6O2	Discovery	414.46	CYT11387, CYT387	JAK2	non-RTK	0	0	100	0
C21H19ClN4O4	C21H19ClN4O4	Phase II	426.853	E7080	Multi Kinase Inhibitor (VEGFR, FGFR and SCF)		-42.2832	143.428	20.5819	14.4777	1.44248
C21H27N7O3	C21H27N7O3	No Development Reported_x000D_ Phase I	425.484	GSK690693, GSK-690693	Akt	Ser/Thr Kinase	-123.706	168.92	15.826	3.65468	3.46702
C24H24N4O5S	C24H24N4O5S	Discovery	480.536	Ki20227 (+/-), Ki-20227	FMS, KDR, cKIT, PDGFRb, CSF-1		-40.9244	139.409	10.6679	4.62324	0.528214
C25H31N5O4	C25H31N5O4	Discovery	465.545	KU0063794, KU-0063794, KU-63794	mTOR, TORC1, TORC2		-282.377	366.545	53.4812	18.0848	24.3782
C18H16FN3O	C18H16FN3O	Tool compounds	309.338	Merck-5, Mk-5, JAK Inhibitor I	JAKs, JAK1, JAK2, JAK3, TYK2	non-RTK	-267.982	293.667	46.3448	11.3611	15.0301
C23H21N5O3S	C23H21N5O3S	Phase I	447.51	MP-470, Amuvatinib	Multi Kinase Inhibitor (Flt3, Met, Kit, c-Ret & PDGFR)		-35.5104	71.1013	20.7464	24.9258	2.65047
C21H16Cl2N4OS	C21H16Cl2N4OS	Discovery	443.349	PD173955, PD-173955	BCR-ABL, Src	RTK	0	0	100	0
C21H14Cl2N4O3	C21H14Cl2N4O3	Discovery	441.267	PD173955-Analogue 1	BCR-ABL	RTK	-85.9124	168.781	79.8348	1.74605	30.2923
C19H16N8O	C19H16N8O	Phase I	372.383	PD04217903, PF-04217903, PF-4217903	MET, c-MET		7.52491	10.6418	44.8199	63.385
C21H20F3N7O3S	C21H20F3N7O3S	Phase I	507.489	PF562271, PF-562271	FAK, RTKs, Pyk2		0	0	100	0
C17H21N3O2S	C17H21N3O2S	Phase I	331.433	PHA690509, PHA-690509	CDK, CDK2/Cyclin A	Ser/Thr Kinase	0	0	100	0
C14H16ClN3O4S2	C14H16ClN3O4S2	Discovery	389.878	PI-93, PIK-93	PI3K, p110a		-160.305	226.706	89.0133	15.5375
C28H23N7O2	C28H23N7O2	Discovery	489.528	PIK-294	PI3Ka		-136.094	109.229	18.2544	3.4835	8.48836
C19H19ClF2N4O3	C19H19ClF2N4O3	Discontinued	424.829	R1487, R-1487	MAPK, p38MAP, p38a	MAP Kinase	-140.448	127.067	17.2449	6.10526	5.6014
C21H16F4N4O2	C21H16F4N4O2	Discovery	432.371	RHO-15	ROCK1, RHO		-101.159	103.103	0	0	1.6358
C19H20FN5O	C19H20FN5O	Discontinued	353.393	SB242235, SB-242235	MAPK, p38MAP	MAP Kinase	-58.32	93.048	4.96887	0.446202	1.17019
C27H27N5O2	C27H27N5O2	Phase II	453.536	SB590885, SB-590885, GSK-2118436	B-Raf	Ser/Thr Kinase	35.1813	75.017	72.2701	10.6273	13.0836
C20H20ClN5O2	C20H20ClN5O2	Discovery	397.858	SD-06, SD-0006	MAPK, p38MAP	MAP Kinase	-134.571	144.332	11.1108	0.427851	3.64937
C17H25ClN4O2S2	C17H25ClN4O2S2	Phase I/II	416.989	SNS-032, BMS387032, BMS-387032	CDK7, CDK2, CDK9	Ser/Thr Kinase	0	0	100	0
C18H15ClN6OS2	C18H15ClN6OS2	Suspended	430.934	SNS-314	AUR	Ser/Thr Kinase	-53.6114	75.818	80.2319	4.32415
C22H24N4O4	C22H24N4O4	Discovery	408.45	SR3677	ROCK2		-97.8788	79.3238	0	0	1.47173
C24H21N3OS	C24H21N3OS	Discontinued	399.508	TAK-715	MAPK, p38MAP	MAP Kinase	0.0588262	120.692	23.1901	2.09876	0.794993
C25H21N7O3	C25H21N7O3	Discovery	467.479	YM201636, YM-201636	PIKfyve		17.5905	64.5905	43.0045	2.1647	3.81482
C27H32N8O2	C27H32N8O2	Phase I	500.595	MK-1775, MK1775	Wee-1		-188.461	282.743	37.0447	4.74596	10.3136
C20H21BrN8	C20H21BrN8	Discovery	453.338	Lim2 Kinase Inhibitor	Lim2, Lim-2, LIMK2		14.6865	117.394	24.4548	3.72654	1.72199
C26H30FN7O3	C26H30FN7O3	Phase II.	507.56	AZD-1152-HQPA, Barasertib	Aurora Kinase B, AuB, AurB	Ser/Thr Kinase	-51.3346	82.7782	7.76331	6.50941	1.7786
C24H20Cl2FN5O2	C24H20Cl2FN5O2	Discovery	500.352	ERK2 inhibitor	ERK2, ERK-2		44.854	63.4331	91.0963	12.5918
C18H17N7O3	C18H17N7O3	Discovery	379.373	PV-1019, NSC-744039	Chk2, Chk-2	Ser/Thr Kinase	-73.0241	67.025	0	0	0.791901
C21H18N2O	C21H18N2O	Preclinical	314.38	MAZ51, MAZ-51	VEGFR-3 (Flt-4)		-80.0162	146.193	10.958	2.14772	19.0241
C12H15NO3	C12H15NO3	Tool compound	221.252	IC86621, IC-86621	DNA-PKcs, DNA-PK		-147.818	170.924	16.4589	0.0806947	14.7654
C19H18N2O3S	C19H18N2O3S	Tool compound	354.423	ST638, ST-638	Protein tyrosine kinase		-116.154	141.992	10.2674	14.5202	12.4476
C13H15NO2S	C13H15NO2S	Preclinical	249.329	TG003, TG-003	Clk1, Clk4		-98.4389	122.766	12.5128	2.37992	9.37217
C9H4F3N3O4S	C9H4F3N3O4S	Tool compound	307.206	Cyclapolin 9	Plk	Ser/Thr Kinase	-65.896	142.416	35.5756	11.6502	13.1661
C22H21F3N6O3S	C22H21F3N6O3S	Discovery	506.501	PF431396, PF-431396	PYK2, FAK		0	0	100	0
C21H21Cl2NO5	C21H21Cl2NO5	Phase II	438.301	(+)-P276, P276-00	Cdk1/cyclin B, Cdk4/Cyclin D1	Ser/Thr Kinase	0	0	100	0
C19H12ClN3O2	C19H12ClN3O2	Phase I	349.77	CX-4945	CK2, Casein Kinase II	Ser/Thr Kinase	-111.899	125.585	66.8448	1.54923	62.3758
C17H16FN5	C17H16FN5	Tool compound	309.341	Dianilinopyrimidine_01	Pan Kinase Kinhibitor (Biological tool)		99.1875	229.164	88.5015	16.2613	5.64168
C31H37N5O3	C31H37N5O3	Phase II	527.657	BIRB 796, Doramapimod	p38 MAPK	MAP Kinase	-1.53035	2.16424	50	70.7107
C19H17ClN6O2	C19H17ClN6O2	Discovery	396.83	NIK Kinase Inhibitor	NIK		-304.94	213.027	54.8063	8.67388	66.7056
C30H29ClN6O3	C30H29ClN6O3	Phase III.	557.043	Neratinib, HKI-272, CPD-820	EGFR, ErbB2 (HER2)	PTK	-145.921	206.364	55.3759	63.1079
C29H28N6O2	C29H28N6O2	Phase I	492.572	EMD-1214063	cMet		48.34	68.3631	90.3697	13.6193
C27H27N9O3	C27H27N9O3	Discovery	525.562	SMG-1 Compound 467	SMG-1		-3.22413	4.55961	81.4773	26.1951
C25H31N7O6	C25H31N7O6	Phase II	525.557	ENMD-2076, ENMD-981693	Aurora A	Ser/Thr Kinase	-328.54	397.872	70.7354	18.8971	88.0194
C15H15FIN3O3	C15H15FIN3O3	Phase I/II	431.201	AS-703026, MSC1936369B	MEK 1/2		0	0	100	0
C25H31N5O4	C25H31N5O4	Phase I/II	465.545	AZD-8055, AZD 8055, AZD8055	mTOR, TORC1, TORC2		-202.431	244.461	40.8361	2.48974	34.09
C21H23ClN6O3	C21H23ClN6O3	Phase I	442.899	OSI-027 hydrochloride	mTOR, TORC1, TORC2		-318.15	372.678	51.197	4.48015	63.4287
C28H21N7OS	C28H21N7OS	Phase I	503.578	AMG-900	Aurora A, Aurora B, Aurora C	Ser/Thr Kinase	125.598	191.814	62.3885	53.1907	-7.43237
C18H21F3N6O2	C18H21F3N6O2	Phase I/II	410.394	BKM120, BKM-120, NVP-BKM-120	PI3K		-76.8457	108.676	73.2613	37.8142
C30H38N4O5	C30H38N4O5	Discovery	534.647	AB12134C3, PNK inhibitor	PNK		-66.394	128.493	2.57861	3.64671	5.13727
C22H20BrN7	C22H20BrN7	Discovery	462.345	PERK inhibitor	PERK		0	0	100	0
C28H29N7	C28H29N7	Discovery	463.577	PKC theta inhibitor	PKC theta		14.8255	61.0249	4.85037	6.85946	-1.52497
C11H10FN5O2S2	C11H10FN5O2S2	Discovery	327.358	ILK inhibitor	ILK		-172.828	108.429	31.2489	44.1926	18.0514
C24H29N3O4	C24H29N3O4	Phase I	423.505	PF-04691502, PF4691502, PF-502	PI3K, mTor		8.37113	11.8386	81.9187	8.33023
C21H26N6O	C21H26N6O	Discovery	378.471	ASC-033, APY 33	IRE-1		0	0	100	0
C19H19N7	C19H19N7	Discovery	345.401	ASC-069, APY 69	IRE-1		0	0	100	0
C22H25N7	C22H25N7	Discovery	387.481	ASC-081, APY 81	IRE-1		0	0	100	0
C23H21N7	C23H21N7	Discovery	395.46	ASC-082, APY 82	IRE-1		0	0	100	0
C24H19N7S	C24H19N7S	Discovery	437.52	ASC-086, APY 86	IRE-1		0	0	100	0
C14H8O6	C14H8O6	Tool compound	272.21	Quinalizarin	CK2	Ser/Thr Kinase	-115.048	212.623	4.65599	6.58457	8.50787
C25H27ClN6O3	C25H27ClN6O3	Preclinical	494.973	WZ4002, WZ-4002	EGFR	PTK	-39.0235	123.789	42.3926	7.4041	14.0516
C16H16N6O	C16H16N6O	Preclinical	308.338	Pp242	mTor, TORC1, TORC2		14.0881	19.9235	92.8908	10.0539
C26H23N5O	C26H23N5O	Phase III	421.494	OSI-906, Linsitinib	IGF-1R		39.1843	23.7819	38.4928	4.03779	5.25103
C17H18N6	C17H18N6	Phase III	306.365	INCB018424, Ruxolitinib	JAK1, JAK2, Tyk2	non-RTK	-157.385	224.427	26.3287	7.92472	18.4828
C23H18ClF2N3O3S	C23H18ClF2N3O3S	Launched	489.922	PLX-4032, Vemurafenib, Zelboraf	Raf kinase B		0	0	100	0
C23H24FN9O	C23H24FN9O	Phase I/II	461.495	BMS-754807	IGF-1R		-265.201	70.4827	43.6769	27.0806	34.4656
C25H21N5O3S	C25H21N5O3S	Phase I	471.531	MK-8033	c-MET		-162.336	229.578	52.3357	67.4074
C26H23FIN5O4	C26H23FIN5O4	Phase III	615.395	GSK-1120212	MEK		0	0	100	0
		Phase II		BGT-226, NVP-BGT-226, NVP-BGT226	PI3K, mTOR		0	0	100	0
C27H36N6O3S	C27H36N6O3S	Phase I/II	524.678	TG-101348	Flt3, JAK2		0	0	100	0
C15H13F2N7O2S2	C15H13F2N7O2S2	Tool compound	425.436	Cdk1/2 Inhibitor III	Cdk1/cyclin B, Cdk2/cyclin A	Ser/Thr Kinase	-192.731	238.495	5.81399	8.09094	14.0621
C21H18FN5O5S	C21H18FN5O5S	Phase 1	471.462	RO-5126766	MEK1, BRAF, CRAF inhibitor		0	0	100	0
C22H33ClN6	C22H33ClN6	Discovery	416.991	BS-181 hydrochloride	CDK7 inhibitor	Ser/Thr Kinase	3.603	5.09542	90.7854	13.0314
C30H33N3O5S	C30H33N3O5S	Discovery	547.665	KU-60019	ATM kinase inhibitor	Ser/Thr Kinase	0	0	100	0
C32H30FN3O10	C32H30FN3O10	Phase 3	635.593	XL-184, XL184, BMS-907351, Cabozantinib malate	Flt3, c-MET, c-Kit, RET, Tie2 receptor, VEGFR-2		94.7934	23.3663	83.8539	4.84606	28.5541
C17H15N7O2	C17H15N7O2	Discovery	349.347	CP466722, CP-466722	ATM inhibitor	Ser/Thr Kinase	-76.9601	176.869	67.0324	14.5967	37.7561
C28H31F3N6O5	C28H31F3N6O5	Discovery	588.578	XMD8-92, XMD-8-92	BMK1	MAP Kinase	0	0	100	0
C27H25N5O2	C27H25N5O2	Discovery	451.52	AZ628, AZ-628	B-RAF, C-RAF	Ser/Thr Kinase	0	0	100	0
C16H15F3N6O	C16H15F3N6O	Discovery	364.325	S-99	ASK	MAP Kinase	-25.8183	36.5126	56.4965	61.5233
C23H22ClN5O	C23H22ClN5O	Preclinical	419.907	CHIR-124	Chk1	Ser/Thr Kinase	0	0	100	0
C17H20ClFN4O2S	C17H20ClFN4O2S	Discontinued - Phase 1	398.883	AZD-7762, AZD 7762	Chk1, Chk2	Ser/Thr Kinase	-218.324	308.757	84.1876	22.3621
C23H25ClFN7O	C23H25ClFN7O	Phase 1	469.942	LY2784544, LY-2784544	JAK2	non-RTK	0	0	100	0
C24H32N6O3	C24H32N6O3	Preclinical	452.549	AZ 3146, AZ-3146	Monopolar spindle 1 (Mps1) kinase inhibitor		-17.6898	25.0172	87.6263	17.499
C23H15ClF2N4O3	C23H15ClF2N4O3	Preclinical	468.84	BMS 794833, BMS-794833	Met (HGFR), VEGFR2 (KDR, Flk1)		36.9947	32.6481	48.1129	22.6111	6.03648
C16H15N3O2S	C16H15N3O2S	Tool compound	313.374	PI3-Kinase a Inhibitor 2	PI3K		-170.303	235.79	61.9521	6.47561	48.553
C27H28N4O2	C27H28N4O2	Tool compound	440.537	BIX 02189, BIX-02189	MEK5/ERK5 inhibitor		-213.317	319.902	23.9282	0.500513	25.0188
C16H16ClN5	C16H16ClN5	Preclinical	313.785	IRAK4 Inhibitor	IRAK4 inhibitor		0	0	100	0
C40H43N7O2	C40H43N7O2	Tool compound	653.815	Merck-22-6	Akt1, Akt2	Ser/Thr Kinase	0	0	100	0
C19H21F3N6	C19H21F3N6	Tool compound	390.405	PF 4708671, PF-4708671	p70 ribosomal S6 kinase (S6K1) inhibitor		16.1834	22.8868	92.6441	10.4028
C19H31N5O2	C19H31N5O2	Phase 1	361.482	PHA-793887	CDK inhibitor, GSK3b	Ser/Thr Kinase	0	0	100	0
C18H21N5O2S	C18H21N5O2S	Discontinued - Phase1	371.457	AZD5438, AZD-5438	CDK inhibitor	Ser/Thr Kinase	0	0	100	0
C22H23FN6O5	C22H23FN6O5	Phase 2	470.454	R406, R-406, NSC-742317	Flt3, Syk, (IL-2, IL-6 and TNFa) production inhibitor		-163.735	231.556	63.4276	51.7212
C22H20N2O5S	C22H20N2O5S	Phase 1	424.47	HMN-214, IVX-214	Plk1	Ser/Thr Kinase	-316.122	306.098	51.3151	4.40671	61.1762
C21H24NNaO8S	C21H24NNaO8S	Tool compound	473.472	ON-01910, Estybon	Plk1	Ser/Thr Kinase	-33.5107	122.555	44.7068	2.42076	17.5406
C16H17FIN3O4	C16H17FIN3O4	Phase 1	461.227	AZD8330, AZD-8330, ARRY-424704, ARRY-704	MEK		0	0	100	0
C24H16F6N6O	C24H16F6N6O	Phase I/II	518.414	RAF265, RAF-265, CHIR-265	Kit, PDGFRb, b-Raf, c-Raf, VEGFR2		0	0	100	0
C27H22Cl2N4O	C27H22Cl2N4O	Phase 3	489.396	Tipifarnib, NSC-702818, R-115777, Zarnestra, IND 58359	farnesyltransferase inhibitor		3.84527	55.7119	29.6371	27.0924	3.74385
C22H18FN7O	C22H18FN7O	Phase 2	415.423	CAL-101, GS-1101	PI3K delta		-236.191	289.598	35.8637	6.32433	36.6661
C28H23N7O2	C28H23N7O2	Tool compound	489.528	PIK-294	PI3K		-4.79094	6.77541	69.4816	43.1595
C24H29N7O5	C24H29N7O5	Preclinical	495.531	WYE-354	mTORC1, mTORC2		-221.84	331.16	35.5945	0.377087	33.4434
C19H29ClN6O	C19H29ClN6O	Tool compound	392.926	TC-A 2317 hydrochloride	Aurora A	Ser/Thr Kinase	-256.884	194.641	19.1034	1.03451	32.4635
C23H19N3O2	C23H19N3O2	Phase 3	369.416	ARQ-197, Tivantinib	HGFR (Met, c-Met)		-117.72	200.697	43.3557	7.22756	23.4011
C26H33N5O3	C26H33N5O3	Phase I/II	463.572	AZD-4547	FGFR		-215.645	180.898	45.7216	11.0997	42.9069
C14H14ClFN8	C14H14ClFN8	Phase I/II	348.766	AZD-1480, AZD1480	JAK2, JAK1, JAK3	non-RTK	-234.355	116.35	4.07856	4.5664	14.952
C21H15ClF4N4O3	C21H15ClF4N4O3	Phase 3	482.815	BAY 73-4506, Regorafenib	Pan kinase inhibitor (VEGFR, TIE-2, PDGFRb, Raf, Ret, c-Kit, p38 MAPK)		50.5655	64.6274	43.7712	13.3404	4.24869
C20H18FN5O3S	C20H18FN5O3S	Preclinical	427.452	JAK compound I (VI-53)	JAK	non-RTK	0	0	100	0
C23H22FN5O4S	C23H22FN5O4S	Preclinical	483.515	Rigel JAK Compound II, Prodrug of VI-53	JAK	non-RTK	-120.113	126.325	11.4539	7.21044	9.98148
C28H35N7O4	C28H35N7O4	Preclinical	533.622	TBK1 Inhibitor	TBK1 Inhibitor		-197.766	279.589	58.0839	37.1671	42.7304
C23H24FN6Na2O9P	C23H24FN6Na2O9P	Phase 3	624.423	R788, R-788, Fostamatinib disodium, R935788, R-935788, NSC-745942	Flt3, Syk		10.9872	15.5382	59.6004	57.1337
